# Supplementary material for: Parallel adaptation prompted core-periphery divergence of Ammopiptanthus mongolicus
Source: Front Plant Sci. 2022 Aug 24;13:956374. doi: 10.3389/fpls.2022.956374 (PMC9449729; doi:10.3389/fpls.2022.956374)
Supplement: Supplementary Table 1 — Occurrence data of Ammopiptanthus mongolicus for ENM (csv file). [file Data_Sheet_2.CSV]

Population	Longitude (�XE)	Latitude (�XN)	Altitude (m)	Source
cAA	106.82083	39.84583	1105	this study
cAB	106.68778	39.40694	1170	this study
cAC	106.84472	39.72777	1070	this study
cAD	106.68944	39.59527	1021	this study
cAG	106.64003	40.00684	1121	this study
cAZA	106.182035	40.43105	1071	this study
cEEY	106.87075	40.07254	1139	this study
cEHA	107.18647	40.26223	1192	this study
cEHA	107.12768	40.24879	1209	this study
cWWQ	106.88772	39.91786	1275	this study
pAE	102.54816	42.04495	1205	this study
pAF	104.99118	40.17079	1311	this study
pAYE	103.90356	41.05429	1270	this study
pAZM	106.04697	39.10302	1849	this study
pAZS	105.0209	40.60317	1202	this study
pBJ	103.82529	37.52151	1832	this study
pBW	106.96111	41.766944	1296	this study
pBW	107.0274568	41.77958965	1310	this study
pEEA	107.29111	39.0075	1119	this study
pYL	106.58291	37.98785	1373	this study
pZS	104.80557	37.44581	1614	this study
NMG-DQH	106.4985	40.5115	1031	Chai et al
NMG-ALBLG	106.267167	40.493167	1045	Chai et al
NMG-AZQ	105.699833	40.116333	1072	Chai et al
NMG-DKTST	106.927667	40.177333	1054	Chai et al
NX-BG	106.577667	38.516	1125	Chai et al
NX-BDG	106.330167	37.710833	1261	Chai et al
NX-BJT	106.460833	37.902167	1303	Chai et al
ALSZNRG	104.895833	40.175	1412	Jiang et al
EJNYG	103.22	41.626944	1002	Jiang et al
ALSYSHT	106.561667	40.152778	1059	Jiang et al
HLS	106.0325	39.053889	2048	Jiang et al
DK	106.595278	40.428611	1056	Jiang et al
ALSZCHE	105.830278	39.473611	1146	Jiang et al
ALSYSHT	106.561667	41.274722	1059	Jiang et al
ALSY	101.754722	39.280556	1595	Jiang et al
WLTQ	108.6825	40.724444	1184	Jiang et al
