# Supplementary material for: Parallel adaptation prompted core-periphery divergence of Ammopiptanthus mongolicus
Source: Front Plant Sci. 2022 Aug 24;13:956374. doi: 10.3389/fpls.2022.956374 (PMC9449729; doi:10.3389/fpls.2022.956374)
Supplement: Supplementary Table 2 — Detailed sampling information (csv file). [file Data_Sheet_3.CSV]

Core/Peripheral	Sample.ID	Longitude (�XE)	Latitude (�XN)	Altitude (m)	Locality
Core	cAA1	106.81722	39.82666	1103	Jiangui Town, Otog Banner, Ordos City, Inner Mongolia, China
Core	cAA2	106.81722	39.82666	1103	Jiangui Town, Otog Banner, Ordos City, Inner Mongolia, China
Core	cAA3	106.84444	39.84805	1124	Jiangui Town, Otog Banner, Ordos City, Inner Mongolia, China
Core	cAA4	106.84388	39.83138	1125	Jiangui Town, Otog Banner, Ordos City, Inner Mongolia, China
Core	cAA5	106.84416	39.83138	1125	Jiangui Town, Otog Banner, Ordos City, Inner Mongolia, China
Core	cAA6	106.82083	39.84583	1105	Jiangui Town, Otog Banner, Ordos City, Inner Mongolia, China
Core	cAA7	106.82083	39.84583	1105	Jiangui Town, Otog Banner, Ordos City, Inner Mongolia, China
Core	cAB1	106.68778	39.40694	1170	Ud District, Wuhai, Inner Mongolia, China
Core	cAB2	106.67527	39.39444	1223	Ud District, Wuhai, Inner Mongolia, China
Core	cAB3	106.70022	39.41694	1144	Ud District, Wuhai, Inner Mongolia, China
Core	cAB4	106.67611	39.39472	1217	Ud District, Wuhai, Inner Mongolia, China
Core	cAB5	106.675	39.39444	1223	Ud District, Wuhai, Inner Mongolia, China
Core	cAC1	106.84472	39.72805	1070	Jiangui Town, Otog Banner, Ordos City, Inner Mongolia, China
Core	cAC2	106.84472	39.72777	1070	Jiangui Town, Otog Banner, Ordos City, Inner Mongolia, China
Core	cAC3	106.845	39.72861	1071	Jiangui Town, Otog Banner, Ordos City, Inner Mongolia, China
Core	cAC4	106.83277	39.75166	1069	Jiangui Town, Otog Banner, Ordos City, Inner Mongolia, China
Core	cAC5	106.84472	39.72777	1070	Jiangui Town, Otog Banner, Ordos City, Inner Mongolia, China
Core	cAC6	106.83805	39.72916	1089	Haibowan District, Wuhai, Inner Mongolia, China
Core	cAC7	106.83805	39.72916	1089	Haibowan District, Wuhai, Inner Mongolia, China
Core	cAC8	106.83805	39.72916	1089	Haibowan District, Wuhai, Inner Mongolia, China
Core	cAC9	106.83805	39.72888	1089	Haibowan District, Wuhai, Inner Mongolia, China
Core	cAD1	106.68944	39.59527	1021	Ud District, Wuhai, Inner Mongolia, China
Core	cAD2	106.66361	39.58222	1075	Ud District, Wuhai, Inner Mongolia, China
Core	cAD3	106.66361	39.58166	1074	Ud District, Wuhai, Inner Mongolia, China
Core	cAD4	106.66388	39.58222	1074	Ud District, Wuhai, Inner Mongolia, China
Core	cAD5	106.66388	39.58194	1074	Ud District, Wuhai, Inner Mongolia, China
Core	cAD6	106.68944	39.59527	1036	Ud District, Wuhai, Inner Mongolia, China
Core	cAD7	106.68944	39.59527	1036	Ud District, Wuhai, Inner Mongolia, China
Core	cAD8	106.68944	39.59527	1036	Ud District, Wuhai, Inner Mongolia, China
Core	cAG1	106.66138	40.00838	1089	Aolunbulagezhen, Dengkou County, Bayannur, Inner Mongolia, China
Core	cAG2	106.62527	40.00654	1126	Aolunbulagezhen, Dengkou County, Bayannur, Inner Mongolia, China
Core	cAG3	106.64003	40.00684	1121	Aolunbulagezhen, Dengkou County, Bayannur, Inner Mongolia, China
Core	cAG4	106.63209	40.00255	1126	Aolunbulagezhen, Dengkou County, Bayannur, Inner Mongolia, China
Core	cAG5	106.63068	40.01327	1127	Aolunbulagezhen, Dengkou County, Bayannur, Inner Mongolia, China
Core	cAG6	106.66844	40.01036	1120	Aolunbulagezhen, Dengkou County, Bayannur, Inner Mongolia, China
Core	cAG7	106.65046	40.00315	1108	Aolunbulagezhen, Dengkou County, Bayannur, Inner Mongolia, China
Core	cAG8	106.660852	40.015897	1099	Aolunbulagezhen, Dengkou County, Bayannur, Inner Mongolia, China
Core	cAZA1	106.184166	40.424494	1259	Aolunbulagezhen, Dengkou County, Bayannur, Inner Mongolia, China
Core	cAZA10	106.182421	40.42857	1066	Aolunbulagezhen, Dengkou County, Bayannur, Inner Mongolia, China
Core	cAZA11	106.182035	40.43105	1071	Aolunbulagezhen, Dengkou County, Bayannur, Inner Mongolia, China
Core	cAZA2	106.16827	40.41176	1073	Aolunbulagezhen, Dengkou County, Bayannur, Inner Mongolia, China
Core	cAZA3	106.17169	40.40314	1113	Aolunbulagezhen, Dengkou County, Bayannur, Inner Mongolia, China
Core	cAZA4	106.18427	40.40792	1031	Aolunbulagezhen, Dengkou County, Bayannur, Inner Mongolia, China
Core	cAZA5	106.176177	40.413	1049	Aolunbulagezhen, Dengkou County, Bayannur, Inner Mongolia, China
Core	cAZA6	106.17981	40.41466	1047	Aolunbulagezhen, Dengkou County, Bayannur, Inner Mongolia, China
Core	cAZA7	106.19344	40.41252	1033	Aolunbulagezhen, Dengkou County, Bayannur, Inner Mongolia, China
Core	cAZA8	106.19006	40.41779	1039	Aolunbulagezhen, Dengkou County, Bayannur, Inner Mongolia, China
Core	cAZA9	106.17765	40.41741	1055	Aolunbulagezhen, Dengkou County, Bayannur, Inner Mongolia, China
Core	cEEY1	106.87714	40.0772	1150	Yike Prague Caf?, Otog Banner, Ordos City, Inner Mongolia, China
Core	cEEY10	106.88688	40.07872	1161	Yike Prague Caf?, Otog Banner, Ordos City, Inner Mongolia, China
Core	cEEY11	106.8916	40.07842	1168	Yike Prague Caf?, Otog Banner, Ordos City, Inner Mongolia, China
Core	cEEY12	106.89585	40.07825	1174	Yike Prague Caf?, Otog Banner, Ordos City, Inner Mongolia, China
Core	cEEY13	106.89486	40.0737	1175	Yike Prague Caf?, Otog Banner, Ordos City, Inner Mongolia, China
Core	cEEY14	106.89714	40.08061	1172	Yike Prague Caf?, Otog Banner, Ordos City, Inner Mongolia, China
Core	cEEY15	106.89594	40.07108	1178	Yike Prague Caf?, Otog Banner, Ordos City, Inner Mongolia, China
Core	cEEY16	106.90014	40.07932	1179	Yike Prague Caf?, Otog Banner, Ordos City, Inner Mongolia, China
Core	cEEY17	106.87306	40.08666	1136	Yike Prague Caf?, Otog Banner, Ordos City, Inner Mongolia, China
Core	cEEY18	106.86615	40.07168	1135	Yike Prague Caf?, Otog Banner, Ordos City, Inner Mongolia, China
Core	cEEY19	106.89847	40.07786	1176	Yike Prague Caf?, Otog Banner, Ordos City, Inner Mongolia, China
Core	cEEY2	106.88366	40.07666	1159	Yike Prague Caf?, Otog Banner, Ordos City, Inner Mongolia, China
Core	cEEY20	106.90617	40.0719	1191	Yike Prague Caf?, Otog Banner, Ordos City, Inner Mongolia, China
Core	cEEY21	106.90898	40.06881	1196	Yike Prague Caf?, Otog Banner, Ordos City, Inner Mongolia, China
Core	cEEY3	106.87446	40.06538	1139	Yike Prague Caf?, Otog Banner, Ordos City, Inner Mongolia, China
Core	cEEY4	106.86869	40.07563	1137	Yike Prague Caf?, Otog Banner, Ordos City, Inner Mongolia, China
Core	cEEY6	106.86298	40.0767	1131	Yike Prague Caf?, Otog Banner, Ordos City, Inner Mongolia, China
Core	cEEY7	106.87753	40.06911	1152	Yike Prague Caf?, Otog Banner, Ordos City, Inner Mongolia, China
Core	cEEY8	106.88306	40.06962	1167	Yike Prague Caf?, Otog Banner, Ordos City, Inner Mongolia, China
Core	cEEY9	106.87075	40.07254	1139	Yike Prague Caf?, Otog Banner, Ordos City, Inner Mongolia, China
Core	cEHA1	107.14441	40.25582	1199	Aijinwu Su, Hanggin Banner, Ordos City, Inner Mongolia, China
Core	cEHA10	107.18647	40.26223	1192	Aijinwu Su, Hanggin Banner, Ordos City, Inner Mongolia, China
Core	cEHA11	107.17533	40.25307	1196	Aijinwu Su, Hanggin Banner, Ordos City, Inner Mongolia, China
Core	cEHA12	107.15038	40.24536	1203	Aijinwu Su, Hanggin Banner, Ordos City, Inner Mongolia, China
Core	cEHA13	107.15699	40.25261	1191	Aijinwu Su, Hanggin Banner, Ordos City, Inner Mongolia, China
Core	cEHA14	107.12768	40.24879	1209	Aijinwu Su, Hanggin Banner, Ordos City, Inner Mongolia, China
Core	cEHA15	107.14721	40.26678	1176	Aijinwu Su, Hanggin Banner, Ordos City, Inner Mongolia, China
Core	cEHA16	107.17935	40.25665	1194	Aijinwu Su, Hanggin Banner, Ordos City, Inner Mongolia, China
Core	cEHA17	107.17935	40.25665	1194	Aijinwu Su, Hanggin Banner, Ordos City, Inner Mongolia, China
Core	cEHA18	107.18072	40.25746	1195	Aijinwu Su, Hanggin Banner, Ordos City, Inner Mongolia, China
Core	cEHA19	107.18695	40.26248	1192	Aijinwu Su, Hanggin Banner, Ordos City, Inner Mongolia, China
Core	cEHA2	107.15296	40.25888	1185	Aijinwu Su, Hanggin Banner, Ordos City, Inner Mongolia, China
Core	cEHA3	107.15274	40.25266	1192	Aijinwu Su, Hanggin Banner, Ordos City, Inner Mongolia, China
Core	cEHA4	107.13596	40.25373	1212	Aijinwu Su, Hanggin Banner, Ordos City, Inner Mongolia, China
Core	cEHA5	107.12875	40.25244	1205	Aijinwu Su, Hanggin Banner, Ordos City, Inner Mongolia, China
Core	cEHA6	107.15592	40.26304	1180	Aijinwu Su, Hanggin Banner, Ordos City, Inner Mongolia, China
Core	cEHA7	107.16776	40.25939	1187	Aijinwu Su, Hanggin Banner, Ordos City, Inner Mongolia, China
Core	cEHA8	107.17648	40.26051	1191	Aijinwu Su, Hanggin Banner, Ordos City, Inner Mongolia, China
Core	cEHA9	107.14301	40.26211	1184	Aijinwu Su, Hanggin Banner, Ordos City, Inner Mongolia, China
Core	cWWQ1	106.90531	39.9186	1270	Qianlishan Residential District, Haibowan District, Wuhai, Inner Mongolia, China
Core	cWWQ10	106.87933	39.91234	1254	Qianlishan Residential District, Haibowan District, Wuhai, Inner Mongolia, China
Core	cWWQ12	106.89143	39.92109	1278	Qianlishan Residential District, Haibowan District, Wuhai, Inner Mongolia, China
Core	cWWQ13	106.87298	39.91551	1249	Qianlishan Residential District, Haibowan District, Wuhai, Inner Mongolia, China
Core	cWWQ14	106.88101	39.90925	1258	Qianlishan Residential District, Haibowan District, Wuhai, Inner Mongolia, China
Core	cWWQ15	106.88498	39.92171	1275	Qianlishan Residential District, Haibowan District, Wuhai, Inner Mongolia, China
Core	cWWQ16	106.87796	39.92217	1268	Qianlishan Residential District, Haibowan District, Wuhai, Inner Mongolia, China
Core	cWWQ17	106.87346	39.91839	1255	Qianlishan Residential District, Haibowan District, Wuhai, Inner Mongolia, China
Core	cWWQ18	106.87394	39.91508	1251	Qianlishan Residential District, Haibowan District, Wuhai, Inner Mongolia, China
Core	cWWQ2	106.90096	39.91787	1298	Qianlishan Residential District, Haibowan District, Wuhai, Inner Mongolia, China
Core	cWWQ3	106.91019	39.91921	1312	Qianlishan Residential District, Haibowan District, Wuhai, Inner Mongolia, China
Core	cWWQ4	106.90787	39.91777	1311	Qianlishan Residential District, Haibowan District, Wuhai, Inner Mongolia, China
Core	cWWQ5	106.90368	39.91708	1307	Qianlishan Residential District, Haibowan District, Wuhai, Inner Mongolia, China
Core	cWWQ6	106.90096	39.91723	1313	Qianlishan Residential District, Haibowan District, Wuhai, Inner Mongolia, China
Core	cWWQ7	106.88772	39.91786	1275	Qianlishan Residential District, Haibowan District, Wuhai, Inner Mongolia, China
Core	cWWQ8	106.88178	39.9153	1261	Qianlishan Residential District, Haibowan District, Wuhai, Inner Mongolia, China
Core	cWWQ9	106.88148	39.91925	1266	Qianlishan Residential District, Haibowan District, Wuhai, Inner Mongolia, China
Peripheral	pAE1	102.55531	42.03985	957	Ejin Banner, Alxa League, Inner Mongolia, China
Peripheral	pAE10	102.55385	42.02489	1176	Ejin Banner, Alxa League, Inner Mongolia, China
Peripheral	pAE11	102.55038	42.02472	1189	Ejin Banner, Alxa League, Inner Mongolia, China
Peripheral	pAE12	102.53076	42.04368	1195	Ejin Banner, Alxa League, Inner Mongolia, China
Peripheral	pAE13	102.54524	42.03912	1197	Ejin Banner, Alxa League, Inner Mongolia, China
Peripheral	pAE2	102.5538	42.03341	1190	Ejin Banner, Alxa League, Inner Mongolia, China
Peripheral	pAE3	102.54813	42.01469	1192	Ejin Banner, Alxa League, Inner Mongolia, China
Peripheral	pAE4	102.54816	42.04495	1205	Ejin Banner, Alxa League, Inner Mongolia, China
Peripheral	pAE5	102.55929	42.03322	1189	Ejin Banner, Alxa League, Inner Mongolia, China
Peripheral	pAE6	102.52149	42.02995	1174	Ejin Banner, Alxa League, Inner Mongolia, China
Peripheral	pAE7	102.53876	42.03045	1183	Ejin Banner, Alxa League, Inner Mongolia, China
Peripheral	pAE8	102.54313	42.01448	1157	Ejin Banner, Alxa League, Inner Mongolia, China
Peripheral	pAE9	102.55115	42.02921	1183	Ejin Banner, Alxa League, Inner Mongolia, China
Peripheral	pAF1	104.94763	40.18392	1309	Ud District, Wuhai, Inner Mongolia, China
Peripheral	pAF2	104.98864	40.17042	1320	Ud District, Wuhai, Inner Mongolia, China
Peripheral	pAF3	104.99118	40.17079	1311	Ud District, Wuhai, Inner Mongolia, China
Peripheral	pAF4	104.945	40.17855	1316	Ud District, Wuhai, Inner Mongolia, China
Peripheral	pAF5	104.96644	40.17329	1330	Ud District, Wuhai, Inner Mongolia, China
Peripheral	pAYE1	103.903962	41.05034	1271	Engeri Wusu, Alxa Right Banner, Alxa League, Inner Mongolia, China
Peripheral	pAYE10	103.90652	41.04788	1282	Engeri Wusu, Alxa Right Banner, Alxa League, Inner Mongolia, China
Peripheral	pAYE11	103.90229	41.04899	1285	Engeri Wusu, Alxa Right Banner, Alxa League, Inner Mongolia, China
Peripheral	pAYE12	103.89997	41.05105	1280	Engeri Wusu, Alxa Right Banner, Alxa League, Inner Mongolia, China
Peripheral	pAYE2	103.90083	41.0532	1272	Engeri Wusu, Alxa Right Banner, Alxa League, Inner Mongolia, China
Peripheral	pAYE3	103.90661	41.05268	1273	Engeri Wusu, Alxa Right Banner, Alxa League, Inner Mongolia, China
Peripheral	pAYE4	103.90356	41.05429	1270	Engeri Wusu, Alxa Right Banner, Alxa League, Inner Mongolia, China
Peripheral	pAYE5	103.89899	41.05511	1269	Engeri Wusu, Alxa Right Banner, Alxa League, Inner Mongolia, China
Peripheral	pAYE6	103.8997	41.05228	1276	Engeri Wusu, Alxa Right Banner, Alxa League, Inner Mongolia, China
Peripheral	pAYE7	103.89613	41.05453	1270	Engeri Wusu, Alxa Right Banner, Alxa League, Inner Mongolia, China
Peripheral	pAYE8	103.90832	41.05303	1278	Engeri Wusu, Alxa Right Banner, Alxa League, Inner Mongolia, China
Peripheral	pAYE9	103.9074	41.05065	1279	Engeri Wusu, Alxa Right Banner, Alxa League, Inner Mongolia, China
Peripheral	pAZM1	106.04675	39.10243	1860	Majiaquan, Alxa Left Banner, Alxa League, Inner Mongolia, China
Peripheral	pAZM10	106.04495	39.10282	1855	Majiaquan, Alxa Left Banner, Alxa League, Inner Mongolia, China
Peripheral	pAZM2	106.04687	39.10325	1846	Majiaquan, Alxa Left Banner, Alxa League, Inner Mongolia, China
Peripheral	pAZM3	106.04575	39.1029	1854	Majiaquan, Alxa Left Banner, Alxa League, Inner Mongolia, China
Peripheral	pAZM4	106.0467	39.10363	1844	Majiaquan, Alxa Left Banner, Alxa League, Inner Mongolia, China
Peripheral	pAZM5	106.04693	39.1016	1856	Majiaquan, Alxa Left Banner, Alxa League, Inner Mongolia, China
Peripheral	pAZM6	106.04578	39.10219	1863	Majiaquan, Alxa Left Banner, Alxa League, Inner Mongolia, China
Peripheral	pAZM7	106.04697	39.10302	1849	Majiaquan, Alxa Left Banner, Alxa League, Inner Mongolia, China
Peripheral	pAZM8	106.04602	39.10332	1848	Majiaquan, Alxa Left Banner, Alxa League, Inner Mongolia, China
Peripheral	pAZM9	106.04555	39.10301	1853	Majiaquan, Alxa Left Banner, Alxa League, Inner Mongolia, China
Peripheral	pAZS1	105.023595	40.607534	1186	Saiyinhuduge, Alxa Left Banner, Alxa League, Inner Mongolia, China
Peripheral	pAZS10	105.02277	40.59285	1189	Saiyinhuduge, Alxa Left Banner, Alxa League, Inner Mongolia, China
Peripheral	pAZS11	105.03574	40.58632	1206	Saiyinhuduge, Alxa Left Banner, Alxa League, Inner Mongolia, China
Peripheral	pAZS2	105.01803	40.61154	1198	Saiyinhuduge, Alxa Left Banner, Alxa League, Inner Mongolia, China
Peripheral	pAZS3	105.01511	40.60538	1190	Saiyinhuduge, Alxa Left Banner, Alxa League, Inner Mongolia, China
Peripheral	pAZS4	105.0209	40.60317	1202	Saiyinhuduge, Alxa Left Banner, Alxa League, Inner Mongolia, China
Peripheral	pAZS5	105.02856	40.60164	1186	Saiyinhuduge, Alxa Left Banner, Alxa League, Inner Mongolia, China
Peripheral	pAZS6	105.01925	40.61536	1175	Saiyinhuduge, Alxa Left Banner, Alxa League, Inner Mongolia, China
Peripheral	pAZS7	105.03548	40.59622	1192	Saiyinhuduge, Alxa Left Banner, Alxa League, Inner Mongolia, China
Peripheral	pAZS8	105.04281	40.5883	1205	Saiyinhuduge, Alxa Left Banner, Alxa League, Inner Mongolia, China
Peripheral	pAZS9	105.03062	40.59328	1195	Saiyinhuduge, Alxa Left Banner, Alxa League, Inner Mongolia, China
Peripheral	pBJ1	103.82529	37.52151	1832	Jingtai County, Baiyin, Gansu, China
Peripheral	pBJ10	103.82828	37.5161	1843	Jingtai County, Baiyin, Gansu, China
Peripheral	pBJ11	103.82992	37.51539	1843	Jingtai County, Baiyin, Gansu, China
Peripheral	pBJ12	103.82266	37.5159	1851	Jingtai County, Baiyin, Gansu, China
Peripheral	pBJ2	103.82361	37.51828	1840	Jingtai County, Baiyin, Gansu, China
Peripheral	pBJ3	103.82783	37.51676	1844	Jingtai County, Baiyin, Gansu, China
Peripheral	pBJ4	103.82728	37.51444	1847	Jingtai County, Baiyin, Gansu, China
Peripheral	pBJ5	103.82273	37.5164	1848	Jingtai County, Baiyin, Gansu, China
Peripheral	pBJ6	103.82758	37.51213	1854	Jingtai County, Baiyin, Gansu, China
Peripheral	pBJ7	103.82725	37.51011	1866	Jingtai County, Baiyin, Gansu, China
Peripheral	pBJ8	103.82515	37.51358	1858	Jingtai County, Baiyin, Gansu, China
Peripheral	pBJ9	103.82416	37.51633	1849	Jingtai County, Baiyin, Gansu, China
Peripheral	pBW1	106.96111	41.766944	1296	Urad Rear Banner, Bayannur, Inner Mongolia, China
Peripheral	pBW10	107.01422	41.78286	1309	Urad Rear Banner, Bayannur, Inner Mongolia, China
Peripheral	pBW11	107.02139	41.78438	1318	Urad Rear Banner, Bayannur, Inner Mongolia, China
Peripheral	pBW12	107.0274568	41.77958965	1310	Urad Rear Banner, Bayannur, Inner Mongolia, China
Peripheral	pBW13	107.01956	41.77698	1303	Urad Rear Banner, Bayannur, Inner Mongolia, China
Peripheral	pBW14	107.03831	41.78511	1334	Urad Rear Banner, Bayannur, Inner Mongolia, China
Peripheral	pBW15	107.02846	41.78611	1331	Urad Rear Banner, Bayannur, Inner Mongolia, China
Peripheral	pBW16	107.03875	41.78101	1328	Urad Rear Banner, Bayannur, Inner Mongolia, China
Peripheral	pBW2	106.98778	41.77756	1274	Urad Rear Banner, Bayannur, Inner Mongolia, China
Peripheral	pBW3	106.99655	41.77851	1284	Urad Rear Banner, Bayannur, Inner Mongolia, China
Peripheral	pBW4	107.00319	41.78149	1292	Urad Rear Banner, Bayannur, Inner Mongolia, China
Peripheral	pBW5	107.00376	41.77617	1287	Urad Rear Banner, Bayannur, Inner Mongolia, China
Peripheral	pBW6	106.99758	41.78273	1284	Urad Rear Banner, Bayannur, Inner Mongolia, China
Peripheral	pBW7	106.9903886	41.78078	1286	Urad Rear Banner, Bayannur, Inner Mongolia, China
Peripheral	pBW8	106.99529	41.78611	1283	Urad Rear Banner, Bayannur, Inner Mongolia, China
Peripheral	pBW9	107.01921	41.78381	1313	Urad Rear Banner, Bayannur, Inner Mongolia, China
Peripheral	pEEA1	107.33111	38.98361	1138	A'erbasi Sumu, Otog Banner, Ordos City, Inner Mongolia, China
Peripheral	pEEA10	107.29111	39.0075	1120	A'erbasi Sumu, Otog Banner, Ordos City, Inner Mongolia, China
Peripheral	pEEA11	107.30166	38.985	1140	A'erbasi Sumu, Otog Banner, Ordos City, Inner Mongolia, China
Peripheral	pEEA12	107.30083	38.98861	1119	A'erbasi Sumu, Otog Banner, Ordos City, Inner Mongolia, China
Peripheral	pEEA2	107.29111	39.00722	1119	A'erbasi Sumu, Otog Banner, Ordos City, Inner Mongolia, China
Peripheral	pEEA3	107.29111	39.00722	1119	A'erbasi Sumu, Otog Banner, Ordos City, Inner Mongolia, China
Peripheral	pEEA4	107.33111	38.98361	1138	A'erbasi Sumu, Otog Banner, Ordos City, Inner Mongolia, China
Peripheral	pEEA5	107.29111	39.0075	1120	A'erbasi Sumu, Otog Banner, Ordos City, Inner Mongolia, China
Peripheral	pEEA6	107.30166	38.985	1140	A'erbasi Sumu, Otog Banner, Ordos City, Inner Mongolia, China
Peripheral	pEEA7	107.32194	38.98472	1131	A'erbasi Sumu, Otog Banner, Ordos City, Inner Mongolia, China
Peripheral	pEEA8	107.32194	38.98472	1131	A'erbasi Sumu, Otog Banner, Ordos City, Inner Mongolia, China
Peripheral	pEEA9	107.30083	38.98861	1119	A'erbasi Sumu, Otog Banner, Ordos City, Inner Mongolia, China
Peripheral	pYL1	106.58104	37.98886	1371	Lingwu, Yinchuan, Ningxia, China
Peripheral	pYL10	106.58009	37.98516	1359	Lingwu, Yinchuan, Ningxia, China
Peripheral	pYL2	106.57863	37.98666	1357	Lingwu, Yinchuan, Ningxia, China
Peripheral	pYL3	106.57868	37.98819	1365	Lingwu, Yinchuan, Ningxia, China
Peripheral	pYL4	106.57906	37.98999	1369	Lingwu, Yinchuan, Ningxia, China
Peripheral	pYL5	106.58128	37.99018	1367	Lingwu, Yinchuan, Ningxia, China
Peripheral	pYL6	106.58042	37.99133	1376	Lingwu, Yinchuan, Ningxia, China
Peripheral	pYL7	106.58271	37.99075	1369	Lingwu, Yinchuan, Ningxia, China
Peripheral	pYL8	106.58291	37.98785	1373	Lingwu, Yinchuan, Ningxia, China
Peripheral	pYL9	106.57738	37.9887	1363	Lingwu, Yinchuan, Ningxia, China
Peripheral	pZS1	104.80611	37.44556	1630	Shapotou District, Zhongwei, Ningxia, China
Peripheral	pZS10	104.8057	37.4448	1620	Shapotou District, Zhongwei, Ningxia, China
Peripheral	pZS11	104.8032	37.44481	1625	Shapotou District, Zhongwei, Ningxia, China
Peripheral	pZS12	104.80729	37.44634	1607	Shapotou District, Zhongwei, Ningxia, China
Peripheral	pZS2	104.80557	37.44581	1614	Shapotou District, Zhongwei, Ningxia, China
Peripheral	pZS3	104.80441	37.44585	1616	Shapotou District, Zhongwei, Ningxia, China
Peripheral	pZS4	104.80483	37.44564	1608	Shapotou District, Zhongwei, Ningxia, China
Peripheral	pZS5	104.80725	37.44598	1609	Shapotou District, Zhongwei, Ningxia, China
Peripheral	pZS6	104.80283	37.44567	1617	Shapotou District, Zhongwei, Ningxia, China
Peripheral	pZS7	104.80244	37.44651	1613	Shapotou District, Zhongwei, Ningxia, China
Peripheral	pZS8	104.80094	37.44575	1617	Shapotou District, Zhongwei, Ningxia, China
Peripheral	pZS9	104.80054	37.44669	1611	Shapotou District, Zhongwei, Ningxia, China
