# Supplementary material for: Parallel adaptation prompted core-periphery divergence of Ammopiptanthus mongolicus
Source: Front Plant Sci. 2022 Aug 24;13:956374. doi: 10.3389/fpls.2022.956374 (PMC9449729; doi:10.3389/fpls.2022.956374)
Supplement: Supplementary Table 3 — Sample size and genetic diversity indices of each population (csv file). [file Data_Sheet_4.CSV]

Pop	Private SNPs	Variant_Sites	Polymorphic_Sites	%Polymorphic	Num_Indv	Obs_Heterozygosity	StdErr	Exp_Heterozygosity	StdErr	Pi	StdErr	Fis	StdErr
Core	424	10705	9772	91.28445	104	0.22628	0.00241	0.20333	0.00173	0.20431	0.00174	-0.0004	0.050150512
cAG	19	10705	2864	26.75385	8	0.23213	0.00395	0.12183	0.00202	0.12995	0.00216	-0.19348	-
cAB	4	10705	4942	46.16534	5	0.21341	0.00294	0.16921	0.00194	0.18801	0.00215	-0.04319	-
cAA	0	10705	5682	53.078	7	0.22043	0.0028	0.17864	0.00188	0.19238	0.00203	-0.05291	-
cAZA	9	10705	5872	54.85287	11	0.22734	0.00281	0.18185	0.00191	0.19051	0.002	-0.07153	-
cAD	0	10705	5738	53.60112	8	0.23014	0.00287	0.18227	0.0019	0.19442	0.00203	-0.06984	-
cEHA	9	10705	6967	65.08174	19	0.2202	0.00258	0.18577	0.00182	0.19079	0.00187	-0.05906	-
cWWQ	0	10705	7030	65.67025	17	0.22437	0.00259	0.18645	0.00182	0.1921	0.00187	-0.06599	-
cEEY	4	10705	7267	67.88417	20	0.23109	0.00261	0.19056	0.00181	0.19545	0.00186	-0.07545	-
cAC	2	10705	7335	68.51938	9	0.23383	0.00271	0.21346	0.00184	0.22602	0.00195	0.00884	-
Peripheral	132	10705	8034	75.04904	69	0.18754	0.00236	0.18619	0.0018	0.18755	0.00181	0.03866	0.027192382
pAE	14	10705	4331	40.45773	13	0.16299	0.00266	0.12699	0.00178	0.13207	0.00185	-0.05993	-
pBJ	26	10705	4824	45.06305	12	0.18625	0.00271	0.14682	0.00186	0.15321	0.00194	-0.06731	-
pAF	0	10705	4695	43.85801	5	0.21091	0.00295	0.15773	0.0019	0.17526	0.00211	-0.06682	-
pAZS	2	10705	5155	48.15507	11	0.18392	0.00261	0.15936	0.00188	0.16695	0.00197	-0.02529	-
pBW	18	10705	5739	53.61046	16	0.17411	0.00251	0.16335	0.00185	0.16861	0.00191	0.00313	-
pEEA	18	10705	6109	57.06679	12	0.2269	0.00277	0.18476	0.00189	0.1928	0.00198	-0.06894	-
Adaptive Peripheral	705	10705	8233	76.90799	44	0.2259	0.00244	0.20722	0.00176	0.20961	0.00178	-0.01346	0.012115493
pAZM	123	10705	5104	47.67865	10	0.21698	0.00291	0.16528	0.00191	0.17398	0.00201	-0.08776	-
pAYE	45	10705	5735	53.5731	12	0.21542	0.00272	0.17756	0.0019	0.18528	0.00199	-0.05975	-
pYL	11	10705	5876	54.89024	10	0.23158	0.00282	0.1843	0.00191	0.194	0.00201	-0.07348	-
pZS	76	10705	6541	61.10229	12	0.23908	0.00275	0.18795	0.00186	0.19612	0.00194	-0.08978	-
