# Supplementary material for: Parallel adaptation prompted core-periphery divergence of Ammopiptanthus mongolicus
Source: Front Plant Sci. 2022 Aug 24;13:956374. doi: 10.3389/fpls.2022.956374 (PMC9449729; doi:10.3389/fpls.2022.956374)
Supplement: Supplementary Method — R codes and input files used in this study (zip file). [file Data_Sheet_1.ZIP]

Archive with 9 entries (9 files):
- Suppl Method R analyses/Amon_7env.csv
- Suppl Method R analyses/Amon_7var_avg.csv
- Suppl Method R analyses/Amon_allel_freq.csv
- Suppl Method R analyses/Amon_no_missing.recode.vcf
- Suppl Method R analyses/Amon_no_missing_sumstats.csv
- Suppl Method R analyses/amon_var_rm_cor.txt
- Suppl Method R analyses/Analytic codes.R
- Suppl Method R analyses/fst.csv
- Suppl Method R analyses/private.csv
