# Supplementary material for: Parallel adaptation prompted core-periphery divergence of Ammopiptanthus mongolicus
Source: Front Plant Sci. 2022 Aug 24;13:956374. doi: 10.3389/fpls.2022.956374 (PMC9449729; doi:10.3389/fpls.2022.956374)
Supplement: Supplementary Method — R codes and input files used in this study (zip file). [file Data_Sheet_1.ZIP › Suppl Method R analyses/Amon_7var_avg.csv]

pop ID	lon	lat	alt	srad03	vapr01	bio2	bio9	bio13	bio14
AA	106.81722	39.82666	1112.857143	16842.85947	0.129999995	13.15548779	-6.751643133	46.09090514	0
AB	106.68778	39.40694	1195.4	16719.43292	0.13202236	12.63027621	-6.568289365	49.60448359	0
AC	106.84472	39.72805	1078.444444	16783.38933	0.129999995	13.02572864	-6.620162798	46.96657777	0.033592675
AD	106.68944	39.59527	1053.25	16734.74499	0.140000001	13.91519458	-6.45344621	46	0
AE	102.55531	42.03985	1168.230769	16968.74323	0.119999997	13.692297	-7.226193332	16.53022673	0
AF	104.94763	40.18392	1317.2	16401.56246	0.119999997	13.30450178	-7.245853983	28.02787628	0.583083744
AG	106.66138	40.00838	1114.5	16398.00263	0.129999995	14.36924673	-7.176130833	40.55391628	1.968652307
AYE	103.903962	41.05034	1275.416667	16954.75484	0.119999997	13.47615794	-5.83706758	22	0
AZA	106.184166	40.424494	1076	16565.66922	0.129999995	13.45500105	-6.617945904	30.45594973	0.001151361
AZM	106.04675	39.10243	1852.8	16502.42363	0.119999997	11.93163374	-7.55911749	53.00248869	1
AZS	105.023595	40.607534	1193.090909	16075.35747	0.119999997	14.35585924	-8.591453251	25.39837402	1
BJ	103.82529	37.52151	1847.916667	15285.73379	0.140000001	12.38120522	-6.227791369	50.63254595	1
BW	106.96111	41.766944	1302	15843.91693	0.128797636	12.30862319	-9.958716314	32.8329799	2
EEA	107.33111	38.98361	1127.833333	16465.51947	0.140000001	13.80391948	-6.476188118	67.13518968	1
EEY	106.87714	40.0772	1160.75	16407.84253	0.129999995	13.37824242	-7.088196493	43.90929322	0.960638555
EHA	107.14441	40.25582	1193.526316	16470.44643	0.129999995	13.44902787	-7.465970965	45.77559749	1
WWQ	106.90531	39.9186	1276.529412	16584.42881	0.129999995	13.08873071	-6.951544734	47.32502769	0.366508981
YL	106.58104	37.98886	1366.9	16337.60585	0.159999996	13.23992514	-5.573060847	66	1
ZS	104.80611	37.44556	1615.583333	15564.7343	0.159720663	12.78014875	-5.586703691	53.02793337	0.972066628
