# Supplementary material for: Parallel adaptation prompted core-periphery divergence of Ammopiptanthus mongolicus
Source: Front Plant Sci. 2022 Aug 24;13:956374. doi: 10.3389/fpls.2022.956374 (PMC9449729; doi:10.3389/fpls.2022.956374)
Supplement: Supplementary Method — R codes and input files used in this study (zip file). [file Data_Sheet_1.ZIP › Suppl Method R analyses/Amon_allel_freq.csv]

CHROM_POS	AA	AB	AC	AD	AE	AF	AG	AYE	AZA	AZM	AZS	BJ	BW	EEA	EEY	EHA	WWQ	YL	ZS
Contig00002_815947	1	1	0.777778	1	0.384615	1	1	1	0.772727	1	1	0.75	0.875	1	0.9	0.973684	0.882353	1	1
Contig00002_816144	0.857143	0.7	0.722222	0.875	1	1	1	1	0.863636	1	0.954545	1	0.9375	0.541667	0.95	0.868421	0.882353	1	1
Contig00002_816155	1	1	1	1	1	1	1	1	1	1	1	1	1	1	1	1	1	0.75	1
Contig00002_852271	0.785714	0.7	0.777778	0.875	1	1	1	1	0.727273	1	0.954545	1	0.84375	0.541667	0.925	0.815789	0.823529	1	1
Contig00002_970248	1	0.9	0.611111	1	0.615385	0.5	0.5	0.625	0.681818	0.65	0.772727	0.666667	0.6875	0.666667	0.775	0.763158	0.647059	0.5	0.541667
Contig00002_970255	1	1	1	1	1	1	1	1	1	0.6	1	1	1	1	1	1	1	1	0.916667
Contig00002_970260	1	1	1	1	1	1	1	1	1	0.65	1	1	1	1	1	1	1	0.95	0.916667
Contig00002_970271	1	0.9	0.611111	1	0.615385	0.5	0.5	0.625	0.681818	0.5	0.772727	0.666667	0.6875	0.666667	0.775	0.763158	0.647059	0.5	0.541667
Contig00002_970349	0.928571	1	1	1	1	1	1	1	1	1	1	1	1	0.75	1	0.894737	0.970588	1	1
Contig00004_43644	1	0.8	1	1	1	1	1	1	0.954545	1	1	0.958333	1	0.916667	0.85	1	1	1	1
Contig00004_77670	1	1	0.666667	1	1	1	1	0.166667	1	0.85	1	1	1	1	1	1	1	0.25	0.583333
Contig00004_77688	1	1	0.722222	1	1	1	1	1	1	1	1	1	1	0.833333	0.925	1	1	1	1
Contig00004_77697	1	0.8	1	1	1	1	1	1	0.954545	0.4	1	0.958333	1	0.916667	0.775	1	1	0.9	0.958333
Contig00004_77741	1	1	1	1	0.961538	1	1	1	1	1	1	1	1	0.916667	1	1	0.941176	1	1
Contig00004_241484	1	0.9	1	1	1	1	1	0.708333	1	1	1	1	1	1	1	1	1	0.85	0.833333
Contig00004_645167	1	0.9	0.777778	1	1	1	1	0.25	1	0.95	1	1	1	1	1	1	1	0.05	0.791667
Contig00004_894402	0.571429	0.6	0.444444	0.6875	0.307692	0.9	1	0.0833333	0.863636	0.2	0.772727	0.958333	0.9375	0.833333	0.75	0.657895	0.617647	0.05	0.375
Contig00004_894415	0.571429	0.6	0.444444	0.6875	0.307692	0.9	1	0.083333	0.863636	0.2	0.772727	0.9583333	0.9375	0.833333	0.75	0.657895	0.617647	0.05	0.375
Contig00004_894441	0.571429	0.6	0.444444	0.6875	0.307692	0.9	1	0.0833333	0.863636	0.2	0.772727	0.958333	0.9375	0.833333	0.75	0.657895	0.617647	0.05	0.375
Contig00004_1640356	1	1	0.777778	1	0.769231	1	1	0	0.909091	0.8	1	1	1	1	1	1	1	0.2	0.458333
Contig00004_1665988	1	1	0.777778	1	0.769231	1	1	0	0.9545455	0.8	1	1	1	0.9583333	1	1	1	0.2	0.458333
Contig00004_1666011	1	1	1	1	0.769231	1	1	1	0.954545	1	1	1	1	1	1	1	1	1	0.875
Contig00004_1754296	1	1	1	1	1	1	1	0.75	1	1	1	1	1	1	1	1	1	0.95	1
Contig00004_1754378	0.785714	0.6	1	0.8125	1	1	1	1	1	1	1	1	1	0.5	0.9	0.868421	0.882353	1	1
Contig00004_1939171	1	0.6	1	0.875	1	1	1	1	0.818182	1	1	0.9583333	0.96875	0.9583333	0.9	0.763158	0.9117647	1	0.833333
Contig00004_1939252	1	0.6	1	0.875	1	1	1	1	0.818182	1	1	0.9583333	0.96875	0.9583333	0.9	0.763158	0.9117647	1	0.833333
Contig00004_1939257	1	0.6	1	0.875	1	1	1	1	0.818182	1	1	0.9583333	0.96875	0.9583333	0.9	0.763158	0.9117647	1	0.833333
Contig00004_1939439	1	0.6	1	0.875	1	1	1	1	0.818182	1	1	0.958333	0.96875	0.958333	0.9	0.763158	0.911765	1	0.958333
Contig00004_1939526	1	0.6	1	0.875	1	1	1	1	0.818182	1	1	0.9583333	0.96875	0.9583333	0.9	0.763158	0.9117647	1	0.833333
Contig00004_2010961	0.928571	0.9	0.944444	1	1	0.9	1	1	1	1	1	1	0.9375	1	0.8	0.973684	0.882353	1	1
Contig00004_2511601	0.642857	0.9	0.444444	1	0.538462	0.9	1	0.0833333	0.909091	0.75	0.863636	1	0.96875	1	0.825	0.973684	0.764706	0	0.25
Contig00004_2544634	1	1	1	1	1	1	1	1	1	1	1	1	1	1	1	1	1	0.7	0.958333
Contig00004_2840430	1	1	0.722222	1	1	1	1	1	1	1	1	1	1	1	1	0.973684	1	1	1
Contig00004_3038322	1	0.9	1	1	1	1	1	1	1	0.8	1	1	1	1	1	1	1	1	1
Contig00004_3081269	1	1	0.944444	1	1	1	1	1	0.818182	1	1	1	1	1	0.95	1	0.970588	1	1
Contig00004_3096826	0.857143	1	0.944444	0.9375	0.807692	1	0.5	1	0.863636	1	0.954545	1	0.9375	0.708333	0.825	0.868421	0.911765	1	1
Contig00004_3096837	0.785714	1	1	1	0.769231	0.9	1	1	0.863636	1	0.863636	1	0.96875	1	0.975	1	0.941176	1	1
Contig00004_3123871	1	1	0.722222	1	1	1	1	1	1	1	1	1	1	1	1	0.973684	1	1	1
Contig00004_3206571	0.642857	0.9	0.166667	1	0.576923	0.9	1	0	0.9090909	0	0.863636	1	0.96875	1	0.85	0.894737	0.764706	0.05	0.25
Contig00004_3206583	0.571429	1	0.944444	0.5625	0.923077	0.7	0.5	1	0.5	1	0.727273	0.791667	0.3125	0.5	0.6	0.657895	0.617647	1	0.875
Contig00004_3465078	1	0.8	1	1	0.769231	1	1	1	0.772727	0.95	0.727273	0.416667	0.84375	1	0.95	0.736842	0.911765	1	1
Contig00004_3466817	1	1	1	1	1	1	1	0.791667	1	0.95	1	1	1	1	1	1	1	0.9	0.791667
Contig00004_3467031	0.642857	0.9	0.222222	1	0.5	0.9	1	0	0.863636	0	0.863636	1	0.96875	1	0.825	0.894737	0.735294	0.05	0.291667
Contig00004_3467086	0.642857	0.9	0.222222	1	0.5	0.9	1	0	0.863636	0	0.863636	1	0.96875	1	0.825	0.894737	0.735294	0.05	0.291667
Contig00004_3467176	0.857143	0.9	0.666667	1	0.730769	1	1	0	1	0	1	1	1	1	0.85	0.921053	0.794118	0.05	0.25
Contig00004_3478202	0.642857	0.9	0.222222	1	0.538462	0.9	1	0	0.9090909	0	0.863636	1	0.96875	1	0.825	0.894737	0.735294	0.05	0.25
Contig00004_3478577	1	1	1	1	1	1	1	1	0.863636	1	1	0.958333	0.875	1	0.975	0.921053	0.970588	1	1
Contig00004_3532281	0.785714	1	0.555556	1	0.769231	0.9	1	1	0.863636	1	0.863636	1	0.96875	1	0.975	0.973684	0.941176	1	1
Contig00004_3614692	1	1	1	1	1	1	1	0.791667	1	1	1	1	1	1	1	1	1	1	1
Contig00004_3674895	0.857143	1	0.944444	1	0.807692	1	1	1	0.863636	1	0.954545	1	0.9375	1	0.825	0.894737	1	1	1
Contig00004_3822228	1	1	0.9444444	1	1	1	1	1	1	1	1	1	1	1	0.925	1	1	0.95	0.9166667
Contig00004_3822291	1	1	0.9444444	1	1	1	1	1	1	1	1	1	1	1	0.925	1	1	0.95	0.9166667
Contig00005_6015	0.5	0.5	0.5	0.5	0.5	0.5	0.5	0.5	0.5	0.5	0.5	0.541667	0.5	0.5	0.5	0.5	0.5	0.5	0.5
Contig00005_6018	0.5	0.5	0.5	0.5	0.5	0.5	0.5	0.5	0.5	0.5	0.5	0.541667	0.5	0.5	0.5	0.5	0.5	0.5	0.5
Contig00005_6073	0.5	0.5	0.5	0.5	0.5	0.5	0.5	0.5	0.5	0.5	0.5	0.541667	0.5	0.5	0.5	0.5	0.5	0.5	0.5
Contig00005_6081	0.5	0.5	0.5	0.5	0.538462	0.5	0.5	0.5	0.5	0.5	0.5	0.541667	0.5	0.5	0.5	0.5	0.5	0.5	0.5
Contig00005_6086	0.5	0.5	0.5	0.5	0.5	0.5	0.5	0.5	0.5	0.5	0.5	0.541667	0.5	0.5	0.5	0.552632	0.5	0.5	0.5
Contig00005_6276	0.5	0.5	0.5	0.5	0.5	0.5	0.5	0.5	0.5	0.5	0.5	0.541667	0.5	0.5	0.525	0.5	0.5	0.5	0.5
Contig00005_6305	0.5	0.5	0.5	0.5	0.5	0.5	0.5	0.5	0.5	0.5	0.5	0.541667	0.5	0.5	0.5	0.5	0.5	0.5	0.5
Contig00005_6309	0.5	0.5	0.5	0.5	0.5	0.5	0.5	0.5	0.5	0.5	0.5	0.541667	0.5	0.5	0.5	0.5	0.5	0.5	0.5
Contig00005_6314	0.5	0.5	0.5	0.5	0.5	0.5	0.5	0.5	0.5	0.5	0.5	0.541667	0.5	0.5	0.5	0.5	0.5	0.5	0.5
Contig00005_6347	0.5	0.5	0.5	0.5	0.5	0.5	0.5	0.5	0.5	0.5	0.5	0.541667	0.5	0.5	0.5	0.5	0.5	0.5	0.5
Contig00005_6348	0.5	0.5	0.5	0.5	0.538462	0.5	0.5	0.5	0.5	0.5	0.5	0.541667	0.5	0.5	0.5	0.5	0.5	0.5	0.5
Contig00005_6355	0.5	0.5	0.5	0.5	0.538462	0.5	0.5	0.5	0.5	0.5	0.5	0.541667	0.5	0.5	0.5	0.5	0.5	0.5	0.5
Contig00005_6364	0.5	0.5	0.5	0.5	0.5	0.5	0.5	0.5	0.5	0.5	0.5	0.541667	0.5	0.5	0.5	0.5	0.5	0.5	0.5
Contig00005_6367	0.5	0.5	0.5	0.5	0.5	0.5	0.5	0.5	0.5	0.5	0.5	0.541667	0.5	0.5	0.5	0.5	0.5	0.5	0.5
Contig00006_65353	1	1	1	1	1	1	1	1	1	0.8	1	1	1	1	1	1	1	1	0.958333
Contig00006_65619	1	0.9	1	0.875	1	1	1	1	1	1	1	1	1	1	1	1	1	1	0.916667
Contig00006_124514	0.642857	0.6	0.666667	0.6875	0.615385	0.5	0.625	0.75	0.5	0.65	0.681818	0.708333	0.625	0.75	0.65	0.605263	0.588235	0.65	0.791667
Contig00006_124558	0.571429	0.5	0.722222	0.5	0.653846	0.6	0.625	0.708333	0.545455	0.6	0.590909	0.541667	0.6875	0.666667	0.65	0.552632	0.558824	0.7	0.541667
Contig00006_343760	1	1	1	1	1	1	1	1	1	0.45	1	1	1	1	1	1	1	1	1
Contig00006_706352	0.857143	0.9	0.666667	1	0.692308	1	1	0	1	0	1	0.958333	1	1	0.775	0.921053	0.882353	0	0.25
Contig00006_706380	1	1	0.944444	1	1	1	1	0.791667	1	1	1	1	1	1	1	1	1	0.85	0.958333
Contig00006_1198418	1	1	1	1	1	1	1	1	1	0.45	1	1	1	1	1	1	1	1	1
Contig00006_1209790	0.642857	0.9	0.666667	1	0.538462	0.9	1	0	0.863636	0.05	0.863636	0.9583333	0.9375	1	0.75	0.894737	0.823529	0	0.208333
Contig00006_1209889	1	0.7	1	1	1	1	1	1	1	1	1	1	0.9375	1	0.975	1	1	1	1
Contig00006_1210135	0.785714	1	1	1	0.769231	0.9	1	1	0.863636	1	0.863636	1	0.9375	1	0.975	1	0.941176	1	0.916667
Contig00006_1210152	0.857143	0.9	0.666667	1	0.692308	1	1	0.0833333	1	0.55	1	0.958333	1	1	0.775	0.921053	0.911765	0.1	0.333333
Contig00006_1227851	0.857143	0.9	0.666667	1	0.692308	1	1	0	1	0	1	0.958333	1	1	0.775	0.921053	0.882353	0	0.291667
Contig00006_1228121	0.928571	0.9	0.944444	1	1	1	1	1	0.954545	1	1	1	1	0.916667	0.925	0.842105	1	1	0.958333
Contig00006_2021826	0.571429	0.5	0.555556	0.5625	0.538462	0.5	0.8125	0.583333	0.545455	0.6	0.590909	0.541667	0.65625	0.541667	0.575	0.5	0.5	0.55	0.583333
Contig00006_2140914	0.857143	1	0.666667	1	0.692308	1	1	0	1	0.2	1	0.958333	1	1	0.775	0.921053	0.823529	0	0.25
Contig00007_539300	1	1	1	1	1	0.7	1	1	0.772727	1	0.590909	1	1	1	0.875	0.921053	0.852941	1	1
Contig00007_673943	1	1	0.722222	1	1	1	1	0.25	1	0.05	1	1	1	1	0.975	0.9736842	0.9705882	0.25	0.5
Contig00007_673954	1	1	1	1	1	0.8	1	1	0.772727	1	0.954545	1	0.9375	0.833333	0.925	0.605263	0.941176	1	1
Contig00007_673964	1	1	1	1	1	1	1	0.833333	1	1	1	1	1	1	1	1	1	0.9	1
Contig00007_714188	0.642857	0.3	0.5	0.75	1	0.6	0.5	0	0.9545455	0.05	0.681818	0.9166667	0.9375	1	0.75	0.868421	0.735294	0.05	0.5
Contig00007_714483	0.857143	1	0.944444	0.8125	0.730769	1	0.5	1	0.909091	1	0.909091	0.125	0.5625	0.833333	0.75	0.789474	0.676471	1	1
Contig00007_887659	0.642857	0.3	0.777778	0.75	1	0.6	0.5	0.916667	1	1	0.681818	0.916667	0.9375	1	0.775	0.894737	0.764706	1	1
Contig00007_887971	1	1	1	1	1	1	1	1	1	0.7	1	1	1	1	1	1	1	1	1
Contig00007_887980	1	1	1	1	1	1	1	0.916667	1	1	1	1	1	1	1	1	1	0.95	0.916667
Contig00007_894732	0.642857	0.3	0.777778	0.75	1	0.6	0.5	0.916667	1	1	0.681818	0.916667	0.9375	1	0.775	0.894737	0.764706	1	1
Contig00007_918715	1	0.4	1	0.875	1	1	1	1	1	1	1	1	1	1	0.975	0.973684	1	1	1
Contig00007_918958	1	1	0.722222	1	1	1	1	0.25	1	0.05	1	1	1	1	0.975	0.973684	0.970588	0.25	0.5
Contig00007_918975	1	1	1	1	1	1	1	0.833333	1	1	1	1	1	1	1	1	1	0.9	1
Contig00007_919013	1	1	0.944444	1	1	1	1	1	1	1	1	1	1	1	1	1	1	1	0.708333
Contig00007_919317	1	1	1	1	1	1	1	1	1	0.7	1	1	1	1	1	1	1	1	1
Contig00007_919353	0.642857	0.3	0.444444	0.75	1	0.6	0.5	0	1	0.05	0.681818	0.9166667	0.9375	1	0.75	0.868421	0.735294	0	0.083333
Contig00007_946678	1	1	1	1	1	1	1	1	0.772727	1	1	1	1	1	0.975	1	1	1	1
Contig00007_946906	1	1	0.722222	0.8125	1	1	1	1	0.909091	1	1	1	1	0.958333	0.975	1	1	1	1
Contig00007_1007359	1	1	0.722222	1	1	1	1	0.25	1	0.05	1	1	1	1	0.975	0.973684	0.970588	0.25	0.5
Contig00007_1007398	1	1	1	1	1	1	1	1	1	0.55	1	1	1	1	1	1	0.970588	1	1
Contig00010_408574	1	1	1	0.9375	1	1	0.5	1	0.954545	0.95	1	1	1	1	1	1	0.970588	1	1
Contig00010_408576	0.928571	0.6	0.777778	0.625	0.923077	0.9	0.5	0.5	0.681818	0.5	0.818182	0.916667	0.90625	0.916667	0.8	0.921053	0.735294	0.45	0.625
Contig00010_452623	1	1	1	1	1	1	1	0.75	1	1	1	1	1	1	1	1	1	1	1
Contig00010_452651	1	1	1	1	1	1	1	1	1	1	1	1	1	0.916667	0.925	0.973684	0.941176	1	1
Contig00010_510671	0.785714	0.7	0.888889	0.9375	0.730769	0.8	0.9375	0.916667	0.909091	0.85	0.954545	0.875	0.8125	0.666667	1	0.973684	1	0.85	0.916667
Contig00010_510674	0.857143	0.7	0.888889	0.9375	0.730769	0.9	0.9375	0.958333	0.909091	0.85	0.909091	0.875	0.8125	0.708333	1	1	1	0.85	0.916667
Contig00010_510683	0.642857	0.9	0.666667	0.75	0.692308	0.8	0.5625	1	0.636364	1	0.727273	0.666667	0.6875	0.916667	0.575	0.631579	0.735294	1	1
Contig00010_510941	0.642857	0.9	0.666667	0.75	0.692308	0.8	0.5	1	0.636364	1	0.727273	0.708333	0.6875	0.916667	0.575	0.631579	0.764706	1	1
Contig00010_1134147	1	0.7	1	0.6875	1	0.9	1	0.958333	0.909091	0.6	1	1	1	0.666667	0.975	1	0.941176	0.7	0.833333
Contig00010_1300724	1	1	0.777778	0.875	1	1	1	0.75	1	1	1	1	0.96875	0.9583333	0.975	0.9473684	0.9705882	1	0.708333
Contig00010_1300738	1	1	0.944444	1	1	1	1	0.916667	1	1	1	1	1	1	1	1	1	0.85	1
Contig00010_1429630	1	1	0.944444	1	1	1	1	0.791667	1	1	1	1	1	1	1	1	1	0.9	0.791667
Contig00010_1429635	1	1	0.944444	1	1	1	1	0.791667	1	1	1	1	1	1	1	1	1	0.9	0.791667
Contig00010_1429730	1	1	1	1	1	1	1	1	0.681818	1	1	1	1	0.916667	0.925	1	1	1	1
Contig00010_2202450	0.857143	0.9	0.888889	0.875	0.961538	0.8	0.9375	0.958333	0.863636	0.95	0.863636	0.958333	0.875	0.875	0.95	0.868421	0.941176	1	0.958333
Contig00010_2202462	0.357143	0.8	0.888889	0.4375	0.0384615	0.7	0.5	1	0.818182	1	0.909091	0.791667	0.46875	0.833333	0.775	0.763158	0.705882	1	1
Contig00010_2514045	0.571429	0.7	0.5	0.3125	0.615385	0.3	0.5	0.666667	0.136364	0.45	0.636364	1	0.75	0.583333	0.55	0.473684	0.470588	0.4	0.5
Contig00010_2514068	1	1	0.944444	1	1	1	1	1	1	1	1	1	1	1	1	1	1	1	0.791667
Contig00010_2514072	0.5	0.9	0.833333	0.875	0.384615	0.7	0.5	1	0.863636	0.55	0.409091	0	0.25	0.833333	0.625	0.763158	0.529412	0.9	0.791667
Contig00010_2514283	0.571429	0.7	0.5	0.3125	0.615385	0.3	0.5	0.666667	0.136364	0.45	0.636364	1	0.75	0.583333	0.55	0.473684	0.470588	0.4	0.5
Contig00010_2514324	0.5	0.9	0.833333	0.875	0.384615	0.7	0.5	1	0.863636	0.55	0.409091	0	0.25	0.833333	0.625	0.763158	0.529412	0.9	0.791667
Contig00010_2763173	1	1	0.888889	1	0.961538	1	0.5	0.958333	0.772727	0.85	1	0.958333	0.84375	1	0.95	1	0.882353	1	0.5
Contig00010_2763234	1	1	0.888889	1	0.9615385	1	0.5	0.9583333	0.772727	0.85	1	1	0.84375	1	0.95	1	0.882353	1	0.5
Contig00010_2763435	1	1	0.777778	0.6875	0.9615385	1	0.5	0.833333	0.772727	0.6	1	1	0.84375	0.9583333	0.95	1	0.852941	0.7	0.416667
Contig00010_2763444	1	1	0.888889	1	0.9615385	1	0.5	0.9583333	0.772727	0.85	1	1	0.84375	1	0.95	1	0.882353	1	0.5
Contig00010_2763449	1	1	0.888889	1	0.9615385	1	0.5	0.9583333	0.772727	0.85	1	1	0.84375	1	0.95	1	0.882353	1	0.5
Contig00010_2763510	1	1	0.888889	1	0.9615385	1	0.5	0.9583333	0.772727	0.85	1	1	0.84375	1	0.95	1	0.882353	1	0.5
Contig00013_76182	1	0.8	1	0.9375	1	1	0.5	1	1	1	1	1	1	0.791667	1	0.947368	1	1	1
Contig00013_76270	1	1	1	1	1	1	1	1	1	0.95	1	1	0.96875	1	1	1	1	0.95	0.541667
Contig00015_109518	0.857143	1	1	0.875	1	1	0.5	0.875	1	0.6	1	1	1	0.9583333	0.925	1	0.823529	0.75	0.666667
Contig00015_109548	0.857143	1	1	0.875	1	1	0.5	0.875	1	0.6	1	1	1	0.9583333	0.925	1	0.823529	0.75	0.666667
Contig00015_109586	0.857143	1	1	0.875	1	1	0.5	0.875	1	0.6	1	1	1	0.958333	0.925	1	0.823529	0.75	0.666667
Contig00015_142019	1	0.8	1	0.9375	1	1	1	1	1	1	1	0.916667	1	1	1	1	0.941176	1	1
Contig00015_142219	1	1	1	1	1	0.9	0.5625	1	1	1	0.863636	0.9583333	1	1	1	1	1	1	1
Contig00015_143093	0.928571	1	1	1	1	1	0.875	1	0.954545	1	0.863636	0.958333	0.96875	0.958333	0.975	0.894737	0.941176	1	1
Contig00015_143110	0.785714	1	0.777778	0.625	0.807692	0.6	0.5	0.875	0.636364	1	0.590909	0.791667	0.65625	0.625	0.65	0.815789	0.558824	0.8	0.958333
Contig00015_143123	0.5	0.5	0.5	0.5	0.538462	0.5	0.5	0.5	0.5	0.55	0.5	0.5	0.53125	0.5	0.5	0.5	0.5	0.5	0.5
Contig00015_143133	0.5	0.5	0.5	0.5	0.461538	0.5	0.5	0.5	0.5	0.5	0.5	0.5	0.5	0.5	0.5	0.5	0.5	0.5	0.541667
Contig00015_143139	0.5	0.5	0.5	0.5	0.461538	0.5	0.5	0.5	0.5	0.5	0.5	0.5	0.5	0.5	0.5	0.5	0.5	0.5	0.541667
Contig00015_143141	0.5	0.5	0.5	0.5	0.538462	0.5	0.5	0.5	0.5	0.5	0.5	0.5	0.5	0.5	0.5	0.5	0.5	0.5	0.5
Contig00015_143146	0.5	0.5	0.5	0.5	0.538462	0.5	0.5	0.5	0.5	0.5	0.5	0.5	0.5	0.5	0.5	0.5	0.5	0.5	0.5
Contig00015_143159	0.642857	0.6	0.666667	0.6875	0.730769	0.6	0.75	0.833333	0.727273	0.7	0.590909	0.75	0.65625	0.708333	0.75	0.684211	0.764706	0.75	0.791667
Contig00015_143162	0.642857	0.6	0.611111	0.625	0.730769	0.6	0.75	0.875	0.727273	0.75	0.590909	0.75	0.65625	0.708333	0.75	0.684211	0.764706	0.8	0.708333
Contig00015_143173	0.642857	0.5	0.666667	0.625	0.692308	0.6	0.75	0.833333	0.681818	0.7	0.590909	0.75	0.65625	0.666667	0.75	0.657895	0.705882	0.75	0.708333
Contig00015_143178	0.5	0.5	0.5	0.5	0.461538	0.5	0.5	0.5	0.5	0.5	0.5	0.5	0.5	0.5	0.5	0.5	0.5	0.5	0.541667
Contig00015_143183	0.571429	0.5	0.722222	0.625	0.692308	0.6	0.6875	0.541667	0.5	0.65	0.590909	0.625	0.5625	0.583333	0.55	0.552632	0.529412	0.6	0.541667
Contig00015_143341	0.928571	1	0.944444	1	0.538462	1	1	1	0.818182	1	0.954545	0.916667	0.71875	0.833333	0.975	0.947368	0.882353	1	1
Contig00015_438615	0.857143	1	1	0.875	1	1	0.5	0.875	1	0.65	1	1	1	0.958333	0.925	1	0.823529	0.75	0.666667
Contig00015_518737	0.5	0.5	0.5	0.5	0.461538	0.5	0.5	0.5	0.5	0.5	0.5	0.5	0.5	0.5	0.5	0.5	0.5	0.55	0.5
Contig00016_45986	1	1	0.944444	0.9375	1	1	1	0.5	1	1	1	1	1	1	1	1	1	0.75	0.958333
Contig00016_586596	1	1	1	0.75	0.846154	0.9	1	1	1	1	0.909091	1	1	0.958333	1	1	1	1	1
Contig00016_586613	0.785714	0.6	0.611111	0.4375	0.961538	0.8	1	1	0.545455	0.4	0.863636	0.791667	0.9375	0.625	0.9	0.631579	0.794118	0.95	0.5
Contig00016_586678	0.857143	1	0.777778	0.875	1	1	1	1	0.909091	1	0.863636	0.791667	1	0.958333	0.975	0.921053	0.941176	1	0.708333
Contig00016_586683	0.785714	1	0.666667	0.75	0.961538	0.8	1	1	0.818182	0.4	0.863636	0.791667	0.9375	0.791667	0.975	0.815789	0.882353	0.95	0.5
Contig00016_586905	0.785714	1	0.666667	0.75	0.9615385	0.8	1	1	0.818182	0.4	0.863636	0.791667	0.9375	0.791667	0.975	0.815789	0.882353	0.95	0.5
Contig00016_586908	0.857143	1	1	1	1	1	1	1	0.909091	1	0.909091	0.791667	1	1	0.975	0.921053	0.941176	1	1
Contig00016_702468	0.714286	0.5	0.944444	0.875	0.192308	0.3	0.5	1	0.863636	1	0.272727	0.791667	0.71875	0.458333	0.525	0.605263	0.735294	1	0.958333
Contig00016_702490	0.642857	0.6	0.666667	0.5625	1	1	0.5	1	0.409091	1	0.818182	0.208333	0.59375	0.791667	0.85	0.736842	0.852941	0.95	0.708333
Contig00016_702519	1	1	1	1	1	1	1	1	1	1	1	0.416667	0.625	1	1	1	1	1	1
Contig00016_702542	0.785714	0.6	0.888889	0.6875	1	1	0.5	1	0.409091	1	0.954545	0.958333	0.96875	0.833333	0.875	0.815789	0.911765	1	1
Contig00016_702543	0.642857	0.6	0.666667	0.5625	1	1	0.5	1	0.409091	1	0.818182	0.208333	0.59375	0.791667	0.85	0.736842	0.852941	0.95	0.708333
Contig00016_702671	0.642857	0.6	0.666667	0.5625	1	1	0.5	1	0.409091	1	0.818182	0.208333	0.59375	0.791667	0.85	0.736842	0.852941	0.95	0.708333
Contig00016_702726	0.642857	0.6	0.666667	0.5625	1	1	0.5	1	0.409091	1	0.818182	0.208333	0.59375	0.791667	0.85	0.736842	0.852941	0.95	0.708333
Contig00016_702740	0.714286	0.5	0.944444	0.875	0.192308	0.3	0.5	1	0.863636	1	0.272727	0.791667	0.71875	0.458333	0.525	0.605263	0.735294	1	0.958333
Contig00016_1095767	0.714286	1	0.944444	1	1	1	0.5	1	0.818182	0.75	0.954545	0.875	0.90625	1	0.95	0.894737	0.823529	1	0.958333
Contig00016_1095905	1	1	0.944444	1	1	1	1	0.833333	1	1	1	1	1	1	1	1	1	0.7	0.958333
Contig00016_1096011	0.857143	1	0.944444	0.5	0.846154	0.2	1	1	1	1	0.5	1	1	0.875	1	0.947368	0.941176	1	0.958333
Contig00016_1545688	0.785714	0.3	0.555556	0.6875	0.9615385	0.9	0.5	0.583333	0.545455	0.7	0.9090909	0.208333	0.46875	0.75	0.75	0.842105	0.676471	0.55	0.875
Contig00016_1545706	1	1	1	1	1	1	1	0.666667	1	1	1	1	1	1	1	1	1	0.9	1
Contig00016_1545722	1	1	0.944444	1	1	1	1	0.833333	0.954545	0.7	1	1	0.625	1	1	1	1	0.7	1
Contig00016_1654196	0.785714	0.7	0.777778	0.6875	0.961538	0.9	1	0.916667	0.772727	1	0.909091	0.25	0.875	0.833333	0.85	0.868421	0.823529	0.95	1
Contig00016_1654433	1	1	1	1	1	1	1	0.916667	0.909091	1	0.954545	1	1	1	0.975	1	1	0.95	1
Contig00016_1654458	0.928571	1	0.944444	1	1	1	1	1	1	1	1	1	1	0.583333	1	1	1	1	1
Contig00016_1654514	0.714286	0.5	0.722222	0.6875	0.9615385	0.9	0.4375	0.9166667	0.590909	1	0.9090909	0.208333	0.875	0.833333	0.75	0.842105	0.735294	0.95	0.9166667
Contig00016_1654515	0.785714	0.7	0.777778	0.6875	0.961538	0.9	1	0.916667	0.772727	1	0.909091	0.208333	0.875	0.833333	0.85	0.868421	0.823529	0.95	1
Contig00016_1710843	1	1	0.944444	1	1	1	1	0.833333	1	1	1	1	1	1	1	1	1	0.7	1
Contig00016_1710854	0.785714	0.3	0.611111	0.6875	0.9615385	0.9	0.5	0.583333	0.590909	0.7	0.9090909	0.208333	0.46875	0.75	0.725	0.842105	0.676471	0.5	0.875
Contig00016_1837620	1	1	1	1	1	1	1	1	1	0.8	1	1	1	1	1	1	1	1	0.833333
Contig00016_1837650	0.928571	0.8	0.944444	1	1	1	0.5	1	0.863636	1	1	0.916667	1	1	0.9	0.947368	0.911765	1	0.958333
Contig00016_1837651	0.928571	0.8	0.944444	1	1	1	0.5	1	0.863636	1	1	0.916667	1	1	0.9	0.947368	0.911765	1	0.958333
Contig00016_1891890	0.857143	0.5	0.777778	0.5625	0.807692	0.8	1	0.875	0.772727	1	0.818182	0.291667	0.875	0.791667	0.85	0.921053	0.823529	0.95	1
Contig00016_1891904	0.928571	0.8	0.944444	1	1	1	0.5	1	0.818182	1	1	0.875	1	1	0.9	0.947368	0.911765	1	0.958333
Contig00016_1891906	1	1	1	1	1	1	1	1	1	1	1	1	0.625	1	1	1	1	1	1
Contig00016_1891955	1	1	1	1	1	1	1	0.666667	1	1	1	1	1	1	1	1	1	0.85	0.708333
Contig00016_1891980	0.857143	0.5	0.777778	0.5625	0.807692	0.8	1	0.875	0.772727	1	0.818182	0.291667	0.875	0.791667	0.85	0.921053	0.823529	0.95	1
Contig00016_1892240	0.642857	0.9	0.944444	0.9375	1	0.9	1	0.916667	0.727273	0.9	1	1	0.84375	1	0.675	0.842105	0.647059	0.9	0.875
Contig00016_1947006	1	1	0.944444	1	1	1	1	0.5	1	1	1	1	1	1	1	1	1	0.55	0.666667
Contig00016_1947208	1	1	0.944444	1	1	1	1	0.5	1	1	1	1	1	1	1	1	1	0.6	0.708333
Contig00016_1947271	1	1	0.888889	1	1	1	1	0.791667	1	0.4	1	1	0.96875	0.916667	1	0.973684	0.911765	0.7	0.5
Contig00016_1947318	0.785714	0.3	0.666667	0.5625	0.807692	0.8	0.5	0.416667	0.590909	1	0.818182	0.208333	0.875	0.791667	0.725	0.868421	0.764706	0.45	0.625
Contig00016_2753583	1	1	1	1	1	1	1	0.75	1	1	1	1	1	1	1	1	1	0.9	0.708333
Contig00016_2753632	1	1	1	1	1	1	0.5	1	1	1	1	1	0.875	1	0.85	0.842105	0.941176	1	1
Contig00016_2753653	0.857143	1	1	1	1	0.3	1	1	1	1	0.636364	1	1	0.916667	1	1	0.941176	1	1
Contig00016_3071262	1	1	1	1	1	1	1	1	1	0.7	1	1	1	1	1	1	1	1	1
Contig00016_3106100	1	1	0.944444	1	1	1	1	0.833333	1	1	1	1	1	1	1	1	1	0.7	1
Contig00016_3106192	0.928571	0.5	0.777778	0.9375	1	1	1	0.291667	0.909091	0.15	1	0.875	0.625	0.833333	0.925	0.947368	0.882353	0.35	0.458333
Contig00016_3280933	0.928571	0.5	0.777778	0.9375	1	1	1	0.25	0.909091	0.15	1	0.875	0.5625	0.833333	0.925	0.947368	0.882353	0.35	0.458333
Contig00016_3281010	0.928571	0.8	0.944444	1	1	1	1	1	0.909091	1	1	0.875	1	1	0.925	0.947368	0.941176	1	1
Contig00016_3281262	0.928571	0.5	0.777778	0.9375	1	1	1	0.25	0.909091	0.15	1	0.875	0.5625	0.833333	0.925	0.947368	0.882353	0.35	0.458333
Contig00016_3424683	1	1	0.944444	0.875	1	1	1	1	1	1	1	1	1	1	0.95	0.921053	0.941176	1	1
Contig00016_3424764	1	1	0.611111	0.9375	1	1	1	0.75	0.772727	0.95	1	1	0.96875	0.916667	0.925	0.868421	0.852941	0.65	0.583333
Contig00016_3467491	1	1	1	1	1	1	1	1	1	0.7	1	1	1	1	1	1	1	1	1
Contig00016_3505451	1	1	0.944444	1	1	1	1	1	1	1	1	1	1	0.916667	1	1	1	0.9	0.958333
Contig00016_3550656	0.857143	0.5	0.944444	0.8125	0.846154	0.8	0.5	0.833333	0.818182	1	0.818182	0.291667	0.875	0.833333	0.9	0.921053	0.941176	0.9	1
Contig00016_3550889	1	1	0.611111	0.9375	1	1	1	0.833333	0.818182	0.95	1	1	0.96875	0.916667	0.925	0.921053	0.852941	0.7	0.583333
Contig00016_3594836	0.5	1	1	1	1	0.2	1	1	0.681818	0.9	0.636364	1	0.875	0.916667	0.6	0.842105	0.558824	1	1
Contig00016_3594880	0.642857	0.8	0.5	0.3125	0.192308	1	0.5	1	0.636364	0.25	0.545455	0.708333	0.28125	0.416667	0.575	0.342105	0.676471	0.9	0.916667
Contig00020_9758	0.857143	0.9	0.944444	1	1	1	1	1	0.863636	1	0.772727	1	1	0.958333	1	0.894737	0.970588	1	1
Contig00020_9776	1	0.9	1	1	1	1	1	0.958333	0.954545	1	1	1	1	1	0.875	1	1	0.9	0.958333
Contig00020_9841	1	1	0.944444	1	1	1	1	0.916667	1	0.95	1	1	1	1	1	1	1	0.95	0.916667
Contig00020_10018	1	1	1	1	0.923077	1	0.5625	1	0.954545	1	1	1	1	1	0.975	0.973684	1	1	1
Contig00020_10021	1	0.9	1	1	1	1	1	0.958333	0.954545	1	1	1	1	1	0.9	1	1	0.9	1
Contig00020_10062	1	0.9	1	1	1	1	1	0.958333	0.954545	1	1	1	1	1	0.9	1	1	0.9	1
Contig00020_74812	1	1	0.944444	1	0.923077	1	1	1	1	1	1	0.875	1	1	1	0.894737	1	1	1
Contig00020_75068	1	1	1	1	1	1	1	1	1	1	1	1	1	1	1	0.868421	1	1	1
Contig00020_75133	0.928571	1	1	1	1	1	1	1	1	1	0.954545	0.833333	0.9375	1	1	0.736842	0.911765	1	1
Contig00020_75134	0.714286	0.8	0.833333	1	1	0.9	1	1	0.681818	1	0.318182	0.833333	0.875	0.833333	0.95	0.631579	0.764706	1	0.875
Contig00020_114396	0.928571	1	1	1	1	1	1	1	0.954545	1	1	1	1	1	0.95	0.921053	1	1	1
Contig00020_154012	1	1	1	1	1	1	1	1	0.909091	1	1	1	1	1	0.875	1	0.970588	1	1
Contig00020_154039	1	0.9	0.666667	0.75	0.923077	0.7	0.5	0.708333	0.727273	0.8	0.909091	0.875	1	0.875	0.825	0.763158	0.911765	0.7	0.708333
Contig00020_518299	0.785714	0.7	0.666667	0.4375	0.961538	1	1	1	0.954545	1	1	0.875	0.875	0.708333	0.825	0.894737	0.852941	1	1
Contig00020_518346	1	0.9	1	1	1	1	1	1	1	1	1	1	1	1	0.85	1	0.970588	1	1
Contig00020_532454	1	1	1	1	1	1	1	1	0.636364	1	1	1	0.9375	1	0.975	1	0.970588	1	1
Contig00020_532459	0.857143	1	0.944444	1	1	1	1	1	0.818182	1	0.954545	1	0.96875	1	0.95	0.921053	1	1	1
Contig00020_532553	1	1	1	1	1	1	1	0.833333	1	1	1	1	1	1	1	1	1	0.8	0.958333
Contig00020_653399	0.785714	0.7	0.666667	0.4375	0.923077	1	1	1	1	1	1	0.875	0.875	0.666667	0.825	0.894737	0.852941	1	1
Contig00020_653445	0.714286	0.8	0.888889	1	1	0.9	1	1	0.590909	1	0.318182	0.833333	0.875	0.833333	0.95	0.657895	0.764706	1	0.875
Contig00020_653684	1	1	0.944444	1	1	1	1	0.583333	1	1	1	1	1	1	1	1	1	0.95	0.958333
Contig00020_653711	1	1	1	1	0.961538	0.9	1	1	0.909091	1	1	1	1	1	0.975	1	1	1	1
Contig00020_759008	0.928571	1	0.777778	1	0.692308	1	0.5	1	0.863636	0.85	1	0.375	0.5625	1	0.85	0.973684	0.941176	1	1
Contig00020_759017	0.714286	0.8	0.833333	1	1	0.9	1	1	0.636364	1	0.318182	0.875	0.875	0.791667	0.95	0.657895	0.764706	1	0.875
Contig00020_759123	0.714286	0.8	0.611111	0.875	0.9615385	0.8	0.5	0.458333	0.545455	1	0.318182	0.875	0.875	0.791667	0.75	0.605263	0.441176	0.5	0.375
Contig00020_1629967	0.928571	1	0.666667	0.75	1	0.9	1	0.541667	1	0.9	1	1	1	0.791667	0.85	0.815789	0.823529	0.5	0.541667
Contig00020_1629981	0.857143	1	0.666667	0.75	1	0.9	1	0.541667	1	0.95	1	0.958333	1	0.791667	0.85	0.815789	0.823529	0.5	0.541667
Contig00020_1630150	0.928571	1	0.666667	0.75	1	0.9	1	0.541667	1	0.95	1	0.958333	1	0.791667	0.85	0.815789	0.823529	0.5	0.541667
Contig00020_1685688	0.714286	0.8	0.833333	1	1	0.9	1	1	0.636364	1	0.318182	0.833333	0.875	0.791667	0.95	0.631579	0.764706	1	0.875
Contig00020_1685719	1	1	1	1	1	1	1	1	1	1	1	1	1	0.916667	1	0.973684	0.941176	1	0.958333
Contig00020_1685903	0.714286	0.8	0.833333	1	1	0.9	1	1	0.636364	1	0.363636	0.833333	0.875	0.791667	0.95	0.631579	0.764706	1	0.875
Contig00020_1778333	0.714286	0.8	0.833333	1	1	0.9	1	1	0.636364	1	0.318182	0.833333	0.875	0.833333	0.95	0.631579	0.764706	1	0.875
Contig00020_1778515	0.5	0.6	0.777778	0.75	0.0769231	0.2	0.5	1	0.454545	0.85	0.681818	0.291667	0.25	0.583333	0.575	0.552632	0.735294	1	0.958333
Contig00020_1778522	1	1	1	1	1	1	1	1	1	1	1	1	1	1	0.825	0.973684	0.823529	0.75	0.875
Contig00020_2211790	0.714286	0.8	0.833333	1	1	0.9	1	1	0.636364	1	0.318182	0.833333	0.875	0.833333	0.925	0.631579	0.764706	1	0.875
Contig00020_2212065	0.857143	1	1	1	1	0.9	1	1	0.863636	1	0.818182	1	1	0.833333	0.925	0.921053	1	1	1
Contig00020_2266187	0.714286	0.7	0.611111	1	0.9615385	0.8	0.5625	0.291667	0.545455	1	0.318182	0.833333	0.875	0.833333	0.6	0.578947	0.411765	0.2	0.375
Contig00020_2312247	1	1	0.777778	1	0.961538	0.9	0.5	0.458333	0.909091	1	1	1	1	1	0.825	0.947368	0.676471	0.5	0.458333
Contig00020_2345712	1	1	0.833333	1	0.961538	0.9	0.5	0.708333	0.954545	1	1	1	1	1	0.85	0.947368	0.705882	0.65	0.708333
Contig00020_2345734	0.857143	0.8	0.888889	1	1	0.9	1	1	0.818182	1	0.590909	0.875	0.875	0.833333	0.975	0.736842	0.794118	1	0.916667
Contig00020_2345745	0.5	0.6	0.5	0.5	0.5	0.5	0.5	0.5	0.5	0.5	0.5	0.458333	0.5	0.5	0.5	0.5	0.529412	0.5	0.458333
Contig00020_2345761	0.5	0.6	0.5	0.5	0.5	0.5	0.5	0.5	0.5	0.5	0.5	0.458333	0.5	0.5	0.5	0.5	0.529412	0.5	0.458333
Contig00020_2345779	0.5	0.6	0.5	0.5	0.5	0.5	0.5	0.5	0.5	0.5	0.5	0.458333	0.5	0.5	0.5	0.5	0.529412	0.5	0.458333
Contig00020_2345803	0.5	0.6	0.5	0.5	0.5	0.5	0.5	0.5	0.5	0.5	0.5	0.458333	0.5	0.5	0.5	0.5	0.529412	0.5	0.458333
Contig00020_2814511	1	1	0.777778	1	0.961538	0.9	0.5	0.458333	0.909091	1	1	1	1	1	0.8	0.947368	0.676471	0.5	0.458333
Contig00021_812009	0.928571	1	1	1	1	1	1	1	1	1	1	1	1	0.833333	0.9	0.973684	1	1	1
Contig00021_812075	1	1	0.777778	0.9375	1	1	1	1	1	1	1	1	1	1	1	1	1	1	1
Contig00021_1344528	0.5	0.6	0.5	0.5	0.884615	0.5	0.5	0.375	0.545455	0.45	0.545455	0.875	0.5	0.541667	0.6	0.631579	0.529412	0.5	0.583333
Contig00021_1344559	0.928571	0.7	1	0.9375	0.576923	1	0.5	1	0.863636	1	0.818182	0.583333	0.96875	0.833333	0.775	0.684211	0.764706	0.75	0.875
Contig00021_1344566	0.571429	0.5	0.611111	0.5	0.5	0.5	0.5	0.625	0.5	0.55	0.636364	0.5	0.5625	0.5	0.5	0.5	0.529412	0.6	0.5
Contig00021_1344576	0.571429	0.5	0.611111	0.5	0.5	0.5	0.5	0.625	0.5	0.55	0.636364	0.5	0.5625	0.5	0.5	0.5	0.529412	0.6	0.5
Contig00021_1344793	0.928571	0.5	1	0.75	1	0.9	0.5	1	0.727273	1	0.954545	1	0.8125	0.625	0.725	0.842105	0.911765	1	1
Contig00021_1477280	0.9285714	0.7	0.722222	0.75	0.423077	0.8	1	0.708333	0.727273	0.55	0.9090909	0.25	0.40625	0.708333	0.625	0.763158	0.676471	0.8	0.666667
Contig00021_1477517	0.928571	0.7	0.722222	0.75	0.423077	0.8	1	0.708333	0.727273	0.55	0.909091	0.25	0.40625	0.708333	0.625	0.763158	0.676471	0.8	0.666667
Contig00021_1477564	0.857143	1	0.833333	0.9375	1	1	1	1	1	1	1	1	1	0.875	0.8	0.868421	0.823529	1	1
Contig00021_2364601	1	1	0.777778	0.9375	1	1	1	0.291667	1	0.55	1	1	1	0.875	0.875	0.973684	0.882353	0.1	0.583333
Contig00021_2364635	0.714286	0.9	0.777778	0.8125	1	0.8	1	1	0.863636	1	0.818182	0.541667	1	0.75	0.625	0.631579	0.676471	1	1
Contig00021_2382259	0.642857	1	0.611111	0.75	1	0.9	1	0.0833333	1	0.05	0.954545	1	0.96875	0.958333	0.825	0.842105	0.764706	0.1	0.0416667
Contig00021_2382469	0.642857	1	0.611111	0.75	1	0.9	1	0.083333	1	0	0.9545455	1	0.96875	0.9583333	0.825	0.842105	0.764706	0.1	0.041667
Contig00021_2574540	0.714286	0.9	0.555556	0.75	1	0.9	0.5	0.416667	0.9090909	0.5	0.863636	0.458333	0.96875	0.708333	0.775	0.894737	0.823529	0	0.041667
Contig00022_289307	1	1	1	1	1	1	1	0.916667	1	1	1	1	1	1	1	1	1	0.85	0.791667
Contig00022_289309	1	0.8	0.944444	0.9375	1	0.8	1	1	0.863636	1	0.863636	1	1	0.75	0.85	0.736842	0.911765	1	1
Contig00022_289331	1	1	1	1	1	1	1	1	1	1	1	1	1	1	1	0.868421	1	1	1
Contig00022_557161	0.642857	0.5	0.722222	0.625	0.5	0.6	0.625	0.583333	0.590909	0.85	0.545455	0.5	0.53125	0.791667	0.575	0.552632	0.529412	0.9	0.833333
Contig00022_557175	0.571429	0.9	0.722222	0.6875	1	0.7	1	0.708333	0.727273	0.85	0.727273	0.958333	0.8125	0.708333	0.65	0.710526	0.764706	0.8	0.541667
Contig00022_557202	1	0.9	0.833333	0.9375	1	0.8	0.75	0.666667	1	0.65	1	0.833333	0.96875	0.833333	0.975	0.921053	0.911765	0.5	0.583333
Contig00022_557211	0.642857	0.6	0.666667	0.625	0.576923	0.7	0.5625	0.833333	0.681818	0.65	0.590909	0.666667	0.75	0.583333	0.675	0.684211	0.764706	0.65	0.666667
Contig00022_557221	0.642857	0.6	0.666667	0.5625	0.576923	0.7	0.5625	0.833333	0.681818	0.65	0.590909	0.666667	0.59375	0.583333	0.625	0.631579	0.735294	0.65	0.666667
Contig00022_557409	0.714286	0.7	0.777778	0.75	0.653846	0.8	1	0.833333	0.909091	0.65	0.727273	0.791667	0.65625	0.666667	0.8	0.736842	0.882353	0.65	0.666667
Contig00022_557411	1	0.9	1	1	1	1	1	0.958333	1	1	1	1	1	0.833333	0.975	1	0.941176	0.95	0.75
Contig00022_591608	0.642857	0.9	0.777778	0.625	0.692308	0.6	0.6875	0.583333	0.681818	0.65	0.590909	0.75	0.6875	0.708333	0.6	0.526316	0.558824	0.6	0.625
Contig00022_591623	0.714286	0.9	0.777778	0.625	0.307692	0.5	0.6875	0.583333	0.590909	0.65	0.545455	0.666667	0.65625	0.583333	0.625	0.605263	0.647059	0.65	0.583333
Contig00022_591635	0.642857	0.9	0.777778	0.6875	0.692308	0.6	0.75	0.583333	0.681818	0.65	0.590909	0.708333	0.65625	0.75	0.6	0.526316	0.558824	0.6	0.625
Contig00022_591643	0.642857	0.9	0.777778	0.6875	0.692308	0.6	0.75	0.625	0.681818	0.65	0.590909	0.708333	0.71875	0.708333	0.6	0.552632	0.558824	0.6	0.625
Contig00022_591657	1	1	1	1	0.846154	0.9	0.875	1	0.909091	0.7	0.681818	0.833333	0.96875	0.916667	0.725	0.736842	0.735294	0.95	0.791667
Contig00022_591668	0.642857	0.9	0.777778	0.6875	0.692308	0.6	0.75	0.625	0.681818	0.65	0.590909	0.708333	0.71875	0.708333	0.6	0.526316	0.558824	0.6	0.625
Contig00025_178741	1	0.9	0.722222	0.5	0.961538	0.7	0.5	1	0.954545	1	0.772727	0.458333	0.96875	0.75	0.75	0.605263	0.823529	1	1
Contig00025_178796	1	0.9	0.722222	0.5	0.961538	0.7	0.5	1	0.954545	1	0.772727	0.458333	0.96875	0.75	0.75	0.605263	0.823529	1	1
Contig00025_246558	1	1	0.777778	1	0.884615	0.6	0.5	1	1	1	0.545455	0.416667	0.96875	1	0.825	0.815789	0.882353	1	0.875
Contig00025_246582	0.428571	0.4	0.666667	0.4375	0.115385	0.4	0.5	0.875	0.454545	0.4	0.409091	0.375	0.4375	0.75	0.75	0.657895	0.764706	0.5	0.625
Contig00025_246836	1	1	0.777778	1	0.884615	0.6	0.5	1	1	1	0.545455	0.416667	0.96875	1	0.825	0.815789	0.882353	1	0.875
Contig00025_246893	1	1	0.777778	1	0.884615	0.6	0.5	1	1	1	0.545455	0.416667	0.96875	1	0.825	0.815789	0.882353	1	0.875
Contig00025_246896	1	1	0.777778	1	0.884615	0.6	0.5	1	1	1	0.545455	0.416667	0.96875	1	0.825	0.815789	0.882353	1	0.875
Contig00025_277436	1	0.8	1	1	1	1	1	1	1	1	1	1	1	0.583333	1	1	0.970588	1	1
Contig00025_277445	0.857143	1	0.5	0.6875	0.769231	1	1	0.291667	0.772727	0.85	0.954545	1	0.8125	0.791667	0.9	0.921053	0.970588	0.45	0.458333
Contig00025_277492	0.571429	0.6	0.611111	0.9375	0.923077	0.7	0.5	0.875	0.863636	0.65	0.5	0.958333	0.6875	0.416667	0.625	0.789474	0.676471	0.85	0.916667
Contig00025_277709	0.857143	1	0.5	0.6875	0.769231	1	1	0.25	0.772727	0.85	0.954545	1	0.8125	0.791667	0.9	0.921053	0.970588	0.45	0.458333
Contig00025_277744	0.785714	0.7	1	1	1	1	1	1	0.954545	0.85	1	1	1	1	0.925	0.973684	0.911765	1	1
Contig00025_277761	0.857143	1	0.5	0.6875	0.769231	1	1	0.25	0.772727	0.85	0.954545	1	0.8125	0.791667	0.9	0.947368	0.970588	0.45	0.458333
Contig00025_287425	0.857143	1	0.888889	1	1	0.7	0.5	1	1	1	0.772727	1	0.875	0.916667	0.875	0.763158	0.852941	1	1
Contig00025_287599	0.428571	0.8	0.666667	1	0.307692	0.7	1	0.791667	0.590909	0.55	0.863636	0.583333	0.6875	0.9166667	0.675	0.710526	0.558824	0.35	0.416667
Contig00025_852236	1	1	0.888889	1	1	1	1	1	1	0.9	1	1	1	1	1	1	1	1	0.916667
Contig00025_852313	1	0.7	0.666667	0.9375	0.5	1	0.5	0.375	1	0.65	1	0.916667	0.78125	0.791667	0.875	0.815789	0.911765	0	0.166667
Contig00025_1252526	0.5	0.5	0.555556	0.5625	0.5	0.5	0.5	0.5	0.5	0.5	0.5	0.5	0.5	0.583333	0.5	0.5	0.5	0.5	0.5
Contig00025_1252550	1	0.9	0.944444	0.8125	1	1	1	1	1	1	1	1	1	0.875	0.975	1	1	1	1
Contig00025_1252590	0.785714	0.7	0.722222	0.75	0.653846	0.7	0.6875	0.75	0.681818	0.65	0.636364	0.666667	0.71875	0.75	0.65	0.763158	0.705882	0.7	0.708333
Contig00025_1252596	1	1	1	0.8125	1	1	1	1	1	1	1	1	1	0.958333	0.975	0.973684	0.941176	1	1
Contig00025_1252784	0.642857	0.9	0.833333	0.75	0.692308	0.7	1	0.958333	0.681818	0.9	0.727273	1	1	0.875	0.775	0.684211	0.882353	0.9	0.75
Contig00025_1430333	0.785714	0.8	0.666667	0.875	0.923077	0.8	1	1	0.590909	1	0.590909	0.958333	0.9375	0.875	0.75	0.868421	0.764706	1	1
Contig00025_1430353	0.5	1	0.944444	1	0.923077	0.6	0.5	1	0.818182	1	0.772727	0.916667	0.46875	0.916667	0.825	0.473684	0.676471	1	1
Contig00025_1786571	1	0.9	1	1	1	1	1	1	1	0.9	1	1	1	1	0.975	0.973684	1	1	1
Contig00025_1795038	0.928571	0.9	0.944444	0.875	1	1	1	1	0.954545	1	1	1	1	0.791667	0.9	0.894737	0.941176	1	1
Contig00025_1795081	1	1	0.777778	1	1	1	1	1	0.954545	1	1	0.958333	1	1	1	1	1	1	1
Contig00025_1989796	0.857143	0.9	0.777778	0.9375	1	1	1	0.958333	1	1	1	1	1	1	0.975	1	1	0.9	0.541667
Contig00025_1989817	0.857143	0.9	0.777778	0.9375	1	1	1	0.958333	1	1	1	1	1	1	0.975	1	1	0.9	0.541667
Contig00026_44259	0.642857	0.7	0.388889	0.625	0.9230769	0.6	0.5	0	0.454545	0	0.454545	0.833333	0.5	0.9583333	0.725	0.657895	0.764706	0	0
Contig00026_44317	1	1	1	1	1	1	1	0.791667	0.9090909	1	1	0.9583333	1	1	1	1	1	0.65	0.9583333
Contig00026_44331	0.642857	0.7	0.444444	0.625	0.923077	0.6	0.5	0.625	0.545455	0	0.454545	0.875	0.5	0.958333	0.8	0.657895	0.764706	0.45	0.0416667
Contig00026_124147	0.857143	1	1	0.875	1	1	0.5	1	0.909091	1	1	1	1	0.708333	0.975	1	1	1	1
Contig00026_124388	0.857143	0.4	0.777778	0.875	1	0.9	1	1	0.863636	0.65	1	0.916667	0.96875	1	0.95	0.631579	0.941176	0.85	0.958333
Contig00026_124396	0.857143	0.4	0.777778	0.875	1	0.9	1	1	0.863636	0.65	1	0.9166667	0.96875	1	0.95	0.631579	0.9411765	0.85	0.9583333
Contig00026_124421	0.785714	1	0.666667	1	1	0.7	1	0	0.727273	0.8	0.909091	1	0.78125	0.666667	0.95	0.868421	0.882353	0.35	0.458333
Contig00026_124483	0.857143	0.4	0.777778	0.875	1	0.9	1	1	0.863636	0.65	1	0.916667	0.96875	1	0.95	0.631579	0.941176	0.85	0.958333
Contig00026_324121	0.642857	1	0.666667	0.6875	0.115385	1	0.5	0.791667	0.9090909	0.5	0.863636	0.25	0.40625	0.708333	0.65	0.684211	0.470588	0.8	0.875
Contig00026_324122	0.642857	1	0.666667	0.6875	0.115385	1	0.5	0.791667	0.9090909	0.5	0.863636	0.25	0.40625	0.75	0.65	0.684211	0.470588	0.8	0.875
Contig00026_541213	0.642857	0.8	0.722222	0.9375	0.0384615	0.7	0.5	0.583333	0.590909	0.7	0.954545	0.291667	0.6875	1	0.4	0.368421	0.617647	0.65	0.916667
Contig00026_541219	0.642857	0.8	0.611111	0.9375	0.0384615	0.7	0.5	0.125	0.590909	0.3	0.909091	0.291667	0.6875	0.916667	0.4	0.342105	0.617647	0.45	0.833333
Contig00026_1420946	1	1	0.777778	0.875	1	1	1	0.416667	1	0.6	1	1	1	1	1	0.868421	0.970588	0.95	0.791667
Contig00026_1421013	0.857143	0.3	0.611111	0.5	0.884615	0.6	0.5	0.708333	0.681818	0.4	0.681818	0.125	0.6875	0.9166667	0.75	0.736842	0.705882	0.55	0.333333
Contig00026_1747998	1	1	1	1	1	1	1	1	1	1	1	1	1	1	1	1	1	1	0.791667
Contig00026_1748005	1	1	1	1	1	1	1	1	1	1	1	1	1	1	1	1	1	1	0.791667
Contig00026_1748179	1	1	1	1	1	1	1	1	1	0.55	1	1	1	1	1	1	1	1	1
Contig00026_2199250	0.857143	0.6	0.333333	0.375	0.923077	0.4	1	0	0.636364	0.5	0.272727	0.458333	0.65625	0.333333	0.875	0.473684	0.647059	0.1	0.208333
Contig00026_2199427	0.928571	1	0.944444	1	1	1	1	1	1	1	1	1	1	1	0.95	0.973684	1	1	1
Contig00026_2413735	0.285714	0.4	0.555556	0.5	1	0.5	1	0.9583333	0.9545455	0.75	0.545455	0.708333	0.75	0.416667	0.725	0.868421	0.676471	1	0.708333
Contig00026_2868103	1	1	0.888889	0.9375	1	0.8	1	1	1	0.5	0.818182	0.541667	1	0.625	1	1	1	0.95	0.833333
Contig00026_2868109	0.642857	0.5	0.722222	0.9375	0.576923	1	0	1	0.909091	0.95	0.818182	0.916667	0.53125	0.833333	0.6	0.526316	0.676471	0.85	0.75
Contig00026_2868198	0.642857	1	0.9444444	0.8125	1	0.8	1	1	0.590909	1	1	1	0.84375	0.875	0.725	0.736842	0.735294	1	1
Contig00026_2901028	0.857143	1	1	1	1	1	1	1	1	1	1	1	0.9375	1	1	1	0.9705882	1	1
Contig00026_2901035	1	1	1	0.8125	0.576923	1	1	1	1	1	1	0.958333	1	0.958333	1	1	1	1	1
Contig00026_2901311	0.571429	0.6	0.611111	0.625	0.115385	0.7	0	0.9166667	0.409091	1	0.363636	0.541667	0.40625	0.666667	0.425	0.578947	0.676471	0.95	0.625
Contig00026_3266369	0.857143	0.4	0.722222	0.875	0.923077	1	1	0.5	0.636364	1	0.863636	0.958333	0.71875	0.833333	0.75	0.710526	0.735294	0.75	0.875
Contig00026_3330230	0.714286	1	1	0.8125	1	1	1	1	0.590909	1	0.863636	0.9583333	0.84375	1	0.6	0.842105	0.617647	1	1
Contig00026_3330236	0.785714	1	1	0.8125	1	1	1	1	0.818182	1	0.863636	0.9583333	0.84375	1	0.65	0.894737	0.794118	1	1
Contig00026_3330266	0.785714	1	1	0.8125	1	1	1	1	0.818182	1	0.863636	0.958333	0.84375	1	0.65	0.894737	0.794118	1	1
Contig00026_3330314	0.785714	1	1	0.8125	1	1	1	1	0.818182	1	0.863636	0.958333	0.84375	1	0.65	0.894737	0.794118	1	1
Contig00026_3408825	0.714286	0.9	0.555556	0.75	0.538462	0.5	1	0.625	0.590909	0.5	0.545455	0.541667	0.65625	0.875	0.675	0.605263	0.705882	0.7	0.5
Contig00026_3408861	1	0.7	1	1	1	0.7	1	0.708333	0.954545	0.65	0.818182	0.75	1	1	0.925	1	1	0.95	0.958333
Contig00026_3408907	0.857143	0.7	0.666667	0.6875	0.961538	0.6	1	0.916667	0.772727	0.95	0.681818	0.791667	0.71875	0.583333	0.775	0.684211	0.676471	0.95	0.958333
Contig00026_3447077	1	1	0.944444	0.875	1	1	1	1	1	1	1	1	1	0.916667	0.95	0.973684	1	1	1
Contig00026_3447084	1	1	0.777778	1	1	1	1	0.916667	0.909091	0.9	1	1	0.9375	1	1	1	0.970588	0.3	0.583333
Contig00026_3447117	1	1	0.777778	1	1	1	1	0.9166667	0.9090909	0.9	1	1	0.9375	1	1	1	0.9705882	0.3	0.583333
Contig00026_3815398	0.571429	0.2	0.666667	0.5	0.846154	0.3	1	1	0.5	1	0.454545	0.75	0.75	0.541667	0.85	0.868421	0.764706	1	1
Contig00026_3815428	0.571429	0.2	0.666667	0.5625	0.846154	0.3	1	1	0.5	1	0.454545	0.75	0.75	0.541667	0.85	0.868421	0.794118	1	1
Contig00026_3815667	0.571429	0.2	0.666667	0.5	0.846154	0.3	1	1	0.5	1	0.454545	0.75	0.75	0.541667	0.85	0.868421	0.764706	1	1
Contig00026_3815670	0.571429	0.2	0.666667	0.5	0.846154	0.3	1	1	0.5	1	0.454545	0.75	0.75	0.541667	0.85	0.868421	0.764706	1	1
Contig00026_3815734	0.571429	0.2	0.666667	0.5625	0.846154	0.3	1	1	0.5	1	0.454545	0.75	0.75	0.541667	0.85	0.868421	0.794118	1	1
Contig00026_3815742	0.571429	0.2	0.666667	0.5	0.846154	0.3	1	1	0.5	1	0.454545	0.75	0.75	0.541667	0.85	0.868421	0.764706	1	1
Contig00026_3815749	0.571429	0.2	0.666667	0.5	0.846154	0.3	1	1	0.5	1	0.454545	0.75	0.75	0.541667	0.85	0.868421	0.764706	1	1
Contig00026_3815773	0.571429	0.2	0.666667	0.5	0.846154	0.3	1	1	0.5	1	0.454545	0.75	0.75	0.541667	0.85	0.868421	0.764706	1	1
Contig00026_3924003	0.642857	1	0.777778	0.6875	1	0.7	1	0.666667	0.772727	0.4	0.727273	1	0.96875	0.541667	0.775	0.710526	0.647059	0.65	0.208333
Contig00026_4340994	0.785714	1	1	1	1	1	1	1	1	1	1	1	1	1	0.8	1	0.970588	1	1
Contig00026_4581830	1	1	0.888889	0.9375	1	1	1	1	1	0.9	1	1	1	0.875	0.925	0.947368	0.970588	0.7	1
Contig00026_4596174	0.928571	1	1	1	1	0.7	0.5	1	0.863636	1	1	1	1	1	0.95	0.947368	0.911765	1	1
Contig00026_4596196	0.571429	0.9	0.166667	0.9375	0.346154	0.2	0	0.041667	0.318182	0.8	0.681818	0.9166667	0.75	0.875	0.575	0.210526	0.558824	0.25	0.625
Contig00026_4596253	1	1	1	1	1	1	1	0.791667	1	1	1	1	1	1	1	1	1	1	1
Contig00026_4596491	1	1	1	1	1	0.5	1	1	0.954545	1	0.863636	1	0.96875	1	1	1	1	1	0.958333
Contig00026_5383004	1	1	1	1	1	0.7	1	1	1	1	1	0.708333	1	1	1	1	1	1	1
Contig00026_5461442	1	1	1	0.875	0.923077	0.5	1	0.666667	0.863636	0.75	0.727273	0.708333	0.96875	1	1	0.973684	0.823529	0.9	0.875
Contig00026_5505294	1	1	0.888889	1	1	1	1	0.833333	1	1	1	1	1	1	1	1	1	0.9	1
Contig00026_5505353	1	1	0.888889	1	1	1	1	0.833333	1	1	1	1	1	1	1	1	1	0.9	1
Contig00026_5505390	1	1	0.888889	1	1	1	1	0.833333	1	1	1	1	1	1	1	1	1	0.9	1
Contig00026_5505594	1	1	1	1	1	1	1	1	1	1	1	1	1	0.916667	0.95	1	0.970588	0.9	0.916667
Contig00026_5505624	1	1	0.888889	1	1	1	1	0.833333	1	1	1	1	1	1	1	1	1	0.9	1
Contig00026_5551470	0.928571	1	0.777778	1	1	1	0.5	1	1	1	1	1	1	1	0.975	1	0.911765	1	1
Contig00026_5598700	1	1	1	0.875	0.923077	0.5	1	0.708333	0.909091	0.75	0.727273	0.708333	0.96875	0.958333	1	0.973684	0.823529	0.9	0.875
Contig00027_223462	0.571429	1	0.833333	0.9375	1	0.8	1	0.416667	0.863636	1	1	0.583333	0.78125	0.458333	0.95	0.921053	0.882353	0.8	0.833333
Contig00027_223680	1	1	0.833333	1	0.730769	1	1	0.791667	0.909091	0.65	1	0.583333	1	1	0.95	0.894737	0.970588	0.35	0.541667
Contig00027_223682	1	1	0.833333	1	0.730769	1	1	0.791667	0.909091	0.65	1	0.583333	1	1	0.975	0.894737	0.970588	0.35	0.625
Contig00027_223688	0.571429	1	0.833333	0.9375	1	0.8	1	0.416667	0.863636	1	1	0.583333	0.78125	0.458333	0.95	0.921053	0.882353	0.8	0.833333
Contig00027_223710	1	1	0.944444	0.875	0.923077	1	1	0.916667	0.954545	1	1	1	0.90625	0.916667	0.95	0.973684	1	0.8	0.708333
Contig00027_905577	0.357143	0.7	0.277778	0.8125	0.538462	0.7	0.5	0.791667	0.772727	0.8	0.590909	0.833333	0.65625	0.541667	0.6	0.447368	0.529412	0.7	0.5
Contig00027_905608	0.357143	0.7	0.277778	0.8125	0.538462	0.7	0.5	0.791667	0.772727	0.8	0.590909	0.833333	0.65625	0.541667	0.6	0.447368	0.529412	0.7	0.5
Contig00027_905617	0.357143	0.7	0.277778	0.8125	0.538462	0.7	0.5	0.791667	0.772727	0.8	0.590909	0.833333	0.65625	0.541667	0.6	0.447368	0.529412	0.7	0.5
Contig00027_905618	0.357143	0.7	0.277778	0.8125	0.538462	0.7	0.5	0.791667	0.772727	0.8	0.590909	0.833333	0.65625	0.541667	0.6	0.447368	0.529412	0.7	0.5
Contig00027_905691	0.357143	0.7	0.277778	0.8125	0.538462	0.7	0.5	0.791667	0.772727	0.8	0.590909	0.833333	0.65625	0.541667	0.6	0.447368	0.529412	0.7	0.5
Contig00027_1353590	1	1	1	1	1	1	1	1	1	0.8	1	1	0.96875	1	1	1	1	1	1
Contig00027_1353613	0.785714	0	0.888889	0.5625	0.923077	0.8	1	1	0.590909	1	0.772727	1	0.5625	0.75	0.975	0.842105	0.882353	1	1
Contig00027_1353619	1	1	1	1	1	1	1	1	1	0.8	1	1	0.96875	1	1	1	1	1	1
Contig00027_1353677	0.928571	1	1	1	1	1	1	1	1	1	1	1	1	1	0.975	0.973684	1	0.95	0.916667
Contig00027_1353864	0.928571	1	1	1	1	1	1	1	1	1	1	1	1	1	0.975	0.973684	1	0.95	0.916667
Contig00027_1353902	0.785714	0	0.888889	0.5625	0.9230769	0.8	1	1	0.590909	1	0.772727	1	0.5625	0.75	0.975	0.842105	0.882353	1	1
Contig00027_1513639	0.571429	1	0.722222	0.875	1	0.8	0	0.583333	0.954545	0.95	0.954545	1	0.96875	0.916667	0.725	0.684211	0.529412	0.6	0.541667
Contig00027_1513642	0.571429	1	0.722222	0.875	1	0.8	0	0.583333	0.9545455	0.95	0.9545455	1	0.96875	0.9166667	0.725	0.684211	0.529412	0.6	0.541667
Contig00027_1513681	0.571429	1	0.666667	0.8125	0.9230769	0.7	0	0.208333	0.863636	0.65	0.9545455	1	0.84375	0.708333	0.725	0.5	0.529412	0.2	0.083333
Contig00027_1513744	0.642857	1	0.888889	1	1	0.9	0	1	0.954545	1	0.954545	1	0.96875	0.916667	0.8	0.842105	0.647059	1	0.833333
Contig00027_1730230	1	1	1	1	0.923077	1	1	0.916667	0.954545	1	1	1	1	1	1	1	1	1	1
Contig00027_1730541	0.5	0.5	0.5	0.625	0.5	0.5	0.5	0.5	0.545455	0.5	0.590909	0.583333	0.53125	0.541667	0.525	0.5	0.529412	0.55	0.583333
Contig00027_2235718	0.785714	0.5	0.722222	0.9375	0.807692	0.7	0.5	1	0.954545	0.6	0.727273	0.625	1	0.458333	0.75	0.868421	0.764706	1	1
Contig00027_2235733	0.571429	0.5	0.555556	0.1875	0.9230769	0.5	0.5	0.9166667	0.590909	1	0.727273	1	0.46875	0.666667	0.5	0.342105	0.5	0.95	0.666667
Contig00027_2235739	0.571429	0.5	0.555556	0.1875	0.923077	0.5	0.5	0.916667	0.590909	1	0.727273	1	0.46875	0.666667	0.5	0.342105	0.5	0.95	0.666667
Contig00027_2235819	1	0.6	1	1	1	1	1	1	1	0.75	1	1	1	1	0.975	1	1	1	1
Contig00027_2236086	0.714286	1	0.944444	1	1	0.9	1	1	1	1	0.636364	0.583333	0.84375	1	0.925	0.815789	0.794118	1	1
Contig00027_2327321	0.642857	1	0.777778	0.75	1	0.8	0.5	0.416667	0.909091	0.9	0.5	0.583333	0.90625	1	0.95	0.710526	0.852941	0.7	0.833333
Contig00027_2387887	0.785714	0.9	0.777778	1	0.230769	1	1	0.5	1	0.75	1	0.583333	0.84375	0.833333	0.9	0.842105	0.882353	0.6	0.708333
Contig00027_2388095	0.785714	0.9	0.777778	1	0.230769	1	1	0.5	1	0.75	1	0.583333	0.8125	0.833333	0.9	0.842105	0.882353	0.6	0.791667
Contig00027_2388136	0.785714	0.9	0.777778	1	0.230769	1	1	0.5	1	0.75	1	0.625	0.84375	0.833333	0.875	0.842105	0.882353	0.6	0.791667
Contig00027_3163418	1	1	1	1	1	1	1	0.875	1	1	1	1	1	1	1	1	1	0.95	0.916667
Contig00027_3163751	0.857143	0.9	0.888889	1	1	1	1	0.708333	0.9545455	0.9	1	1	0.96875	0.9166667	1	1	1	0.85	0.583333
Contig00027_4316470	0.571429	1	0.777778	0.9375	0.576923	0.8	1	0.541667	0.727273	1	0.727273	0.375	0.8125	0.708333	0.875	0.921053	0.882353	0.35	0.75
Contig00027_4316485	0.571429	1	0.777778	0.9375	0.576923	0.8	1	0.541667	0.727273	1	0.727273	0.375	0.8125	0.708333	0.875	0.921053	0.882353	0.35	0.75
Contig00027_4587728	0.928571	0.8	0.777778	0.875	0.961538	0.6	1	1	1	0.95	0.909091	1	0.84375	0.791667	0.9	0.973684	0.882353	1	1
Contig00027_4587740	1	0.8	1	1	0.923077	0.9	1	1	0.863636	1	1	1	1	0.791667	1	1	1	1	1
Contig00027_4587751	0.5	0.5	0.5	0.5	0.5	0.5	0.5625	0.5	0.5	0.5	0.5	0.5	0.5	0.5	0.5	0.5	0.5	0.5	0.5
Contig00027_4587754	1	1	1	1	1	1	1	1	0.954545	1	0.954545	1	1	1	0.925	0.947368	0.970588	1	1
Contig00027_4587763	1	0.7	1	0.875	0.769231	1	0.5625	1	0.909091	1	1	1	1	1	0.975	0.973684	1	1	1
Contig00027_4587783	1	1	1	1	1	1	1	0.75	1	1	1	1	1	1	1	1	1	0.7	0.75
Contig00027_4587791	0.5	0.5	0.5	0.5	0.5	0.5	0.5	0.5	0.5	0.5	0.5	0.5	0.5	0.5	0.5	0.5	0.5	0.5	0.5
Contig00027_4587806	0.5	0.5	0.5	0.5	0.5	0.5	0.5	0.5	0.5	0.5	0.5	0.5	0.5	0.5	0.5	0.5	0.5	0.5	0.5
Contig00027_5039897	0.714286	1	0.944444	1	1	0.9	1	1	1	0.9	1	1	1	1	0.975	1	1	1	1
Contig00027_5040207	0.928571	0.9	0.666667	0.875	0.961538	0.9	1	1	0.727273	0.4	0.681818	0.708333	0.6875	0.458333	0.725	0.631579	0.735294	1	1
Contig00027_5040224	0.714286	1	0.666667	1	1	0.9	1	0.416667	1	0.65	1	1	1	1	0.975	0.9210526	1	0.6	0.9166667
Contig00027_5377952	1	0.8	0.888889	0.75	1	0.9	1	0.708333	1	1	1	0.9166667	0.96875	0.875	0.9	0.868421	0.9411765	0.7	0.833333
Contig00027_5377959	0.928571	0.6	0.722222	0.75	0.192308	0.9	1	0.833333	0.954545	0.9	0.909091	0.958333	1	0.958333	1	1	0.941176	0.6	0.5
Contig00027_5377975	1	0.8	0.888889	0.75	1	0.9	1	0.708333	1	1	1	0.9166667	0.96875	0.875	0.9	0.868421	0.9411765	0.7	0.833333
Contig00027_5378127	1	1	1	1	0.961538	1	1	0.875	1	1	1	1	1	1	1	1	1	0.7	0.958333
Contig00027_5382894	0.5	1	0.944444	0.9375	0.961538	0.8	0	1	0.545455	0.35	1	0.958333	0.9375	0.791667	0.775	0.763158	0.705882	1	1
Contig00027_5382948	0.9285714	0.4	0.5	0.375	0.192308	0.7	1	0.416667	0.9545455	0.85	0.9545455	0.875	0.96875	0.833333	0.85	0.868421	0.882353	0.15	0.333333
Contig00027_5383223	1	0.8	0.888889	0.75	1	0.9	1	0.708333	1	1	1	0.9166667	0.96875	0.875	0.9	0.868421	0.9411765	0.7	0.833333
Contig00027_5597616	0.571429	0.5	0.555556	0.875	0.115385	1	0.5	0.458333	0.590909	0.7	0.818182	0.583333	0.9375	0.75	0.775	0.894737	0.794118	0.55	0.75
Contig00027_5705890	0.714286	0.9	0.611111	0.875	0.5	0.8	0.5625	0.916667	0.636364	0.6	0.909091	0.541667	0.65625	0.75	0.6	0.684211	0.705882	0.9	0.625
Contig00027_5706175	0.714286	0.9	0.666667	0.9375	0.5	0.8	0.5625	0.958333	0.636364	0.6	0.909091	0.541667	0.65625	0.75	0.675	0.736842	0.735294	0.9	0.583333
Contig00027_5706191	0.5	0.6	0.611111	0.75	0.5	0.6	0.5625	0.625	0.590909	0.5	0.5	0.5	0.59375	0.625	0.625	0.605263	0.558824	0.55	0.541667
Contig00027_5706472	0.857143	1	0.833333	0.9375	0.961538	1	0.875	0.875	0.863636	0.9	0.818182	0.833333	0.90625	0.875	0.775	0.736842	0.852941	0.9	0.666667
Contig00027_5706477	0.857143	0.9	0.944444	0.875	0.923077	1	0.75	0.833333	0.954545	1	1	0.75	0.9375	1	0.925	0.921053	0.970588	0.9	1
Contig00027_5706503	1	0.7	0.888889	0.875	0.846154	0.9	0.6875	0.875	0.863636	0.7	0.818182	0.875	0.84375	0.875	0.9	0.789474	0.852941	0.9	0.875
Contig00027_5706524	0.5	0.6	0.777778	0.5	0.846154	0.7	0.5	0.583333	0.727273	0.7	0.727273	0.541667	0.75	0.75	0.7	0.605263	0.647059	0.6	0.625
Contig00027_5706552	0.857143	0.9	1	1	1	0.9	0.5	1	1	1	0.909091	0.625	0.96875	1	0.875	0.710526	0.852941	1	1
Contig00027_5706567	0.857143	0.9	0.944444	0.875	0.961538	1	0.8125	0.833333	0.954545	1	1	0.75	0.96875	1	0.925	0.921053	1	0.9	1
Contig00027_5990620	0.714286	0.5	0.611111	0.25	0.884615	0.3	0.5	0.708333	0.545455	1	0.454545	0.9583333	0.5	0.583333	0.625	0.815789	0.588235	0.5	0.9583333
Contig00027_5990627	0.857143	0.5	1	0.9375	1	1	1	1	0.681818	0.5	0.954545	0.791667	0.59375	0.666667	0.825	0.526316	0.794118	1	1
Contig00027_5990630	0.714286	0.5	0.611111	0.25	0.884615	0.3	0.5	0.708333	0.545455	1	0.454545	0.958333	0.5	0.583333	0.625	0.815789	0.588235	0.5	0.958333
Contig00027_5990663	0.714286	0.5	0.611111	0.25	0.884615	0.3	0.5	0.708333	0.545455	1	0.454545	0.9583333	0.5	0.583333	0.625	0.815789	0.588235	0.5	0.9583333
Contig00027_5990725	0.857143	0.5	1	0.9375	1	1	1	1	0.681818	0.5	0.954545	0.791667	0.59375	0.666667	0.825	0.526316	0.794118	1	1
Contig00027_5990894	1	1	0.944444	1	1	1	1	0.958333	1	1	1	1	1	1	1	1	1	1	0.833333
Contig00027_5990902	1	0.8	0.888889	0.9375	0.961538	0.3	1	1	0.954545	1	0.545455	1	1	0.708333	0.925	1	0.911765	1	1
Contig00027_6195160	0.571429	0.8	0.888889	0.625	0.846154	0.5	1	1	0.727273	0.95	0.318182	0.208333	0.65625	0.5	0.625	0.684211	0.705882	1	0.625
Contig00027_6195176	1	0.8	0.777778	0.9375	1	0.7	1	0.75	1	0.7	0.772727	0.958333	1	1	0.9	1	0.941176	0.85	0.833333
Contig00030_531475	1	1	1	1	1	1	0.5	1	1	1	1	1	1	1	0.95	1	0.941176	1	1
Contig00030_531771	0.5	1	0.5	0.875	0.153846	0.5	1	1	0.545455	0.85	0.5	0.625	0.34375	1	0.375	0.578947	0.558824	1	1
Contig00030_531785	1	1	1	1	1	1	1	1	1	0.4	1	1	1	1	1	1	1	1	1
Contig00030_531825	0.857143	0.1	1	0.875	1	0.8	1	1	1	1	1	1	1	1	0.975	1	1	1	1
Contig00030_726235	0.714286	0.3	0.555556	0.6875	0.115385	0.6	0.5	0.75	0.636364	0.6	0.772727	0.333333	0.90625	0.875	0.7	0.578947	0.705882	0.9	0.708333
Contig00030_726291	0.714286	0.3	0.555556	0.6875	0.115385	0.6	0.5	0.75	0.636364	0.6	0.772727	0.333333	0.90625	0.875	0.7	0.578947	0.705882	0.9	0.708333
Contig00030_726324	0.5	0	0.555556	0.4375	0	0.6	0.5	0.75	0.590909	0.6	0.590909	0.333333	0.78125	0.875	0.475	0.578947	0.558824	0.9	0.708333
Contig00030_818141	1	1	1	0.9375	1	1	1	1	1	1	1	1	1	0.458333	1	0.921053	1	1	0.916667
Contig00030_818204	0.928571	1	1	1	1	1	1	1	1	1	1	1	1	0.916667	1	0.973684	0.941176	1	1
Contig00031_463720	0.571429	1	0.888889	1	0.115385	0.7	0	1	0.454545	1	0.545455	0.541667	0.0625	0.666667	0.375	0.421053	0.411765	1	1
Contig00031_501666	0.571429	0.8	0.888889	1	0.115385	0.7	0	1	0.454545	1	0.545455	0.541667	0.0625	0.666667	0.4	0.447368	0.411765	1	1
Contig00031_501836	0.571429	0.8	0.888889	1	0.115385	0.7	0	1	0.454545	1	0.545455	0.541667	0.0625	0.666667	0.4	0.447368	0.411765	1	1
Contig00031_501883	1	1	1	1	1	1	1	1	1	1	1	0.75	1	1	1	1	1	1	1
Contig00031_501884	1	1	1	0.9375	0.961538	1	1	0.916667	1	1	1	0.958333	1	0.958333	1	0.921053	1	1	0.916667
Contig00031_506395	1	1	0.9444444	1	1	1	1	0.416667	1	1	1	1	1	1	1	1	1	0.8	1
Contig00031_713088	0.571429	0.8	0.888889	1	0.076923	0.7	0	1	0.454545	1	0.545455	0.541667	0.0625	0.583333	0.35	0.368421	0.411765	1	1
Contig00031_833156	1	1	0.944444	1	1	1	1	1	0.954545	0.95	1	1	1	1	1	1	1	0.7	0.833333
Contig00031_833267	1	1	0.944444	1	1	1	1	1	0.954545	0.95	1	1	1	1	1	1	1	0.75	0.833333
Contig00031_833400	0.714286	0.5	0.666667	0.625	0.923077	0.7	1	0.583333	0.681818	0.65	0.818182	0.791667	0.9375	0.791667	0.8	0.763158	0.852941	0.65	0.625
Contig00031_833414	0.5	0.5	0.5	0.5	0.5	0.5	0.5	0.5	0.5	0.55	0.5	0.5	0.5	0.5	0.5	0.5	0.5	0.5	0.5
Contig00031_833415	1	1	0.944444	1	1	1	1	1	0.954545	0.95	1	1	1	1	1	1	1	0.7	0.833333
Contig00031_833501	0.714286	0.5	0.666667	0.625	0.923077	0.7	1	0.583333	0.681818	0.65	0.772727	0.75	0.9375	0.75	0.775	0.736842	0.823529	0.65	0.625
Contig00031_833512	0.714286	0.5	0.666667	0.625	0.923077	0.7	1	0.583333	0.681818	0.6	0.772727	0.75	0.9375	0.75	0.775	0.736842	0.823529	0.65	0.583333
Contig00031_833514	0.928571	1	0.944444	0.9375	1	1	1	0.958333	0.954545	1	0.863636	0.958333	0.875	0.958333	0.85	0.842105	0.882353	1	0.958333
Contig00031_847691	1	1	0.944444	1	1	1	1	0.458333	1	1	1	1	1	1	1	1	1	0.8	1
Contig00032_227585	0.571429	0.8	0.888889	1	0.076923	0.7	0	1	0.454545	1	0.545455	0.541667	0.0625	0.583333	0.35	0.342105	0.411765	1	1
Contig00032_227677	1	0.8	1	1	0.961538	1	1	1	1	1	1	1	1	1	0.95	0.947368	1	1	1
Contig00032_241752	1	1	1	1	1	1	1	0.875	0.954545	0.85	1	0.958333	0.9375	1	0.95	0.947368	0.941176	0.95	0.833333
Contig00032_241766	1	1	1	1	1	1	1	0.916667	0.954545	0.85	1	0.958333	0.9375	1	0.925	0.947368	0.970588	0.95	0.916667
Contig00032_241774	1	1	1	1	1	1	1	0.875	0.9545455	0.85	1	0.9583333	0.9375	1	0.925	0.9473684	0.9705882	0.95	0.9166667
Contig00032_241779	1	1	1	1	1	1	1	0.875	0.9545455	0.85	1	0.9583333	0.9375	1	0.95	0.9473684	0.9705882	0.95	0.9166667
Contig00032_241814	1	1	1	1	1	1	1	0.875	0.954545	0.85	1	0.958333	0.9375	1	0.975	0.921053	0.970588	0.95	0.916667
Contig00032_241823	1	1	1	1	1	1	1	0.875	0.954545	0.85	1	1	0.9375	1	0.925	0.947368	0.941176	0.95	0.916667
Contig00032_241837	1	1	1	1	1	1	1	0.875	0.9545455	0.85	1	0.9583333	0.9375	1	0.95	0.9210526	0.9411765	0.95	0.9166667
Contig00032_603437	1	1	1	1	1	1	1	1	1	1	1	1	1	0.666667	1	1	1	1	1
Contig00032_1382592	0.571429	1	0.888889	1	0.115385	0.7	0	1	0.454545	1	0.545455	0.541667	0.0625	0.666667	0.375	0.421053	0.411765	1	1
Contig00032_1444005	0.571429	0.8	0.888889	1	0.115385	0.7	0	1	0.454545	1	0.545455	0.541667	0.0625	0.625	0.375	0.421053	0.411765	1	1
Contig00032_1652344	0.571429	0.8	0.888889	1	0.115385	0.7	0	1	0.454545	1	0.545455	0.541667	0.0625	0.666667	0.375	0.421053	0.411765	1	1
Contig00032_1652618	1	1	0.944444	1	1	1	1	0.833333	1	1	1	1	1	1	1	1	1	1	1
Contig00032_1740910	1	1	0.944444	1	1	1	1	1	1	1	1	0.833333	1	1	1	1	1	1	1
Contig00032_1741023	0.857143	1	0.666667	0.9375	0.961538	1	1	1	0.954545	0.85	0.954545	1	0.78125	0.833333	0.9	0.894737	0.764706	1	0.958333
Contig00032_1858032	1	1	1	1	1	1	1	1	0.863636	1	0.772727	1	1	1	0.975	1	1	1	1
Contig00032_1858324	0.571429	0.8	0.888889	1	0.115385	0.7	0	1	0.454545	1	0.545455	0.541667	0.0625	0.666667	0.35	0.421053	0.382353	1	1
Contig00033_294907	1	1	0.888889	0.6875	1	0.7	0.5	0.9583333	0.9090909	0.75	0.681818	0.875	0.90625	0.875	0.8	0.894737	0.823529	0.75	0.791667
Contig00033_294924	1	1	0.888889	1	1	1	1	0.958333	1	1	1	1	1	1	1	1	1	0.8	0.958333
Contig00033_295080	1	1	0.888889	0.6875	1	0.7	0.5	0.958333	0.909091	0.75	0.681818	0.875	0.90625	0.875	0.8	0.894737	0.823529	0.8	0.833333
Contig00033_295176	1	1	1	0.875	1	1	1	1	1	1	1	1	1	1	1	1	0.911765	1	1
Contig00033_422427	0.714286	1	0.944444	1	1	1	1	1	0.954545	1	1	1	0.9375	0.833333	0.95	1	1	1	1
Contig00033_422500	1	1	1	0.9375	1	1	1	1	1	1	1	1	1	1	0.925	0.973684	1	1	1
Contig00033_541702	0.928571	0.6	1	0.6875	0.0769231	1	1	1	0.772727	1	0.909091	0.791667	0.75	0.875	0.95	0.710526	0.794118	1	1
Contig00033_554814	1	1	1	1	1	1	1	1	1	0.75	1	1	1	1	1	1	1	1	0.833333
Contig00033_572726	0.714286	0.6	0.777778	0.6875	0.461538	0.7	0.5	0.5	0.545455	0.45	0.681818	0.458333	0.59375	0.791667	0.55	0.578947	0.588235	0.5	0.5
Contig00033_855200	0.5	0.7	0.388889	0.625	0.923077	0.7	0.5	1	0.772727	1	0.545455	0.333333	0.84375	0.5	0.4	0.473684	0.529412	1	1
Contig00033_855541	1	1	0.888889	1	1	1	1	0.958333	1	1	1	1	1	1	1	1	1	0.85	0.958333
Contig00033_1303834	1	1	1	1	1	1	1	0.583333	1	1	1	1	1	1	0.975	0.973684	1	0.95	1
Contig00033_1303898	1	1	0.888889	1	1	1	1	0.958333	1	1	1	1	1	1	1	1	1	0.85	0.958333
Contig00033_1304064	1	1	1	1	1	1	1	1	1	1	1	1	1	1	1	1	1	0.95	0.791667
Contig00033_1343801	1	1	0.944444	1	1	1	1	0.833333	1	1	1	1	1	1	1	1	1	1	1
Contig00033_1425602	0.785714	1	1	0.875	1	1	0.5	1	0.954545	0.75	1	1	0.9375	0.583333	0.825	0.973684	0.852941	1	1
Contig00033_1425639	0.928571	1	1	1	0.115385	1	1	1	1	1	0.909091	0.791667	0.75	1	0.975	0.842105	0.882353	1	1
Contig00033_1506145	0.5	0.7	0.333333	0.4375	0.923077	0.3	0.5	1	0.681818	1	0.227273	0.208333	0.75	0.541667	0.275	0.368421	0.411765	1	1
Contig00033_1600925	0.857143	1	0.944444	1	1	1	0.5	0.958333	0.954545	0.75	1	1	0.90625	0.583333	0.825	0.973684	0.852941	0.85	1
Contig00033_1600934	0.857143	1	0.944444	1	1	1	0.5	0.958333	0.954545	0.75	1	1	0.9375	0.583333	0.825	0.973684	0.852941	0.85	1
Contig00033_1600959	0.857143	1	0.944444	1	1	0.9	0.5	0.958333	0.954545	0.75	1	1	0.9375	0.583333	0.825	0.973684	0.852941	0.85	1
Contig00033_1740850	0.857143	1	1	1	1	1	1	1	0.954545	1	1	1	0.9375	0.916667	0.975	1	1	1	1
Contig00033_1740872	0.642857	0.7	0.666667	1	1	0.7	1	0.041667	0.5	0.75	0.863636	1	0.625	0.833333	0.95	0.9736842	0.9705882	0.15	0.041667
Contig00033_1758149	0.857143	1	0.944444	1	1	1	1	1	0.954545	1	1	1	0.9375	0.916667	0.975	1	1	1	1
Contig00033_2040227	1	1	0.888889	1	1	1	1	0.833333	1	1	1	1	1	1	1	1	1	0.8	0.916667
Contig00033_2040233	0.857143	0.8	0.777778	1	1	1	1	1	0.909091	1	1	1	1	1	1	1	0.941176	1	1
Contig00033_2071826	1	1	0.888889	1	1	1	1	0.833333	1	1	1	1	1	1	1	1	1	0.8	0.9166667
Contig00033_2071837	1	1	0.888889	1	1	1	1	0.833333	1	1	1	1	1	1	1	1	1	0.9	0.958333
Contig00033_2072050	0.857143	0.8	0.777778	1	1	1	1	1	0.909091	1	1	1	1	1	1	1	0.941176	1	1
Contig00033_2452346	0.9285714	0.6	0.9444444	0.875	1	1	1	0.9583333	1	1	1	1	1	1	1	0.9210526	1	0.85	0.9583333
Contig00033_2452362	0.571429	1	0.666667	1	1	0.7	0.5	1	0.727273	1	0.727273	0.666667	0.8125	1	0.475	0.605263	0.735294	1	1
Contig00033_2500269	1	1	1	1	1	1	1	1	1	1	1	1	1	1	0.8	0.973684	0.970588	1	1
Contig00033_2500361	0.5	0.3	0.888889	0	0.076923	0.6	0.5	1	0.772727	0.65	0.454545	0.666667	0.46875	0.25	0.425	0.578947	0.5	0.95	0.9166667
Contig00033_2635605	0.928571	1	1	1	0.115385	1	1	1	1	1	0.909091	0.791667	0.59375	1	0.975	0.894737	0.852941	1	1
Contig00033_2635619	0.642857	0.8	0.944444	0.625	0.115385	0.7	0.5	1	0.954545	0.8	0.590909	0.666667	0.46875	0.333333	0.7	0.815789	0.705882	0.95	0.916667
Contig00033_2635626	0.642857	0.8	0.833333	0.5625	0.0769231	0.7	0.5	0.791667	0.863636	0.15	0.590909	0.666667	0.46875	0.208333	0.5	0.763158	0.676471	0.85	0.625
Contig00033_2635658	0.642857	0.8	0.833333	0.5625	0.0769231	0.7	0.5	0.791667	0.863636	0.15	0.590909	0.666667	0.46875	0.208333	0.5	0.763158	0.676471	0.85	0.625
Contig00033_2635689	0.642857	0.8	0.833333	0.5625	0.076923	0.7	0.5	0.791667	0.863636	0.15	0.590909	0.666667	0.46875	0.208333	0.5	0.763158	0.676471	0.85	0.625
Contig00033_2635719	0.642857	0.8	0.833333	0.5625	0.0769231	0.7	0.5	0.791667	0.863636	0.15	0.590909	0.666667	0.46875	0.208333	0.5	0.789474	0.676471	0.85	0.625
Contig00033_2635888	1	1	1	1	1	0.7	1	1	1	1	0.681818	0.875	1	1	1	1	1	1	1
Contig00033_3128294	0.571429	1	0.944444	0.4375	0.115385	0.7	0.5	1	0.954545	0.85	0.590909	0.666667	0.46875	0.291667	0.55	0.842105	0.676471	0.95	0.916667
Contig00033_3128332	1	0.8	1	1	1	0.9	1	1	0.909091	1	1	1	1	1	0.975	0.973684	0.941176	1	1
Contig00033_3128340	0.642857	0.7	0.388889	1	0.923077	0.3	0.5	0.416667	0.136364	0.7	0.454545	0.333333	0.53125	0.916667	0.5	0.236842	0.382353	0.35	0.583333
Contig00033_3128582	0.571429	1	0.9444444	0.4375	0.115385	0.7	0.5	1	0.9545455	0.85	0.590909	0.666667	0.46875	0.291667	0.55	0.842105	0.676471	0.95	0.9166667
Contig00033_3248190	0.571429	0.5	0.888889	0.3125	0.115385	0.7	1	1	0.9545455	1	0.545455	0.708333	0.59375	0.375	0.625	0.868421	0.735294	0.95	0.9166667
Contig00033_3248210	0.571429	0.5	0.888889	0.3125	0.115385	0.7	1	1	0.954545	1	0.545455	0.708333	0.59375	0.375	0.625	0.868421	0.735294	0.95	0.916667
Contig00033_3248234	0.571429	0.5	0.888889	0.3125	0.115385	0.7	1	1	0.954545	1	0.545455	0.708333	0.59375	0.375	0.625	0.868421	0.735294	0.95	0.916667
Contig00033_3248430	0.714286	1	1	0.625	0.115385	1	1	1	0.954545	1	0.909091	0.833333	0.59375	0.416667	0.65	0.868421	0.794118	1	1
Contig00033_3248537	0.857143	1	1	1	1	1	1	1	1	1	1	1	1	0.666667	0.85	0.973684	1	1	1
Contig00033_3520598	0.857143	0.9	0.888889	1	1	1	1	1	1	1	0.954545	1	1	1	1	1	0.970588	1	0.916667
Contig00033_3777245	0.5	0.6	0.5	0.5	0.5	0.5	0.5	0.541667	0.5	0.5	0.5	0.5	0.5	0.5	0.5	0.473684	0.5	0.5	0.5
Contig00033_3777253	0.5	0.6	0.5	0.5	0.5	0.5	0.5	0.541667	0.5	0.5	0.5	0.5	0.5	0.5	0.5	0.473684	0.5	0.5	0.5
Contig00033_3777254	0.5	0.6	0.5	0.5	0.5	0.5	0.5	0.541667	0.5	0.5	0.5	0.5	0.5	0.5	0.5	0.473684	0.5	0.5	0.5
Contig00033_3777278	0.5	0.6	0.5	0.5	0.5	0.5	0.5	0.541667	0.5	0.5	0.5	0.5	0.5	0.5	0.5	0.473684	0.5	0.5	0.5
Contig00033_3777281	0.5	0.6	0.5	0.5	0.5	0.5	0.5	0.541667	0.5	0.5	0.5	0.5	0.5	0.5	0.5	0.473684	0.5	0.5	0.5
Contig00033_3777298	0.5	0.6	0.5	0.5	0.5	0.5	0.5	0.541667	0.5	0.5	0.5	0.5	0.5	0.5	0.5	0.473684	0.5	0.5	0.5
Contig00033_3777300	0.5	0.6	0.5	0.5	0.5	0.5	0.5	0.541667	0.5	0.5	0.5	0.5	0.5	0.5	0.5	0.473684	0.5	0.5	0.5
Contig00033_3777319	1	1	1	0.9375	0.961538	1	1	1	0.909091	1	1	1	1	0.958333	1	0.973684	1	1	1
Contig00033_3777321	0.714286	0.9	0.833333	0.625	0.576923	0.9	1	0.875	0.9090909	0.7	0.727273	0.875	0.78125	0.666667	0.8	0.9473684	0.852941	0.9	0.666667
Contig00033_3777335	0.571429	0.6	0.888889	0.625	0.5	0.8	1	1	0.954545	1	0.636364	0.833333	0.71875	0.625	0.725	0.894737	0.794118	0.95	0.958333
Contig00033_3777343	0.5	0.6	0.5	0.5	0.5	0.5	0.5	0.541667	0.5	0.5	0.5	0.5	0.5	0.5	0.5	0.473684	0.5	0.5	0.5
Contig00033_3777349	0.5	0.6	0.5	0.5	0.5	0.5	0.5	0.541667	0.5	0.5	0.5	0.5	0.5	0.5	0.5	0.473684	0.5	0.5	0.5
Contig00033_3779723	1	1	0.833333	0.9375	0.961538	1	1	0.666667	0.909091	0.45	1	1	1	0.958333	0.975	0.947368	1	0.8	0.5
Contig00033_3779733	0.928571	1	1	1	0.115385	1	1	1	1	1	0.909091	0.791667	0.59375	1	0.975	0.894737	0.852941	1	1
Contig00033_3779758	0.571429	0.5	0.888889	0.3125	0.115385	0.8	1	1	0.9545455	1	0.545455	0.666667	0.59375	0.291667	0.625	0.868421	0.735294	0.95	0.9166667
Contig00033_3779791	1	0.8	1	1	1	0.9	1	1	0.909091	1	1	1	1	1	0.975	0.973684	0.941176	1	1
Contig00033_3780004	1	1	0.833333	0.9375	0.961538	1	1	0.666667	0.909091	0.45	1	1	1	0.958333	0.975	0.947368	1	0.8	0.5
Contig00033_3780068	0.571429	0.5	0.722222	0.25	0.076923	0.8	1	0.666667	0.863636	0.45	0.545455	0.666667	0.59375	0.25	0.6	0.815789	0.735294	0.75	0.416667
Contig00033_3866361	0.571429	0.5	0.888889	0.5	0.076923	0.7	1	1	0.9090909	1	0.545455	0.666667	0.59375	0.5	0.8	0.868421	0.764706	0.95	0.9166667
Contig00033_3866403	1	1	0.833333	0.75	1	1	1	0.625	0.954545	0.45	1	1	1	0.75	0.8	0.973684	0.970588	0.75	0.666667
Contig00033_4801924	0.5	0.5	0.5	0.5	0.5	0.5	0.5	0.5	0.5	0.5	0.5	0.5	0.5	0.5	0.5	0.5	0.5	0.5	0.5
Contig00033_4801932	0.571429	0.5	0.555556	0.5	0.5	0.6	0.5	0.5	0.590909	0.6	0.590909	0.541667	0.5625	0.5	0.5	0.5	0.529412	0.5	0.5
Contig00033_4801942	0.5	0.5	0.5	0.5	0.5	0.5	0.5	0.5	0.5	0.5	0.5	0.5	0.5	0.5	0.5	0.5	0.5	0.5	0.5
Contig00033_4801944	0.5	0.5	0.5	0.5	0.5	0.5	0.5	0.5	0.5	0.5	0.5	0.5	0.5	0.5	0.5	0.5	0.5	0.5	0.5
Contig00033_4801945	0.5	0.5	0.5	0.5	0.5	0.5	0.5	0.5	0.5	0.5	0.5	0.5	0.5	0.5	0.5	0.5	0.5	0.5	0.5
Contig00033_4801959	0.5	0.5	0.5	0.5	0.5	0.5	0.5	0.5	0.5	0.5	0.5	0.5	0.5	0.5	0.5	0.5	0.5	0.5	0.5
Contig00033_4801960	0.5	0.5	0.5	0.5	0.5	0.5	0.5	0.5	0.5	0.5	0.5	0.5	0.5	0.5	0.5	0.5	0.5	0.5	0.5
Contig00033_4801966	0.5	0.5	0.5	0.5	0.5	0.5	0.5	0.5	0.5	0.5	0.5	0.5	0.5	0.5	0.5	0.5	0.5	0.5	0.5
Contig00033_4802148	0.5	0.5	0.5	0.5	0.5	0.5	0.5	0.5	0.5	0.5	0.5	0.5	0.5	0.5	0.5	0.5	0.5	0.5	0.5
Contig00033_4802155	0.571429	0.6	0.944444	0.625	0.5	0.7	1	1	0.909091	1	0.636364	0.75	0.71875	0.666667	0.8	0.868421	0.823529	0.95	0.916667
Contig00033_4802160	1	1	1	1	1	1	1	1	1	1	1	1	1	1	0.95	0.868421	0.970588	1	1
Contig00033_4802161	0.785714	0.9	0.833333	0.75	1	0.8	1	0.75	0.818182	0.7	0.636364	0.833333	0.8125	0.875	0.8	0.921053	0.676471	0.8	0.916667
Contig00033_4802163	1	1	1	1	1	1	1	1	1	0.75	1	1	1	1	1	1	1	1	1
Contig00033_4802170	0.5	0.6	0.555556	0.875	0.9230769	0.5	0.5	0.541667	0.5	0.65	0.590909	0.583333	0.625	0.833333	0.6	0.5	0.558824	0.6	0.583333
Contig00033_4802181	0.5	0.5	0.5	0.5	0.5	0.5	0.5	0.5	0.5	0.5	0.5	0.5	0.5	0.5	0.5	0.5	0.5	0.5	0.5
Contig00033_4802189	1	0.6	0.722222	0.875	1	1	0.5	0.791667	0.909091	1	1	1	1	0.791667	0.95	0.973684	1	0.8	0.958333
Contig00033_4802192	1	1	1	1	1	1	1	1	0.818182	1	0.818182	1	0.96875	0.916667	1	0.921053	1	1	1
Contig00033_4802207	1	1	0.833333	0.75	1	1	1	0.625	0.954545	0.6	1	1	1	0.75	0.875	0.973684	0.970588	0.6	0.75
Contig00033_4802221	0.5	0.5	0.5	0.5	0.5	0.5	0.5	0.5	0.5	0.5	0.5	0.5	0.5	0.5	0.5	0.5	0.5	0.5	0.5
Contig00033_4802222	1	1	0.833333	1	1	1	1	0.625	1	0.6	1	1	1	1	0.975	0.973684	1	0.6	0.75
Contig00033_4802224	0.5	0.5	0.5	0.5	0.5	0.5	0.5	0.5	0.5	0.5	0.5	0.5	0.5	0.5	0.5	0.5	0.5	0.5	0.5
Contig00033_4802248	0.5	0.5	0.5	0.5	0.5	0.5	0.5	0.5	0.5	0.5	0.5	0.5	0.5	0.5	0.5	0.5	0.5	0.5	0.5
Contig00033_4802262	0.928571	1	0.944444	0.875	1	1	1	1	1	1	1	1	1	1	0.975	0.973684	1	1	1
Contig00033_4823718	1	0.9	0.888889	0.875	0.846154	1	1	1	0.909091	1	1	0.958333	0.96875	0.916667	0.975	0.973684	0.970588	1	1
Contig00036_20639	0.785714	0.7	0.722222	0.6875	1	1	1	1	1	1	1	1	1	0.875	1	0.973684	0.941176	1	1
Contig00036_20646	0.928571	1	1	1	0.115385	1	1	1	1	1	0.909091	0.791667	0.75	1	0.975	0.763158	0.882353	1	1
Contig00036_20720	1	1	0.888889	0.9375	1	1	1	0.9583333	1	1	1	1	1	1	0.925	1	1	0.75	0.791667
Contig00036_20861	1	1	0.888889	1	1	1	1	0.958333	1	1	1	1	1	1	1	1	1	0.85	0.958333
Contig00036_20907	0.785714	0.4	1	0.6875	0.0769231	1	1	1	0.727273	1	0.909091	0.791667	0.75	0.875	0.95	0.684211	0.794118	1	1
Contig00036_20934	1	1	1	0.875	1	1	1	1	0.909091	1	1	1	0.90625	0.958333	1	0.973684	1	1	1
Contig00036_123486	1	1	0.888889	0.9375	1	1	1	0.9583333	1	1	1	1	1	1	0.9	1	1	0.75	0.791667
Contig00036_123494	1	1	0.888889	0.9375	1	1	1	0.958333	1	1	1	1	1	1	0.9	1	1	0.75	0.791667
Contig00036_123514	1	1	0.888889	0.9375	1	1	1	0.958333	1	1	1	1	1	1	0.9	1	1	0.75	0.791667
Contig00036_123521	1	1	0.888889	0.9375	1	1	1	0.9583333	1	1	1	1	1	1	0.9	1	1	0.75	0.791667
Contig00036_123552	1	1	1	1	1	1	1	0.958333	1	1	1	1	1	1	1	1	1	1	0.791667
Contig00036_378841	0.5	0.5	0.555556	0.5	0.5	0.5	0.5	0.5	0.5	0.5	0.5	0.5	0.5	0.5	0.525	0.5	0.5	0.55	0.541667
Contig00037_131721	1	1	1	1	1	1	1	1	1	1	1	1	1	1	0.975	0.973684	1	1	0.833333
Contig00037_140293	1	1	0.777778	1	1	1	1	0.5	1	0.2	1	1	0.84375	1	0.975	0.973684	0.970588	0.5	0.25
Contig00037_140306	1	1	1	1	0.307692	1	1	1	1	1	0.909091	0.958333	0.71875	0.833333	0.975	0.973684	1	1	1
Contig00037_140317	1	1	0.777778	1	1	1	1	0.5	1	0.2	1	1	0.84375	1	0.975	0.973684	0.970588	0.5	0.25
Contig00037_140326	1	1	0.777778	1	1	1	1	0.5	1	0.2	1	1	0.84375	1	0.975	0.9736842	0.9705882	0.5	0.25
Contig00037_140335	1	1	0.777778	1	1	1	1	0.5	1	0.2	1	1	0.84375	1	0.975	0.973684	0.970588	0.5	0.291667
Contig00037_140575	1	1	0.944444	1	1	1	1	0.708333	1	1	1	1	1	1	1	1	1	0.9	0.958333
Contig00037_205041	1	1	0.777778	1	1	1	1	0.5	1	0.2	1	1	0.84375	1	0.975	0.973684	0.970588	0.5	0.25
Contig00037_205051	1	1	0.777778	1	1	1	1	0.5	1	0.2	1	1	0.84375	1	0.975	0.973684	0.970588	0.5	0.25
Contig00037_205095	1	1	0.777778	1	1	1	1	0.5	1	0.2	1	1	0.84375	1	0.975	0.973684	0.970588	0.5	0.25
Contig00037_205105	1	1	0.777778	1	1	1	1	0.5	1	0.2	1	1	0.84375	1	0.975	0.973684	0.970588	0.5	0.25
Contig00037_205108	1	1	0.777778	1	1	1	1	0.5	1	0.2	1	1	0.84375	1	0.975	0.973684	0.970588	0.5	0.25
Contig00037_205120	1	1	0.777778	1	1	1	1	0.5	1	0.2	1	1	0.84375	1	0.975	0.973684	0.970588	0.5	0.25
Contig00037_205357	1	1	0.777778	1	1	1	1	0.5	1	0.2	1	1	0.84375	1	0.975	0.973684	0.970588	0.5	0.25
Contig00037_205406	1	1	0.777778	1	1	1	1	0.5	1	0.2	1	1	0.84375	1	0.975	0.9736842	0.9705882	0.5	0.25
Contig00037_319993	1	1	0.944444	1	1	1	1	0.666667	1	1	1	1	1	1	1	1	1	0.9	0.958333
Contig00037_537054	1	1	0.666667	1	1	1	1	0.0833333	1	0.15	1	1	0.84375	1	0.975	0.973684	0.970588	0	0
Contig00037_537087	1	1	1	1	1	1	1	1	1	0.7	1	1	0.84375	1	1	1	1	1	1
Contig00037_537143	1	1	0.666667	1	1	1	1	0.0833333	1	0.15	1	1	0.84375	1	0.975	0.973684	0.970588	0	0
Contig00037_537154	1	1	0.944444	1	1	1	1	0.833333	1	1	1	1	1	1	1	1	1	0.85	0.958333
Contig00037_537317	1	1	1	1	1	1	1	0.916667	1	0.9	1	1	1	1	0.975	1	0.970588	1	1
Contig00037_537376	1	1	0.666667	1	1	1	1	0.083333	1	0.2	1	1	0.84375	1	0.975	0.9736842	0.9705882	0.05	0
Contig00037_537413	1	1	0.666667	1	1	1	1	0	1	0.05	1	1	0.84375	1	0.95	0.9736842	0.9705882	0	0
Contig00037_537417	1	1	0.666667	1	1	1	1	0.083333	1	0.15	1	1	0.84375	1	0.975	0.9736842	0.9705882	0	0
Contig00037_559082	1	1	0.666667	1	1	1	1	0.0833333	1	0.15	1	1	0.84375	1	0.975	0.973684	1	0	0.0416667
Contig00037_559109	1	1	0.666667	1	1	1	1	0.0833333	1	0.15	1	1	0.84375	1	0.975	0.973684	1	0	0.0416667
Contig00037_561603	1	1	0.666667	1	1	1	1	0.083333	1	0.15	1	1	0.84375	1	0.975	0.9736842	1	0	0
Contig00037_629729	1	1	0.666667	1	1	1	1	0.083333	1	0.15	1	1	0.84375	1	0.975	0.9736842	1	0	0
Contig00037_683733	1	1	0.944444	1	1	1	1	0.833333	1	1	1	1	1	1	1	1	1	0.85	0.958333
Contig00037_683751	0.857143	1	1	0.9375	0.961538	1	0.8125	1	1	1	0.909091	0.916667	0.96875	0.791667	0.975	0.894737	1	1	0.958333
Contig00037_683792	0.857143	1	1	0.9375	0.961538	1	0.8125	1	1	1	0.909091	0.916667	0.96875	0.791667	1	0.894737	1	1	0.916667
Contig00037_683984	1	1	0.666667	1	1	1	1	0.0833333	1	0.15	1	1	0.84375	1	0.975	0.973684	1	0	0.0833333
Contig00037_762218	1	1	1	1	1	1	1	0.958333	1	1	0.954545	1	1	1	1	1	1	1	0.875
Contig00037_762248	1	1	1	1	1	0.7	1	1	0.772727	1	0.590909	1	1	1	0.85	0.921053	0.852941	1	1
Contig00037_767632	1	1	0.722222	1	1	1	1	0.166667	1	0.1	1	1	1	1	0.95	0.9736842	0.9705882	0.3	0.25
Contig00037_854076	1	1	1	1	1	1	1	0.916667	1	0.85	1	1	1	1	0.975	1	0.970588	1	1
Contig00037_860250	1	1	1	1	1	1	1	1	1	0.7	1	1	0.84375	1	1	1	1	1	1
Contig00037_860325	1	1	1	1	1	1	1	0.916667	1	0.9	1	1	1	1	0.975	1	0.970588	1	1
Contig00037_860540	1	1	0.666667	1	1	1	1	0	1	0.05	1	1	0.84375	1	0.95	0.9736842	0.9705882	0	0
Contig00037_860595	1	1	0.722222	1	1	1	1	0.166667	1	0.1	1	1	0.84375	1	0.95	0.973684	0.970588	0.25	0.208333
Contig00037_1235236	0.714286	0.6	0.833333	0.5625	0.615385	0.5	0.75	0.541667	0.636364	0.65	0.590909	0.5	0.625	0.666667	0.775	0.684211	0.764706	0.7	0.75
Contig00037_1235260	0.714286	0.6	0.833333	0.5625	0.615385	0.5	0.6875	0.541667	0.681818	0.65	0.590909	0.5	0.625	0.666667	0.775	0.710526	0.735294	0.7	0.708333
Contig00037_1235306	0.785714	0.6	0.888889	0.5625	0.615385	0.5	0.6875	0.791667	0.636364	0.85	0.590909	0.5	0.625	0.666667	0.875	0.736842	0.705882	0.85	0.75
Contig00037_1235318	0.714286	0.6	0.833333	0.5625	0.615385	0.5	0.6875	0.541667	0.636364	0.65	0.590909	0.5	0.625	0.666667	0.775	0.710526	0.735294	0.75	0.75
Contig00037_1321453	0.785714	0.4	0.444444	0.75	1	0.6	0.5	0	0.909091	0.05	0.681818	0.916667	0.9375	0.958333	0.8	0.868421	0.794118	0	0.0833333
Contig00037_1321762	1	1	1	1	1	1	1	0.916667	1	0.7	1	1	1	1	1	1	1	0.9	1
Contig00037_1390785	0.785714	0.3	0.444444	0.75	1	0.6	0.5	0	0.9090909	0.05	0.681818	0.9166667	0.9375	1	0.8	0.868421	0.794118	0	0.083333
Contig00037_1390894	1	1	1	1	1	1	1	0.916667	0.909091	1	1	1	1	1	0.975	0.973684	1	0.95	0.916667
Contig00037_1391028	1	1	0.944444	1	1	1	1	0.666667	1	1	1	1	1	1	1	1	1	0.9	1
Contig00038_71770	0.928571	0.6	0.666667	1	0.923077	0.8	1	0.0416667	1	0.3	1	0.791667	0.90625	0.916667	0.9	0.947368	1	0	0.333333
Contig00038_71833	0.9285714	0.6	0.666667	1	0.9230769	0.8	1	0.041667	1	0.3	1	0.791667	0.90625	0.9166667	0.9	0.9473684	1	0	0.333333
Contig00038_71856	0.9285714	0.6	0.666667	1	0.9230769	0.8	1	0.041667	1	0.3	1	0.791667	0.90625	0.9166667	0.9	0.9473684	1	0	0.333333
Contig00038_375714	1	1	0.9444444	1	0.9615385	1	0.9375	1	1	1	1	0.9166667	1	0.9583333	0.975	0.9473684	1	0.9	0.9166667
Contig00038_375719	0.5	0.6	0.722222	0.625	1	1	1	1	0.863636	1	0.727273	1	0.96875	0.833333	0.975	0.894737	0.882353	1	1
Contig00038_375726	1	1	1	1	1	1	0.9375	1	1	1	1	1	1	0.958333	1	1	1	0.85	0.958333
Contig00038_375747	1	1	0.944444	1	0.961538	1	1	1	1	1	1	0.916667	1	1	0.975	1	1	1	0.958333
Contig00038_375756	1	1	0.944444	1	0.923077	1	0.9375	1	1	1	0.954545	0.916667	1	0.958333	0.975	1	1	0.85	0.875
Contig00038_375809	0.9285714	0.7	0.666667	0.5	0.9230769	1	0.875	0.708333	1	0.95	0.9545455	0.9166667	1	0.833333	0.9	0.9210526	0.852941	0.65	0.5
Contig00038_375816	1	1	0.888889	1	0.9230769	1	0.875	1	1	1	0.9545455	0.9166667	0.96875	0.9166667	0.975	0.9736842	0.9705882	0.85	0.875
Contig00038_386558	1	1	0.777778	1	1	1	1	0.5	1	0.15	1	1	1	1	1	1	0.970588	0.95	0.625
Contig00038_386580	0.714286	0.1	0.611111	0.375	0.884615	0.8	0	0.333333	0.954545	0	0.772727	0.791667	0.625	0.375	0.65	0.763158	0.558824	0.25	0.333333
Contig00038_386801	1	1	0.777778	1	1	1	1	0.5	1	0.15	1	1	1	1	1	1	0.970588	0.8	0.625
Contig00038_386829	0.928571	0.4	0.944444	0.375	0.884615	1	0	0.875	0.954545	0.9	0.863636	0.791667	0.65625	0.625	0.65	0.815789	0.617647	0.5	0.708333
Contig00041_401110	0.785714	1	0.722222	1	0.961538	0.9	1	1	0.954545	1	0.818182	1	0.875	0.833333	0.975	0.894737	0.823529	1	1
Contig00041_401153	0.285714	0.3	0.444444	0.375	0.923077	0.2	0.9375	0.916667	0.227273	1	0.590909	0.833333	0.5	0.541667	0.525	0.631579	0.352941	0.65	0.666667
Contig00041_401419	1	1	0.944444	1	1	0.9	1	0.5	1	1	1	1	1	1	1	1	0.970588	0.9	0.916667
Contig00041_401470	1	1	1	1	1	1	1	1	0.727273	1	0.954545	1	0.78125	1	0.925	1	0.823529	1	1
Contig00041_409526	1	1	0.944444	1	1	1	1	0.791667	1	1	1	1	1	1	1	1	1	0.95	1
Contig00041_409850	1	1	1	0.875	0.192308	1	1	1	0.954545	0.95	1	0.791667	0.75	0.958333	1	1	0.970588	1	1
Contig00041_790259	1	1	0.944444	1	0.269231	1	1	1	1	1	1	0.583333	0.9375	1	0.975	0.815789	0.911765	1	1
Contig00041_861424	1	1	0.833333	1	0.269231	1	1	0.916667	1	0.45	1	0.541667	0.9375	1	0.95	0.815789	0.852941	1	0.916667
Contig00041_861473	0.785714	0.9	0.944444	0.6875	1	1	1	1	1	1	1	1	1	0.958333	1	1	1	1	1
Contig00041_861484	1	1	1	1	1	1	1	1	1	1	0.954545	1	0.6875	1	1	1	1	1	1
Contig00041_861524	1	0.8	0.777778	1	1	1	1	1	1	1	1	1	1	1	0.95	1	1	1	1
Contig00041_878160	1	1	0.9444444	1	0.269231	1	1	1	1	1	1	0.541667	0.9375	1	0.95	0.842105	0.9117647	1	0.875
Contig00041_878175	1	1	0.9444444	1	0.269231	1	1	1	1	1	1	0.541667	0.9375	1	0.95	0.842105	0.9117647	1	0.9166667
Contig00041_878382	1	1	0.9444444	1	0.307692	1	1	1	1	1	1	0.541667	0.9375	1	0.95	0.842105	0.9117647	1	0.875
Contig00041_878425	1	1	0.944444	1	0.307692	1	1	1	1	1	1	0.541667	0.9375	1	0.95	0.842105	0.911765	1	0.875
Contig00041_878444	0.285714	0.5	0.5	0.375	0.923077	0.3	0.5	1	0.545455	1	0.227273	0.458333	0.3125	0.666667	0.375	0.552632	0.588235	0.95	1
Contig00044_170186	0.571429	1	0.833333	0.875	0.807692	0.8	1	0.541667	1	0.65	0.954545	1	1	1	0.975	0.973684	0.852941	0.65	0.958333
Contig00044_170191	0.785714	1	0.722222	1	0.961538	0.8	1	0.666667	0.909091	0.75	0.818182	0.916667	0.6875	1	0.85	0.947368	0.941176	0.55	0.416667
Contig00044_170414	0.214286	0.4	0.444444	0.5625	0.730769	0.5	1	0.208333	0.681818	0.4	0.5	0.9166667	0.5	0.583333	0.575	0.605263	0.352941	0.2	0.375
Contig00044_170456	0.928571	0.5	1	0.875	1	1	1	1	0.818182	1	1	1	0.90625	1	0.975	0.973684	0.941176	1	1
Contig00044_170468	0.785714	1	0.722222	1	0.961538	0.8	1	0.666667	0.909091	0.75	0.818182	0.916667	0.6875	1	0.85	0.947368	0.941176	0.55	0.416667
Contig00044_170486	0.214286	0.4	0.444444	0.5625	0.730769	0.5	1	0.208333	0.681818	0.4	0.5	0.9166667	0.5	0.583333	0.575	0.605263	0.352941	0.2	0.375
Contig00044_170492	0.785714	1	0.722222	1	0.961538	0.8	1	0.666667	0.909091	0.75	0.818182	0.916667	0.6875	1	0.85	0.947368	0.941176	0.55	0.416667
Contig00044_288862	0.571429	0.7	0.611111	0.5	0.9230769	0.7	1	0.583333	0.636364	0.65	0.681818	0.708333	0.53125	0.625	0.775	0.789474	0.617647	0.55	0.5
Contig00044_289054	0.571429	0.7	0.611111	0.5	0.923077	0.7	1	0.583333	0.636364	0.65	0.681818	0.708333	0.53125	0.625	0.775	0.789474	0.617647	0.55	0.5
Contig00044_723964	1	1	0.777778	1	1	1	1	1	1	0.35	0.863636	1	1	0.833333	1	0.973684	0.970588	0.85	0.375
Contig00044_723987	1	1	0.777778	1	1	0.9	1	1	0.909091	1	0.772727	1	0.65625	1	0.85	0.894737	0.882353	1	1
Contig00044_724002	0.857143	0.7	0.611111	1	1	1	1	0.041667	0.636364	0.15	0.818182	1	1	0.833333	0.775	0.815789	0.9705882	0.3	0.083333
Contig00044_1182003	0.428571	1	0.777778	0.625	1	1	0.5	0.75	0.545455	1	0.818182	1	0.96875	0.458333	0.775	0.921053	0.705882	0.95	0.833333
Contig00044_1182061	0.857143	1	0.666667	1	0.153846	0.5	1	0.875	0.681818	0.55	0.454545	0.333333	0.28125	0.916667	0.6	0.526316	0.588235	0.7	0.916667
Contig00044_1182350	0.928571	1	1	1	1	1	1	1	1	1	1	1	1	0.916667	0.9	1	0.941176	1	1
Contig00044_1310255	1	1	0.944444	1	1	1	1	0.791667	1	1	1	1	1	1	1	1	1	0.9	0.958333
Contig00044_1310334	0.785714	0.7	0.777778	1	1	0.8	1	1	0.909091	1	0.909091	0.708333	0.625	0.916667	0.5	0.710526	0.5	1	1
Contig00044_1310533	0.857143	0.9	0.777778	1	0.807692	1	1	0.291667	1	0.2	0.863636	1	0.9375	0.833333	0.975	0.842105	1	0.4	0.25
Contig00044_1310582	1	0.8	1	1	1	1	1	1	1	1	1	1	1	1	0.9	0.947368	1	1	1
Contig00044_1663509	0.714286	0.9	0.611111	1	0.730769	0.3	1	1	0.863636	1	0.409091	0.666667	0.78125	0.583333	0.725	0.763158	0.735294	0.95	0.625
Contig00044_1663531	0.714286	0.9	0.611111	1	0.730769	0.3	1	1	0.863636	1	0.409091	0.666667	0.78125	0.583333	0.725	0.763158	0.735294	0.95	0.625
Contig00044_1663535	0.714286	0.9	0.611111	1	0.730769	0.3	1	1	0.863636	1	0.409091	0.666667	0.78125	0.583333	0.725	0.763158	0.735294	0.95	0.666667
Contig00044_1663538	0.714286	0.9	0.611111	1	0.730769	0.3	1	1	0.863636	1	0.409091	0.666667	0.78125	0.583333	0.725	0.763158	0.735294	0.95	0.625
Contig00044_1663539	0.714286	0.9	0.611111	1	0.730769	0.3	1	1	0.863636	1	0.409091	0.666667	0.78125	0.583333	0.725	0.763158	0.735294	0.95	0.625
Contig00044_1663544	0.714286	0.9	0.611111	1	0.730769	0.3	1	1	0.863636	1	0.409091	0.666667	0.78125	0.583333	0.725	0.763158	0.735294	0.95	0.625
Contig00044_1663783	0.714286	0.9	0.611111	1	0.730769	0.3	1	1	0.863636	1	0.409091	0.666667	0.78125	0.583333	0.725	0.763158	0.735294	0.95	0.625
Contig00044_1663819	0.714286	0.9	0.611111	1	0.730769	0.3	1	1	0.863636	1	0.409091	0.666667	0.78125	0.583333	0.725	0.763158	0.735294	0.95	0.625
Contig00044_1663843	0.714286	0.9	0.611111	1	0.730769	0.3	1	1	0.863636	1	0.409091	0.666667	0.78125	0.583333	0.725	0.763158	0.735294	0.95	0.625
Contig00044_1663860	0.714286	0.9	0.611111	1	0.730769	0.3	1	1	0.863636	1	0.409091	0.666667	0.78125	0.583333	0.725	0.763158	0.735294	0.95	0.625
Contig00044_1925655	0.428571	0.2	0.611111	0.4375	0.9230769	0.4	0.5	0.583333	0.363636	0.65	0.272727	0.583333	0.75	0.666667	0.575	0.526316	0.794118	0.9	0.875
Contig00044_2394414	1	0.9	0.944444	1	0.923077	1	1	1	0.545455	0.15	1	0.958333	0.8125	0.916667	1	0.973684	1	0.8	0.541667
Contig00044_2394463	1	0.8	0.833333	0.6875	0.9230769	0.9	1	0.708333	0.454545	0.15	0.9090909	0.9583333	0.8125	0.9166667	0.9	0.763158	0.9411765	0.7	0.541667
Contig00044_2394741	1	1	1	1	0.961538	1	1	0.833333	1	1	1	1	1	0.916667	1	1	1	1	0.916667
Contig00044_2586029	0.928571	0.9	1	1	1	0.9	0.5	1	1	1	1	1	1	1	0.975	0.868421	0.941176	1	1
Contig00044_2586302	0.714286	0.5	0.611111	0.5	0.884615	0.5	0.5	0.208333	0.363636	0.05	0.318182	0.9583333	0.59375	0.75	0.55	0.631579	0.647059	0.15	0.083333
Contig00044_2925825	1	1	1	0.9375	1	1	1	1	0.727273	1	1	1	0.96875	1	1	1	0.970588	1	1
Contig00044_2925872	0.928571	0.7	0.944444	0.5	1	0.9	1	1	0.772727	0.45	0.954545	0.666667	0.875	0.666667	0.65	0.815789	0.764706	1	0.75
Contig00044_2925893	1	0.8	0.722222	0.75	1	1	1	0.833333	1	1	1	1	1	0.9583333	1	1	1	0.9	1
Contig00044_2998545	1	0.6	1	0.9375	1	1	1	1	0.818182	1	1	1	1	0.458333	0.875	0.973684	1	1	1
Contig00044_2998705	1	1	1	1	1	1	1	1	1	1	1	1	1	1	1	1	1	1	0.791667
Contig00044_2998779	1	0.6	1	0.9375	1	1	1	1	0.818182	1	1	1	1	0.458333	0.875	0.973684	1	1	1
Contig00044_2998781	0.357143	1	0.833333	1	1	1	1	1	1	0.3	1	1	0.8125	0.833333	0.95	0.947368	0.794118	1	0.916667
Contig00044_3332798	0.928571	1	0.777778	0.5	0.846154	0.5	1	1	1	1	0.5	0.833333	1	0.625	0.8	0.763158	0.941176	1	1
Contig00044_3332880	0.928571	1	0.777778	0.5	0.846154	0.5	1	1	1	1	0.454545	0.833333	1	0.625	0.8	0.763158	0.941176	1	1
Contig00044_3333080	1	1	1	0.9375	1	1	1	1	1	1	1	1	1	0.791667	1	1	1	1	1
Contig00044_3333127	1	1	1	1	1	1	1	1	1	0.7	1	1	1	1	1	1	1	1	1
Contig00044_3752629	1	1	1	1	1	1	1	1	0.772727	1	1	1	1	1	1	1	1	1	1
Contig00044_3752657	1	1	1	1	1	1	1	0.875	1	1	1	1	1	1	1	1	1	0.75	0.958333
Contig00044_3770973	0.928571	0.9	0.944444	0.625	0.0384615	0.7	0.5	1	0.5	1	0.363636	0.416667	0.375	0.625	0.7	0.815789	0.529412	1	1
Contig00044_4051572	0.428571	0.4	0.833333	0.875	0.076923	0.6	0	0.791667	0.5	1	0.454545	0.083333	0.1875	0.375	0.7	0.526316	0.529412	1	1
Contig00044_4170676	0.785714	0.8	0.777778	0.875	1	1	1	0.125	0.772727	1	1	1	1	1	0.85	0.9210526	0.794118	0	0.333333
Contig00044_4170715	0.785714	0.8	0.777778	0.875	1	1	1	0.125	0.772727	1	1	1	1	1	0.85	0.9210526	0.794118	0	0.333333
Contig00044_4170958	0.642857	0.7	0.555556	0.625	0.0384615	0.9	0.5	1	0.727273	0	0.681818	0.916667	0.34375	0.333333	0.675	0.447368	0.617647	1	0.708333
Contig00044_4170965	1	1	1	1	1	1	1	1	1	1	1	1	1	1	1	1	1	0.8	0.9583333
Contig00044_4170980	0.642857	0.7	0.555556	0.625	0.038462	0.9	0.5	1	0.727273	0	0.681818	0.9166667	0.34375	0.333333	0.675	0.447368	0.617647	0.85	0.666667
Contig00044_4170986	1	1	0.944444	0.5625	1	0.9	0.5	1	0.863636	1	1	0.708333	0.78125	0.75	0.85	0.894737	0.852941	1	1
Contig00044_4311393	0.571429	0.6	0.666667	0.5	0.5	0.5	0.5	0.75	0.545455	0.7	0.727273	0.666667	0.71875	0.541667	0.7	0.684211	0.882353	0.8	0.75
Contig00044_4311475	0.571429	0.6	0.722222	0.5	0.5	0.5	0.5	0.75	0.545455	0.7	0.727273	0.666667	0.75	0.541667	0.7	0.710526	0.9117647	0.85	0.791667
Contig00044_4311480	0.571429	0.7	0.666667	0.5625	0.5	0.5	0.5	0.75	0.545455	0.7	0.772727	0.666667	0.75	0.541667	0.7	0.684211	0.882353	0.8	0.75
Contig00044_4547848	0.857143	0.7	1	0.75	1	1	1	1	1	1	1	1	1	0.791667	1	0.868421	0.735294	1	1
Contig00044_5542095	0.857143	1	0.722222	0.625	1	0.9	1	1	0.727273	1	0.636364	0.333333	0.84375	0.875	0.75	0.368421	0.794118	1	1
Contig00044_5542360	1	1	0.888889	1	1	1	1	0.833333	1	1	1	1	1	1	1	1	1	0.8	0.791667
Contig00044_5542426	1	1	0.888889	1	1	1	1	0.833333	1	1	1	1	1	1	1	1	1	0.8	0.791667
Contig00044_6508766	0.5	0.3	0.833333	0.8125	1	0.8	0.5	0.25	0.636364	0.3	0.9090909	1	0.78125	0.833333	0.825	0.526316	0.676471	0.75	0.708333
Contig00044_6508777	0.5	0.3	0.833333	0.8125	1	0.8	0.5	0.25	0.590909	0.3	0.9090909	1	0.78125	0.833333	0.825	0.526316	0.676471	0.75	0.708333
Contig00044_6508999	0.5	0.3	0.833333	0.8125	1	0.8	0.5	0.625	0.590909	0.3	0.9090909	1	0.78125	0.833333	0.825	0.526316	0.705882	0.75	0.708333
Contig00044_6509026	0.5	0.3	0.833333	0.8125	1	0.8	0.5	0.625	0.590909	0.3	0.9090909	1	0.78125	0.833333	0.825	0.526316	0.705882	0.75	0.708333
Contig00044_6588472	0.928571	1	0.611111	0.875	1	0.9	1	0.583333	0.909091	0.05	0.727273	0.375	1	0.5	0.925	0.815789	0.941176	0.3	0.166667
Contig00044_6588684	0.928571	1	0.611111	0.875	1	0.9	1	0.583333	0.909091	0.05	0.727273	0.375	1	0.5	0.925	0.815789	0.941176	0.3	0.166667
Contig00044_6812133	1	1	0.833333	1	1	1	1	0.625	1	0.95	1	1	1	1	1	1	1	0.75	0.375
Contig00044_7556800	1	1	0.944444	1	1	0.7	1	1	1	1	0.909091	1	1	1	1	1	1	1	1
Contig00044_7556839	1	1	1	1	1	1	1	1	1	0.55	1	1	1	0.958333	1	1	1	1	1
Contig00044_7556855	0.785714	1	0.5	0.8125	0.076923	0.6	1	0.833333	0.9545455	1	0.5	0.041667	0.53125	0.875	0.825	0.394737	0.764706	0.8	1
Contig00044_7556875	1	1	1	1	1	1	1	1	1	0.75	1	1	1	1	1	1	1	0.95	0.833333
Contig00044_7557149	0.785714	1	0.5	0.8125	0.0769231	0.6	1	1	0.954545	1	0.454545	0.0416667	0.53125	0.875	0.825	0.421053	0.764706	1	1
Contig00044_7788597	1	1	1	1	1	1	1	1	1	0.85	1	1	1	1	1	1	1	1	0.916667
Contig00044_7788609	0.428571	1	0.277778	0.4375	0.884615	0.8	1	0.833333	0.590909	0.95	0.681818	1	0.65625	0.416667	0.5	0.447368	0.705882	0.65	0.625
Contig00044_9518400	0.928571	0.8	0.722222	0.75	1	1	0.5	1	0.818182	0.9	1	1	0.9375	0.166667	0.8	0.710526	0.941176	0.95	0.791667
Contig00044_9518644	1	1	0.888889	1	1	1	1	0.958333	1	0.4	1	1	1	1	1	1	1	0.85	1
Contig00044_9518655	0.857143	0.7	0.944444	0.9375	1	1	1	1	1	1	0.909091	1	0.9375	1	1	1	0.941176	1	1
Contig00044_9518700	0.857143	0.4	0.722222	0.5	1	1	1	1	0.909091	0.85	0.909091	1	0.9375	0.958333	1	0.947368	0.705882	1	0.916667
Contig00044_9741948	0.571429	0.6	0.944444	0.8125	0.0769231	0.7	1	1	0.5	0.85	0.818182	0.916667	1	1	0.8	0.736842	0.647059	1	0.958333
Contig00045_78629	1	0.6	0.722222	1	1	1	1	0.125	0.772727	1	1	1	1	0.9166667	0.8	0.894737	1	0	0.208333
Contig00045_410033	1	0.7	1	1	1	1	1	1	1	1	1	1	1	1	1	1	1	1	0.916667
Contig00045_410337	1	0.6	0.722222	1	1	1	1	0.166667	0.772727	1	1	1	1	0.9166667	0.8	0.894737	1	0	0.166667
Contig00045_605815	1	0.6	0.666667	1	1	1	1	0.125	0.772727	1	0.9545455	1	1	0.9166667	0.8	0.894737	1	0	0.208333
Contig00045_947039	0.571429	0.6	0.666667	0.625	1	0.9	0.5625	1	1	1	0.818182	0.791667	0.90625	0.625	0.875	0.789474	0.705882	0.95	0.958333
Contig00045_947043	0.5	0.5	0.5	0.5	0.5	0.5	0.5	0.5	0.5	0.5	0.5	0.5	0.5	0.5	0.525	0.5	0.5	0.5	0.5
Contig00045_1016320	1	0.9	0.833333	1	1	1	1	0.5	0.818182	1	1	1	1	0.916667	0.8	0.894737	1	0.5	0.5
Contig00045_1016346	0.785714	0.5	0.5	0.625	0.653846	0.6	0.5	0.5	0.5	0.5	0.727273	0.541667	0.65625	0.541667	0.525	0.578947	0.558824	0.6	0.583333
Contig00045_1016557	1	0.9	0.833333	1	1	1	1	0.5	0.818182	1	1	1	1	0.916667	0.8	0.894737	1	0.5	0.5
Contig00045_1016581	0.5	0.5	0.5	0.5	0.5	0.5	0.5	0.5	0.5	0.5	0.5	0.5	0.5	0.5	0.5	0.5	0.5	0.5	0.5
Contig00045_1123381	1	1	1	0.875	1	1	0.5	1	1	1	1	1	0.9375	1	0.925	1	0.970588	1	1
Contig00045_1123645	1	1	0.777778	1	1	1	1	0.208333	1	0.7	1	1	1	0.958333	1	1	1	0	0.166667
Contig00045_1596961	1	0.9	0.833333	0.9375	0.961538	1	1	0.75	1	1	1	1	1	0.958333	0.975	1	1	0.85	0.541667
Contig00045_2027386	1	1	0.777778	1	1	1	1	0.166667	1	0.05	1	1	1	1	1	1	0.9705882	0.05	0.166667
Contig00045_2027709	1	1	0.777778	1	1	1	1	0.166667	1	0.05	1	1	1	1	1	1	0.9705882	0.05	0.166667
Contig00045_2174012	1	1	0.833333	1	1	1	1	0.25	1	0.35	1	1	1	1	1	1	0.970588	0.05	0.25
Contig00045_2174087	1	1	0.833333	1	1	1	1	0.25	1	0.35	1	1	1	1	1	1	0.970588	0.05	0.25
Contig00045_2292010	0.928571	1	0.722222	1	0.923077	1	1	1	1	1	0.954545	0.916667	0.96875	1	0.9	0.868421	0.911765	1	1
Contig00045_2513121	1	1	0.722222	1	1	1	1	0.166667	1	0.1	1	1	1	1	1	1	0.9705882	0.05	0.166667
Contig00045_2583338	1	0.7	0.444444	1	1	1	1	0	0.772727	0.05	1	1	1	0.9166667	0.8	0.9210526	0.9705882	0	0
Contig00045_2583409	1	1	0.722222	1	1	1	1	0.208333	1	0.1	1	1	1	1	1	1	0.970588	0.05	0.125
Contig00045_2722326	1	0.7	0.444444	0.9375	1	1	1	0	0.772727	0.05	1	1	1	0.875	0.875	0.894737	0.9705882	0	0
Contig00045_2722595	1	1	0.833333	1	1	1	1	0.291667	1	0.05	1	1	1	1	0.975	0.9736842	0.9705882	0.15	0.458333
Contig00045_2722607	1	1	0.833333	1	1	1	1	0.291667	1	0.05	1	1	1	1	0.975	0.9736842	0.9705882	0.15	0.458333
Contig00045_2855920	1	0.8	0.777778	1	1	1	1	1	0.772727	1	1	1	1	0.916667	0.9	0.921053	1	1	1
Contig00045_2993290	0.785714	1	1	0.875	1	1	0.5	1	1	1	0.954545	1	0.9375	1	0.95	0.973684	0.823529	1	1
Contig00045_3030893	1	1	0.833333	1	1	1	1	0.25	1	0.05	1	1	0.96875	0.9166667	1	1	0.9705882	0.2	0.625
Contig00045_3110406	0.857143	1	1	1	1	1	1	1	1	0.95	1	1	0.875	1	0.9	0.947368	0.970588	1	1
Contig00045_3130594	1	1	0.833333	1	1	1	1	0.958333	1	1	1	1	1	1	1	1	1	0.8	1
Contig00045_3130662	1	1	1	0.875	1	1	0.5625	1	1	1	1	1	1	1	1	1	0.911765	1	1
Contig00045_3168468	1	0.7	1	1	1	1	1	1	0.954545	1	1	0.916667	0.9375	0.958333	0.9	0.894737	0.911765	1	1
Contig00045_3168469	0.5	0.5	0.5	0.5	0.5	0.5	0.5	0.5	0.5	0.55	0.5	0.5	0.5	0.5	0.5	0.5	0.529412	0.5	0.5
Contig00045_3168518	0.5	0.5	0.555556	0.5	0.5	0.5	0.5625	0.5	0.545455	0.55	0.5	0.5	0.5	0.5	0.525	0.526316	0.558824	0.5	0.5
Contig00045_3168521	0.571429	0.5	0.555556	0.5	0.5	0.5	0.5	0.708333	0.5	0.95	0.5	0.5	0.53125	0.541667	0.525	0.526316	0.529412	0.7	0.625
Contig00045_3168542	1	1	0.944444	1	1	1	1	0.958333	1	1	1	1	1	1	1	1	1	0.8	1
Contig00045_3168739	0.5	0.5	0.555556	0.5	0.5	0.5	0.5625	0.5	0.545455	0.55	0.5	0.5	0.5	0.5	0.525	0.526316	0.529412	0.5	0.458333
Contig00045_3168748	1	1	0.944444	1	1	1	1	0.958333	1	1	1	1	1	1	1	1	1	0.8	1
Contig00045_3168760	0.5	0.5	0.5	0.5	0.5	0.5	0.5	0.5	0.5	0.55	0.5	0.5	0.5	0.5	0.5	0.5	0.529412	0.5	0.5
Contig00045_3168787	0.5	0.5	0.555556	0.5	0.5	0.5	0.5	0.5	0.545455	0.55	0.5	0.5	0.5	0.5	0.55	0.552632	0.529412	0.5	0.458333
Contig00045_3168803	0.5	0.5	0.5	0.5	0.5	0.5	0.5	0.5	0.5	0.55	0.5	0.5	0.5	0.5	0.5	0.5	0.529412	0.5	0.5
Contig00045_3168821	0.5	0.5	0.5	0.5	0.5	0.5	0.5	0.5	0.5	0.55	0.5	0.5	0.5	0.5	0.5	0.5	0.529412	0.5	0.5
Contig00045_3273304	1	0.9	0.666667	0.9375	1	1	1	0	1	0.05	1	1	1	0.875	0.925	0.9473684	0.9705882	0	0.083333
Contig00045_3273620	1	0.9	0.666667	0.9375	1	1	1	0	1	0.05	1	1	1	0.875	0.925	0.9473684	0.9705882	0	0.083333
Contig00045_3395392	0.857143	0.8	0.555556	0.8125	0.961538	1	1	0.25	0.772727	0.3	1	1	0.875	0.875	0.725	0.815789	0.941176	0.2	0.666667
Contig00045_3395418	1	0.9	0.888889	1	1	1	1	0.75	1	0.7	1	1	1	0.916667	1	1	1	0.8	0.333333
Contig00045_3395447	0.857143	0.7	0.444444	0.8125	0.9615385	1	1	0	0.772727	0	1	1	0.875	0.791667	0.725	0.815789	0.9411765	0	0
Contig00045_3395464	0.857143	0.8	0.555556	0.8125	0.961538	1	1	0.25	0.772727	0.3	1	1	0.875	0.875	0.725	0.815789	0.941176	0.2	0.666667
Contig00045_3395465	0.857143	0.8	0.555556	0.8125	0.961538	1	1	0.25	0.772727	0.3	1	1	0.875	0.875	0.725	0.815789	0.941176	0.2	0.666667
Contig00045_3395730	1	1	1	1	1	1	1	1	1	0.55	1	1	1	1	1	1	0.970588	1	1
Contig00045_3593868	1	1	0.777778	1	1	1	1	0.291667	1	0.35	1	1	1	1	1	1	0.970588	0.2	0.708333
Contig00045_3594213	1	1	0.777778	1	1	1	1	0.25	1	0.35	1	1	1	1	1	1	0.970588	0.2	0.708333
Contig00045_3684739	1	1	0.777778	1	1	1	1	0.25	1	0.35	1	1	1	1	1	1	0.970588	0.2	0.75
Contig00045_3684790	1	0.9	0.888889	0.9375	0.961538	1	1	0.75	1	0.7	1	1	1	0.875	0.925	0.947368	1	0.8	0.333333
Contig00045_3704399	1	1	1	1	1	1	1	0.875	1	1	1	1	1	1	1	1	1	1	0.916667
Contig00045_3704479	0.857143	0.7	0.444444	0.8125	0.9615385	1	1	0	0.772727	0.05	1	1	0.875	0.791667	0.725	0.789474	0.9411765	0	0
Contig00045_3704493	1	0.9	0.888889	0.9375	0.961538	1	1	0.75	1	0.7	1	1	1	0.875	0.925	0.921053	1	0.8	0.333333
Contig00045_3740621	1	1	1	1	1	1	1	1	1	0.7	1	1	1	1	1	1	1	1	1
Contig00045_3740799	0.857143	0.7	0.444444	0.8125	0.9615385	1	1	0	0.772727	0	1	1	0.875	0.708333	0.775	0.868421	0.9411765	0	0
Contig00045_3745329	1	1	1	0.9375	1	1	1	1	1	1	1	1	1	0.708333	0.975	1	1	1	1
Contig00045_3997137	1	1	0.944444	1	1	1	1	1	1	1	1	1	1	1	1	1	1	1	0.666667
Contig00045_4167009	1	1	1	1	1	1	1	0.875	1	1	1	1	1	1	1	1	0.970588	0.95	0.958333
Contig00045_4167013	1	0.9	0.666667	0.9375	1	1	1	0.125	1	0.05	1	1	1	0.875	0.975	1	0.970588	0.05	0.0833333
Contig00045_4167023	0.857143	0.8	0.777778	0.875	1	1	1	1	0.772727	0.95	1	1	0.875	0.833333	0.8	0.868421	0.970588	1	1
Contig00045_4170311	1	0.9	0.666667	0.875	1	1	1	0.125	1	0.05	1	1	1	0.875	0.975	1	0.970588	0.1	0.0833333
Contig00045_4170312	0.857143	0.8	0.777778	0.875	1	1	1	1	0.772727	0.95	1	1	0.875	0.833333	0.8	0.868421	0.970588	1	0.958333
Contig00047_311326	0.928571	0.9	0.833333	0.9375	0.769231	0.9	0.8125	0.75	0.772727	0.8	0.909091	0.791667	0.84375	0.916667	0.775	0.815789	0.823529	0.8	0.708333
Contig00047_311345	1	1	1	1	1	1	1	0.916667	1	0.95	1	1	1	1	1	1	0.941176	1	1
Contig00047_311401	0.785714	0.6	0.611111	0.6875	0.576923	0.6	0.625	0.625	0.590909	0.7	0.545455	0.666667	0.6875	0.625	0.575	0.605263	0.676471	0.6	0.708333
Contig00047_311409	0.785714	0.6	0.611111	0.6875	0.576923	0.6	0.625	0.583333	0.590909	0.7	0.545455	0.625	0.6875	0.625	0.575	0.605263	0.588235	0.6	0.666667
Contig00047_311570	0.785714	0.6	0.611111	0.6875	0.576923	0.6	0.625	0.583333	0.590909	0.6	0.545455	0.666667	0.6875	0.625	0.575	0.605263	0.588235	0.6	0.666667
Contig00047_359802	0.857143	0.7	0.444444	0.8125	0.9615385	1	1	0	0.772727	0	1	1	0.875	0.708333	0.775	0.868421	0.9117647	0	0.041667
Contig00048_43051	1	1	1	1	1	1	1	1	1	0.85	1	1	1	1	1	1	1	1	0.916667
Contig00048_43056	0.857143	1	0.666667	0.875	1	1	1	0.75	1	0.85	1	1	1	0.875	0.975	0.894737	0.970588	0.65	0.833333
Contig00048_43057	0.857143	1	0.666667	0.875	1	1	1	0.75	1	0.85	1	1	1	0.875	0.975	0.894737	0.970588	0.6	0.791667
Contig00048_47794	1	1	1	1	0.769231	1	1	1	1	1	1	1	1	1	1	1	1	1	1
Contig00048_151769	1	1	0.944444	1	1	1	1	1	1	1	1	1	1	1	1	0.921053	0.941176	1	1
Contig00048_162942	0.642857	0.6	0.777778	0.75	0.884615	0.9	0.5	1	0.954545	1	0.909091	0.625	0.96875	0.625	0.85	0.789474	0.735294	1	0.916667
Contig00048_238579	1	0.8	1	0.875	1	1	0.5	1	1	1	1	1	1	0.791667	1	0.947368	1	1	1
Contig00048_337283	0.928571	1	1	0.9375	1	1	1	1	1	1	1	1	1	1	1	0.842105	0.911765	1	1
Contig00048_337335	1	1	1	1	0.807692	1	1	1	0.954545	1	1	1	1	1	1	1	1	1	1
Contig00048_348799	1	1	1	1	1	1	0.5	1	1	1	1	1	1	1	1	1	1	1	1
Contig00048_348847	1	1	1	1	0.807692	0.9	1	1	0.909091	1	0.909091	1	1	1	0.95	1	0.911765	1	1
Contig00048_348907	0.928571	1	0.944444	1	1	1	1	1	0.590909	1	1	0.958333	0.9375	1	0.925	0.894737	0.941176	1	1
Contig00048_348918	1	1	1	1	1	1	1	1	1	0.45	1	1	1	1	1	1	1	1	1
Contig00048_443774	1	1	1	1	1	1	1	1	1	0.4	1	1	1	1	1	1	1	1	1
Contig00049_190825	1	1	1	0.9375	1	1	1	1	1	1	1	1	0.84375	1	0.975	1	0.970588	1	1
Contig00049_190848	0.785714	0.3	0.611111	0.9375	1	0.9	1	0.583333	0.9090909	0.2	1	1	0.84375	0.9166667	0.95	0.894737	0.9705882	0.9	0.75
Contig00049_190932	0.785714	0.3	0.611111	0.9375	1	0.9	1	0.583333	0.9090909	0.2	1	1	0.84375	0.9166667	0.95	0.894737	0.9705882	0.9	0.75
Contig00049_407226	1	1	0.833333	1	1	1	1	0.708333	1	0.85	1	1	1	1	1	1	1	0.7	0.833333
Contig00050_126981	0.714286	0.5	0.5	0.3125	0.769231	0.3	0.5	1	0.863636	1	0.545455	0.916667	0.4375	0.625	0.6	0.684211	0.558824	1	1
Contig00050_126998	0.714286	0.5	0.5	0.3125	0.769231	0.3	0.5	1	0.863636	1	0.545455	0.916667	0.4375	0.625	0.6	0.684211	0.558824	1	0.958333
Contig00050_127072	1	1	1	1	1	1	1	0.916667	1	1	1	1	1	1	1	1	1	1	0.875
Contig00050_127303	1	0.7	1	1	1	1	1	1	1	1	1	1	0.9375	1	0.975	1	1	1	1
Contig00050_127311	0.714286	0.5	0.5	0.3125	0.769231	0.3	0.5	1	0.863636	1	0.545455	0.916667	0.4375	0.625	0.6	0.684211	0.558824	1	1
Contig00050_517430	1	1	0.888889	1	1	1	1	1	1	0.9	1	1	1	1	1	1	1	0.9	0.458333
Contig00050_517489	1	1	0.722222	1	1	1	1	0	1	0.15	1	1	1	0.916667	1	1	1	0.15	0.583333
Contig00050_633629	0.5	0.8	0.833333	0.5625	0.153846	0.7	0.5	1	0.454545	1	0.545455	0.25	0.21875	0.416667	0.45	0.368421	0.5	1	0.916667
Contig00050_633682	0.857143	0.8	0.777778	0.875	1	1	1	1	0.954545	1	1	1	1	1	1	1	1	1	1
Contig00050_1250071	0.571429	0.4	0.555556	0.5	0.576923	0.5	0.5	0.5	0.5	0.65	0.590909	0.5	0.53125	0.541667	0.525	0.5	0.529412	0.45	0.5
Contig00050_1250388	0.571429	0.4	0.555556	0.5	0.576923	0.5	0.5	0.5	0.5	0.65	0.590909	0.5	0.53125	0.5	0.5	0.5	0.529412	0.45	0.5
Contig00050_1370774	1	1	0.9444444	1	1	1	1	0.833333	1	1	1	1	1	1	1	1	1	0.9	0.9583333
Contig00050_1370787	1	1	0.9444444	1	1	1	1	0.833333	1	1	1	1	1	1	1	1	1	0.9	0.9583333
Contig00050_1370802	1	1	0.944444	1	1	1	1	0.833333	1	1	1	1	1	1	1	1	1	0.9	0.958333
Contig00050_1370823	1	1	0.9444444	1	1	1	1	0.833333	1	1	1	1	1	1	1	1	1	0.9	0.9583333
Contig00050_1370849	1	1	0.9444444	1	1	1	1	0.833333	1	1	1	1	1	1	1	1	1	0.9	0.9583333
Contig00050_1370869	1	1	0.9444444	1	1	1	1	0.833333	1	1	1	1	1	1	1	1	1	0.85	0.9583333
Contig00050_1370872	1	1	0.9444444	1	1	1	1	0.833333	1	1	1	1	1	1	1	1	1	0.9	0.9583333
Contig00050_1416648	1	1	1	0.625	1	1	1	1	1	1	1	0.958333	1	0.958333	1	1	0.970588	1	1
Contig00050_1416722	1	1	1	1	1	1	1	1	1	1	1	1	1	1	1	1	1	1	0.791667
Contig00050_1416938	1	1	0.9444444	1	1	1	1	0.833333	1	1	1	1	1	1	1	1	1	0.85	0.9583333
Contig00050_1416976	1	1	0.9444444	1	1	1	1	0.833333	1	1	1	1	1	1	1	1	1	0.85	0.9583333
Contig00050_1472936	1	1	0.9444444	1	1	1	1	0.875	1	1	1	1	1	1	1	1	1	0.8	0.9583333
Contig00050_1472953	1	1	0.9444444	1	1	1	1	0.875	1	1	1	1	1	1	1	1	1	0.8	0.9583333
Contig00050_1737534	1	1	1	1	1	1	1	0.75	1	1	1	0.9583333	1	1	1	1	1	0.8	0.875
Contig00050_1737564	1	1	0.666667	1	1	1	1	0.291667	1	1	1	1	1	1	1	1	1	0.5	0.625
Contig00050_1737630	1	1	1	1	1	1	1	1	1	0.3	1	1	1	1	1	1	1	1	1
Contig00050_2300279	1	0.4	1	1	1	1	1	1	1	1	1	1	1	1	1	1	1	1	1
Contig00050_2442367	0.928571	0.8	1	0.8125	0.807692	0.9	1	1	0.863636	1	0.863636	0.875	0.96875	0.833333	0.925	0.973684	0.882353	0.8	0.75
Contig00050_2491902	1	0.9	0.666667	0.8125	1	1	1	0.708333	1	1	1	1	1	1	0.975	1	0.911765	0.8	0.916667
Contig00050_2581795	0.928571	0.8	1	0.5	0.807692	0.8	1	1	0.863636	1	0.863636	0.833333	0.96875	0.791667	0.9	1	0.911765	0.95	0.916667
Contig00050_2581875	0.928571	0.8	1	0.5	0.807692	0.8	1	1	0.863636	1	0.863636	0.833333	0.96875	0.791667	0.9	1	0.911765	0.95	0.916667
Contig00050_2665884	0.857143	0	0.444444	0.375	0.346154	0.2	0.5	1	0.545455	0.95	0.272727	0.125	0.65625	0.5	0.475	0.552632	0.647059	0.95	0.916667
Contig00050_2665885	0.785714	0	0.388889	0.375	0.346154	0.2	0.5	1	0.545455	0.95	0.272727	0.125	0.65625	0.5	0.475	0.552632	0.647059	0.95	0.9166667
Contig00050_2665945	0.857143	0	0.444444	0.375	0.346154	0.2	0.5	1	0.545455	0.95	0.272727	0.125	0.65625	0.5	0.475	0.552632	0.647059	0.95	0.916667
Contig00050_3295651	0.857143	1	0.666667	0.875	0.730769	1	1	0	1	0.25	1	0.9583333	1	1	0.875	0.9473684	0.9411765	0.2	0.583333
Contig00050_3487887	0.5	0.8	0.666667	0.75	0.653846	0.7	0.5	0	0.454545	0.2	0.727273	0.75	0.375	0.875	0.525	0.710526	0.529412	0.2	0.583333
Contig00050_3669658	0.857143	1	0.666667	0.8125	0.692308	1	1	0	1	0.2	1	0.916667	0.9375	0.75	0.775	0.947368	0.794118	0	0.25
Contig00050_3669886	1	1	0.777778	1	1	1	1	0.458333	1	1	1	1	1	1	1	1	1	0.8	0.958333
Contig00050_3669909	0.928571	1	0.944444	0.9375	1	1	0.5	1	0.954545	1	1	1	1	0.708333	0.9	0.789474	0.852941	1	0.875
Contig00050_3678603	0.857143	1	0.666667	0.8125	0.615385	1	1	0	1	0.2	1	0.916667	0.9375	0.75	0.775	0.921053	0.794118	0	0.208333
Contig00050_3678634	0.9285714	1	0.9444444	0.9375	1	1	0.625	1	0.9545455	1	1	0.9583333	1	0.708333	0.925	0.815789	0.9117647	1	0.9166667
Contig00050_3678640	1	1	1	1	1	1	1	0.916667	1	0.45	1	1	1	1	1	1	1	1	0.916667
Contig00050_3779891	0.928571	1	0.944444	0.9375	1	1	0.5	1	0.954545	1	1	1	1	0.708333	0.9	0.789474	0.852941	1	0.916667
Contig00050_3780094	1	0.8	1	1	0.730769	0.4	1	1	0.954545	1	0.454545	0.291667	0.84375	1	0.95	0.789474	0.941176	1	1
Contig00050_3780130	0.928571	1	0.944444	0.9375	1	1	0.5	1	0.954545	1	1	1	1	0.708333	0.9	0.789474	0.852941	1	0.916667
Contig00050_3795326	0.928571	1	0.944444	0.9375	1	1	0.5	1	1	1	1	1	1	0.708333	0.9	0.789474	0.852941	1	0.916667
Contig00050_3795340	0.928571	1	0.944444	0.9375	1	1	0.5	1	1	1	1	1	1	0.708333	0.9	0.789474	0.852941	1	0.916667
Contig00050_3795440	1	1	1	1	1	1	1	1	1	0.4	1	1	1	1	1	1	1	1	1
Contig00050_3795598	0.928571	1	0.944444	0.9375	1	1	0.5	1	1	1	1	1	1	0.708333	0.9	0.789474	0.852941	1	0.916667
Contig00050_3854200	0.9285714	1	0.9444444	0.9375	1	1	0.5	1	0.9545455	1	1	1	1	0.708333	0.9	0.815789	0.852941	1	0.9583333
Contig00050_3938640	0.785714	1	0.611111	0.75	0.692308	1	0.5	0	0.9545455	0.2	1	0.875	0.9375	0.458333	0.675	0.736842	0.647059	0	0.125
Contig00050_3938656	1	1	1	1	1	0.4	1	1	0.954545	1	0.727273	0.833333	1	1	1	1	1	1	1
Contig00050_3938703	0.9285714	1	0.9444444	0.9375	1	1	0.5	1	0.9545455	1	1	1	1	0.708333	0.9	0.789474	0.852941	1	0.9166667
Contig00050_3965829	0.928571	1	0.944444	0.875	1	1	0.5	1	0.954545	1	1	1	1	0.708333	0.9	0.789474	0.852941	1	0.916667
Contig00050_3965914	0.928571	1	0.944444	0.875	1	1	0.5	1	0.954545	1	1	1	1	0.708333	0.9	0.789474	0.852941	1	0.916667
Contig00050_3966074	0.857143	0.9	0.666667	0.8125	0.692308	1	1	0	1	0.2	1	0.916667	0.9375	0.75	0.775	0.947368	0.794118	0	0.208333
Contig00050_4002716	0.857143	1	0.944444	0.875	1	0.9	1	0.75	1	1	1	1	1	1	0.95	1	1	0.95	0.958333
Contig00050_4002997	0.857143	0.7	0.944444	1	0.923077	0.7	0.625	0.916667	0.727273	0.9	0.727273	0.916667	0.90625	1	0.75	0.710526	0.794118	0.85	1
Contig00050_4003040	0.928571	1	1	1	1	1	1	1	0.818182	0.9	0.727273	0.958333	0.9375	1	0.925	0.894737	0.882353	0.95	1
Contig00050_4003074	1	0.9	1	1	0.923077	0.8	0.875	0.916667	0.772727	1	0.909091	1	0.96875	1	0.925	0.842105	0.852941	0.9	1
Contig00050_4003082	1	1	1	1	1	1	1	0.833333	1	1	1	1	1	1	1	1	1	0.9	0.958333
Contig00050_4003184	0.928571	1	1	1	0.807692	1	1	1	1	1	0.909091	0.958333	0.84375	0.916667	1	0.973684	0.911765	1	1
Contig00050_4003198	1	1	1	1	1	1	1	0.958333	1	0.85	1	1	0.9375	1	1	1	0.970588	0.9	0.958333
Contig00050_4003249	0.928571	1	1	1	0.807692	1	1	1	1	1	0.954545	0.958333	0.84375	0.916667	1	0.973684	0.941176	1	1
Contig00050_4309085	0.928571	1	0.611111	1	1	0.9	1	0.958333	1	0.65	0.772727	0.958333	1	1	0.9	1	0.970588	0.85	0.958333
Contig00050_4309227	0.785714	0.8	0.944444	0.6875	0.961538	0.8	0	1	0.454545	0.75	0.727273	0.666667	0.875	0.833333	0.9	0.763158	0.794118	1	0.958333
Contig00050_4309228	0.857143	1	0.777778	1	1	1	1	1	1	1	1	0.875	0.96875	0.916667	0.975	1	0.911765	1	1
Contig00050_4309236	0.785714	0.8	0.9444444	0.6875	0.9615385	0.8	0	1	0.454545	0.75	0.727273	0.666667	0.875	0.833333	0.9	0.763158	0.794118	1	0.9583333
Contig00050_4309302	1	1	1	1	1	1	1	1	0.954545	1	1	1	1	1	0.875	0.921053	0.911765	1	1
Contig00050_4545904	1	1	1	0.875	1	1	1	1	1	1	1	0.958333	0.9375	0.75	0.975	1	0.970588	1	1
Contig00050_4584624	1	1	0.888889	1	1	1	1	1	1	1	1	1	1	1	1	1	1	1	0.875
Contig00050_4584654	0.928571	1	0.944444	1	1	1	1	1	0.954545	1	1	1	1	0.916667	0.925	0.789474	0.970588	1	0.916667
Contig00050_4627374	1	1	1	0.875	1	1	1	1	1	1	1	0.958333	0.9375	0.75	0.975	1	0.970588	1	1
Contig00050_4649211	0.642857	1	0.944444	0.875	0.923077	0.7	0.5	1	0.454545	1	0.727273	0.791667	0.375	0.958333	0.75	0.789474	0.705882	1	1
Contig00050_4699274	0.857143	1	0.666667	1	0.692308	1	1	0	1	0.2	1	0.958333	1	1	0.8	0.947368	0.852941	0	0.208333
Contig00050_4699572	1	1	1	1	1	1	1	0.791667	1	1	1	1	1	1	1	1	1	1	1
Contig00050_4699573	1	1	1	1	1	1	1	0.791667	1	1	1	1	1	1	1	1	1	1	1
Contig00050_4701827	0.857143	1	0.666667	1	0.692308	1	1	0	1	0.2	1	0.958333	1	1	0.8	0.947368	0.852941	0	0.208333
Contig00050_4728883	0.928571	1	0.833333	1	0.846154	1	1	0.5	1	0.55	1	1	1	1	0.825	0.947368	0.882353	0.5	0.5
Contig00050_4728941	1	1	1	1	1	1	1	0.833333	1	1	1	1	1	1	1	1	1	0.65	0.958333
Contig00050_4729157	0.642857	0.5	0.666667	0.5	0.5	0.5	1	0.833333	0.5	0.8	0.5	0.5	0.5625	0.5	0.625	0.5	0.529412	0.6	0.833333
Contig00050_4729178	1	1	1	1	1	1	0.5625	1	1	1	1	1	1	1	1	1	1	1	1
Contig00050_4729192	1	1	0.888889	1	1	1	1	0.916667	1	1	1	1	1	1	1	1	1	0.8	1
Contig00050_4729211	0.5	0.5	0.5	0.5	0.5	0.5	0.5	0.541667	0.5	0.5	0.5	0.5	0.5	0.5	0.5	0.526316	0.529412	0.5	0.5
Contig00050_4798794	0.857143	1	1	1	0.692308	1	1	1	1	1	1	0.958333	1	1	0.85	0.947368	0.911765	1	1
Contig00050_4798824	0.857143	0.1	0.944444	0.875	0.576923	0.4	1	1	0.818182	1	0.409091	0.291667	0.71875	0.916667	0.7	0.605263	0.882353	1	1
Contig00050_4798853	0.857143	1	0.666667	1	0.692308	1	1	0	1	0.2	1	0.9583333	1	1	0.8	0.9473684	0.852941	0	0.25
Contig00050_4799007	0.857143	1	0.666667	1	0.692308	1	1	0	1	0.2	1	0.958333	1	1	0.8	0.947368	0.852941	0	0.25
Contig00050_4799039	0.857143	1	0.666667	1	0.692308	1	1	0	1	0.2	1	0.958333	1	1	0.8	0.947368	0.852941	0	0.25
Contig00050_4799046	0.857143	1	0.666667	1	0.692308	1	1	0	1	0.2	1	0.958333	1	1	0.8	0.947368	0.852941	0	0.25
Contig00050_4799048	0.857143	1	0.666667	1	0.692308	1	1	0	1	0.2	1	0.958333	1	1	0.8	0.947368	0.852941	0	0.25
Contig00050_4799078	0.857143	1	0.666667	1	0.653846	1	1	0	1	0.2	1	0.9583333	1	1	0.8	0.9473684	0.852941	0	0.25
Contig00050_4873989	0.857143	1	0.666667	1	0.692308	1	1	0	1	0.2	1	0.958333	1	1	0.8	0.947368	0.852941	0	0.208333
Contig00050_4874026	0.857143	1	0.666667	1	0.692308	1	1	0	1	0.2	1	0.958333	1	1	0.8	0.947368	0.852941	0	0.208333
Contig00050_4874031	0.857143	1	0.666667	1	0.692308	1	1	0	1	0.2	1	0.958333	1	1	0.8	0.947368	0.852941	0	0.208333
Contig00050_4874032	0.857143	1	0.666667	1	0.692308	1	1	0	1	0.2	1	0.958333	1	1	0.8	0.947368	0.852941	0	0.208333
Contig00050_4874074	0.857143	1	0.666667	1	0.692308	1	1	0	1	0.2	1	0.958333	1	1	0.8	0.947368	0.852941	0	0.208333
Contig00050_4874286	0.857143	1	0.666667	1	0.692308	1	1	0	1	0.2	1	0.958333	1	1	0.8	0.947368	0.852941	0	0.208333
Contig00050_4874326	0.857143	1	0.666667	1	0.692308	1	1	0	1	0.2	1	0.958333	1	1	0.8	0.947368	0.852941	0	0.208333
Contig00050_4891346	0.857143	1	0.666667	1	0.692308	1	1	0	1	0.2	1	0.9583333	1	1	0.8	0.9473684	0.852941	0	0.208333
Contig00050_4891381	0.857143	1	0.666667	1	0.692308	1	1	0	1	0.2	1	0.958333	1	1	0.8	0.947368	0.852941	0	0.208333
Contig00050_4891395	0.857143	1	0.666667	1	0.692308	1	1	0	1	0.2	1	0.958333	1	1	0.8	0.947368	0.852941	0	0.208333
Contig00050_4891630	0.857143	1	0.666667	1	0.692308	1	1	0	1	0.2	1	0.9583333	1	1	0.8	0.9473684	0.852941	0	0.208333
Contig00050_4891659	0.857143	1	0.666667	1	0.692308	1	1	0	1	0.2	1	0.9583333	1	1	0.8	0.9473684	0.852941	0	0.208333
Contig00050_5154386	0.857143	1	0.666667	1	0.692308	1	1	0	1	0.2	1	0.9583333	1	1	0.8	0.9473684	0.852941	0	0.208333
Contig00050_5154581	0.857143	1	0.666667	1	0.692308	1	1	0	1	0.2	1	0.9583333	1	1	0.8	0.9473684	0.852941	0	0.208333
Contig00050_5154646	0.785714	1	1	0.9375	0.807692	0.9	1	1	0.863636	1	0.863636	1	0.96875	1	0.95	1	0.941176	1	0.958333
Contig00050_5154651	1	1	1	1	1	1	1	0.791667	1	1	1	1	1	1	1	1	1	1	1
Contig00050_5157301	0.857143	1	0.666667	1	0.692308	1	1	0	1	0.2	1	0.9583333	1	1	0.8	0.894737	0.852941	0	0.208333
Contig00050_5157402	1	1	0.833333	1	1	1	1	0.625	1	1	1	1	1	1	1	1	1	1	1
Contig00050_5157584	0.857143	1	0.666667	1	0.692308	1	1	0	1	0.2	1	0.958333	1	1	0.8	0.921053	0.852941	0	0.208333
Contig00050_5157651	0.857143	1	0.666667	1	0.692308	1	1	0	1	0.2	1	0.958333	1	1	0.8	0.921053	0.852941	0	0.208333
Contig00050_5357884	0.857143	1	0.666667	1	0.692308	1	1	0	1	0.2	1	0.9583333	1	1	0.8	0.9473684	0.852941	0	0.208333
Contig00050_5357974	0.857143	1	0.666667	1	0.692308	1	1	0	1	0.2	1	0.9583333	1	1	0.8	0.9473684	0.852941	0	0.208333
Contig00051_17410	0.857143	1	0.666667	1	0.692308	1	1	0	1	0.2	1	0.958333	1	1	0.8	0.947368	0.852941	0	0.208333
Contig00051_17421	0.857143	1	0.666667	1	0.692308	1	1	0	1	0.2	1	0.958333	1	1	0.8	0.947368	0.852941	0	0.208333
Contig00051_17482	0.857143	1	0.666667	1	0.692308	1	1	0	1	0.2	1	0.9583333	1	1	0.8	0.9473684	0.852941	0	0.208333
Contig00051_17694	0.857143	1	0.666667	1	0.692308	1	1	0	1	0.2	1	0.9583333	1	1	0.8	0.9473684	0.852941	0	0.208333
Contig00051_17737	0.857143	1	0.666667	1	0.692308	1	1	0	1	0.2	1	0.958333	1	1	0.8	0.947368	0.852941	0	0.208333
Contig00051_29322	0.857143	1	0.666667	1	0.692308	1	1	0	1	0.2	1	0.958333	1	1	0.8	0.947368	0.852941	0	0.208333
Contig00051_29350	0.857143	1	0.666667	1	0.692308	1	1	0	1	0.2	1	0.9583333	1	1	0.8	0.9473684	0.852941	0	0.208333
Contig00051_29569	0.857143	1	0.666667	1	0.692308	1	1	0	1	0.2	1	0.958333	1	1	0.8	0.947368	0.852941	0	0.208333
Contig00051_223367	1	1	0.888889	1	1	1	1	1	1	1	1	1	1	1	0.975	1	1	1	0.875
Contig00051_223387	0.857143	1	0.666667	1	0.692308	1	1	0	1	0.2	1	0.958333	1	1	0.775	0.947368	0.852941	0	0.208333
Contig00051_223400	1	1	1	0.9375	1	1	0.5	1	1	1	1	1	1	0.791667	0.975	1	0.882353	1	1
Contig00051_223454	0.857143	1	0.666667	1	0.692308	1	1	0	1	0.2	1	0.9583333	1	1	0.775	0.9473684	0.852941	0	0.208333
Contig00051_223475	0.857143	0.1	0.888889	0.8125	0.538462	0.4	1	1	0.818182	1	0.409091	0.291667	0.71875	0.916667	0.75	0.605263	0.882353	1	1
Contig00051_223629	0.857143	1	0.666667	1	0.692308	1	1	0	1	0.2	1	0.958333	1	1	0.775	0.947368	0.852941	0	0.208333
Contig00051_333275	0.857143	1	0.666667	1	0.692308	1	1	0	1	0.2	1	0.958333	1	1	0.8	0.947368	0.852941	0	0.208333
Contig00051_333552	0.857143	1	0.666667	1	0.692308	1	1	0	1	0.2	1	0.9583333	1	1	0.8	0.9473684	0.852941	0	0.208333
Contig00051_427866	0.857143	1	0.666667	1	0.730769	1	1	0	1	0.2	1	0.9583333	1	1	0.8	0.9473684	0.852941	0	0.208333
Contig00051_427928	0.857143	1	0.666667	1	0.730769	1	1	0	1	0.2	1	0.958333	1	1	0.8	0.947368	0.852941	0	0.208333
Contig00051_427937	0.857143	1	0.666667	1	0.730769	1	1	0	1	0.2	1	0.9583333	1	1	0.8	0.9473684	0.852941	0	0.208333
Contig00051_605748	0.857143	0.9	1	0.875	0.884615	0.9	1	1	0.954545	1	0.909091	1	0.96875	0.916667	0.975	0.868421	0.970588	1	1
Contig00051_627176	0.857143	1	0.666667	1	0.692308	1	1	0	1	0.2	1	0.958333	1	1	0.8	0.947368	0.852941	0	0.208333
Contig00051_627399	0.857143	1	0.666667	1	0.692308	1	1	0	1	0.2	1	0.958333	1	1	0.8	0.947368	0.852941	0	0.208333
Contig00051_627418	0.857143	1	0.666667	1	0.692308	1	1	0	1	0.2	1	0.9583333	1	1	0.8	0.9473684	0.852941	0	0.208333
Contig00051_768069	0.928571	0.9	0.888889	0.9375	0.846154	0.9	0.75	0.875	0.954545	1	1	0.916667	0.9375	0.833333	0.9	0.842105	0.794118	0.8	0.958333
Contig00051_784628	0.857143	1	1	1	0.692308	1	1	1	1	1	1	1	1	1	0.9	0.947368	0.911765	1	1
Contig00051_792979	1	1	0.888889	1	1	1	1	1	1	1	1	1	1	1	1	1	1	1	0.791667
Contig00051_793270	0.857143	1	0.666667	1	0.692308	1	1	0	1	0.2	1	0.958333	1	1	0.8	0.947368	0.852941	0	0.208333
Contig00051_1006680	1	0.7	1	1	1	1	1	1	1	1	1	1	0.9375	1	0.975	1	0.970588	1	1
Contig00051_1267726	0.571429	0.1	0.833333	0.625	0.384615	0.3	0.5	1	0.636364	1	0.272727	0.291667	0.6875	0.583333	0.55	0.394737	0.676471	1	0.916667
Contig00051_1350185	1	0.8	0.944444	0.75	1	0.8	1	0.958333	0.909091	1	0.863636	0.916667	0.875	0.916667	0.925	0.868421	0.852941	0.95	0.958333
Contig00051_1350218	0.928571	0.9	0.777778	0.75	0.923077	1	0.875	0.75	0.954545	0.8	0.772727	0.875	0.875	0.916667	0.75	0.947368	0.970588	0.9	0.833333
Contig00051_1350225	0.785714	1	0.944444	1	0.923077	1	0.9375	0.791667	0.954545	0.95	0.909091	0.916667	0.875	0.916667	0.95	0.921053	0.911765	0.9	0.833333
Contig00051_1350232	1	1	0.833333	1	0.923077	1	0.9375	0.833333	0.954545	0.9	0.954545	0.916667	0.9375	0.958333	0.95	1	0.970588	0.9	0.916667
Contig00051_1350240	0.785714	1	0.944444	1	0.923077	1	0.9375	0.875	0.954545	1	0.954545	0.916667	0.875	0.916667	0.95	0.921053	0.941176	0.9	0.916667
Contig00051_1350241	0.928571	1	1	1	0.961538	1	1	0.958333	0.954545	0.85	0.909091	1	0.96875	1	0.975	1	0.970588	1	1
Contig00051_1350290	0.785714	1	0.888889	1	0.923077	1	0.9375	0.875	0.954545	1	0.909091	0.916667	0.875	0.916667	0.95	0.921053	0.941176	0.9	0.916667
Contig00051_1350512	0.785714	0.5	0.722222	0.5	0.692308	0.5	0.625	0.958333	0.545455	0.85	0.636364	0.541667	0.59375	0.75	0.6	0.631579	0.617647	0.9	0.708333
Contig00054_410166	0.714286	1	0.722222	0.875	0.884615	0.3	1	1	0.772727	0.65	0.590909	0.625	0.96875	0.958333	0.675	0.763158	0.823529	1	1
Contig00054_795236	0.9285714	1	0.9444444	1	1	1	1	0.791667	0.9545455	0.95	1	0.875	1	1	1	1	0.823529	0.75	0.875
Contig00054_795255	0.928571	1	0.944444	1	1	1	1	0.791667	0.954545	0.95	1	0.916667	1	1	1	1	0.823529	0.8	0.791667
Contig00054_795268	0.928571	1	0.944444	1	1	1	1	0.791667	0.954545	0.95	1	0.916667	1	1	1	1	0.823529	0.85	0.791667
Contig00054_795269	0.9285714	1	0.9444444	1	1	1	1	0.791667	0.9545455	0.95	1	0.9166667	1	1	1	1	0.823529	0.75	0.791667
Contig00054_795355	0.928571	1	0.944444	1	1	1	1	0.791667	0.954545	0.95	1	0.916667	1	1	1	1	0.823529	0.8	0.791667
Contig00054_795513	0.5	0.9	0.611111	0.5	0.5	0.5	0.5	0.791667	0.5	0.95	0.5	0.708333	0.625	0.5	0.5	0.5	0.617647	0.9	0.833333
Contig00054_795565	1	1	1	1	1	1	1	0.791667	1	1	1	1	1	1	1	1	1	0.95	0.875
Contig00054_852666	1	1	0.722222	1	0.192308	0.9	1	1	0.909091	1	0.772727	0.75	0.46875	1	0.725	0.973684	0.676471	1	1
Contig00054_888466	1	1	0.944444	1	1	1	1	0.875	1	1	1	1	1	1	1	1	1	0.95	1
Contig00055_35492	1	1	0.666667	0.9375	1	1	1	0	1	0	1	1	1	1	1	0.9736842	1	0	0
Contig00058_50207	0.642857	0.5	0.611111	0.4375	0.0384615	0.6	0.5	1	0.727273	0.7	0.454545	0.125	0.09375	0.416667	0.45	0.289474	0.382353	1	1
Contig00058_50208	0.642857	0.5	0.611111	0.4375	0.0384615	0.6	0.5	1	0.727273	0.7	0.454545	0.125	0.09375	0.416667	0.45	0.289474	0.382353	1	1
Contig00058_50397	0.642857	0.5	0.611111	0.4375	0.038462	0.6	0.5	1	0.727273	0.7	0.454545	0.125	0.09375	0.416667	0.45	0.289474	0.382353	1	1
Contig00058_50403	0.642857	0.5	0.611111	0.4375	0.0384615	0.6	0.5625	1	0.727273	0.7	0.454545	0.125	0.09375	0.416667	0.45	0.289474	0.382353	1	1
Contig00058_50428	0.642857	0.5	0.611111	0.4375	0.038462	0.6	0.5	1	0.727273	0.7	0.454545	0.125	0.09375	0.416667	0.45	0.289474	0.382353	1	1
Contig00058_50445	0.642857	0.5	0.611111	0.4375	0.0384615	0.6	0.5	1	0.727273	0.7	0.454545	0.125	0.09375	0.416667	0.45	0.289474	0.382353	1	1
Contig00058_305330	1	0.8	1	0.875	1	0.9	0.5	1	0.636364	1	0.863636	0.416667	0.59375	0.9166667	0.95	0.710526	0.794118	0.85	0.9583333
Contig00058_323434	1	0.9	1	0.875	1	0.9	0.5	1	0.772727	1	1	0.416667	0.625	0.916667	0.95	0.710526	0.852941	1	1
Contig00058_384055	0.642857	1	0.9444444	0.9375	1	1	0.5	0.75	0.863636	1	1	1	0.96875	0.625	0.825	0.9736842	0.9117647	1	1
Contig00058_384301	1	1	0.944444	0.875	1	1	1	1	1	1	1	1	0.96875	1	0.975	1	0.970588	1	1
Contig00058_776594	0.5	1	0.833333	0.75	0	0.7	1	0.625	0.545455	0.75	0.318182	0.666667	0.5	0.958333	0.65	0.552632	0.647059	0.8	0.75
Contig00058_776599	0.928571	1	0.611111	0.6875	1	1	1	0.916667	1	0.75	1	0.875	0.6875	0.916667	0.875	0.894737	0.911765	0.95	0.541667
Contig00058_776785	0.857143	1	0.888889	0.875	1	0.7	1	0.541667	1	1	0.909091	1	1	1	0.95	1	0.852941	0.25	0.875
Contig00058_1096940	0.428571	1	0.611111	0.6875	0.192308	0.6	1	0.375	0.5	0.75	0.590909	0.916667	0.90625	0.958333	0.875	0.894737	0.676471	0.6	0.708333
Contig00058_1097275	1	1	1	0.75	1	1	1	1	0.909091	1	1	1	0.875	0.916667	0.9	1	0.941176	1	1
Contig00058_1154610	0.642857	0.3	0.9444444	0.5	0.576923	0.6	0.5	0.875	0.454545	0.8	0.818182	0.333333	0.6875	0.458333	0.7	0.684211	0.5	0.75	0.458333
Contig00058_1154646	0.642857	0.3	0.9444444	0.5	0.576923	0.6	0.5	0.875	0.454545	0.8	0.818182	0.333333	0.6875	0.458333	0.7	0.684211	0.5	0.75	0.458333
Contig00058_1154844	0.642857	0.3	0.9444444	0.5	0.576923	0.6	0.5	0.875	0.454545	0.8	0.818182	0.333333	0.6875	0.458333	0.7	0.684211	0.5	0.75	0.458333
Contig00058_1154861	0.642857	0.3	0.944444	0.5	0.576923	0.6	0.5	0.875	0.454545	0.8	0.818182	0.333333	0.6875	0.458333	0.7	0.684211	0.5	0.75	0.458333
Contig00058_1213341	0.642857	0.6	0.9444444	0.5	0.576923	0.6	1	1	0.409091	1	0.818182	0.375	0.78125	0.458333	0.725	0.736842	0.5	1	0.708333
Contig00058_1213504	0.642857	0.6	0.944444	0.5	0.576923	0.6	1	1	0.409091	1	0.818182	0.375	0.71875	0.458333	0.725	0.736842	0.5	1	0.708333
Contig00058_1213592	1	1	1	1	1	1	1	1	1	0.75	1	1	1	1	0.95	1	1	1	1
Contig00058_1430582	0.857143	0.8	0.833333	1	1	0.8	0.5	0.416667	0.772727	0.65	0.727273	0.9166667	0.9375	0.9166667	0.85	0.763158	0.735294	0.65	0.791667
Contig00058_1430601	0.857143	0.9	1	0.9375	1	0.7	1	1	1	1	0.727273	1	0.8125	0.875	0.825	0.894737	0.852941	1	1
Contig00058_1430602	1	1	0.777778	0.875	1	1	1	1	1	1	1	1	1	0.833333	0.9	0.973684	0.970588	1	1
Contig00058_1430618	0.928571	0.7	0.444444	0.5625	1	1	0.5	0.75	0.727273	0.6	1	0.75	0.65625	0.708333	0.85	0.736842	0.911765	0.85	0.833333
Contig00058_1430633	1	1	1	1	1	0.7	1	1	1	1	0.818182	1	1	1	1	1	1	1	1
Contig00058_1430864	0.857143	0.8	0.833333	1	1	0.8	0.5	0.416667	0.772727	0.65	0.727273	0.916667	0.9375	0.916667	0.85	0.763158	0.735294	0.65	0.791667
Contig00058_1430915	0.928571	0.7	0.444444	0.5625	1	1	0.5	0.75	0.727273	0.6	1	0.75	0.65625	0.708333	0.85	0.736842	0.911765	0.85	0.833333
Contig00058_1496849	1	0.7	1	1	1	1	1	1	1	1	1	1	0.84375	1	0.975	1	1	1	1
Contig00058_1497003	0.785714	0.6	0.888889	0.5	1	0.7	1	0.583333	0.681818	0.65	0.681818	0.75	0.4375	0.416667	0.725	0.578947	0.735294	0.55	0.75
Contig00058_1497026	0.785714	0.6	0.888889	0.5	1	0.7	1	0.583333	0.681818	0.65	0.681818	0.75	0.4375	0.416667	0.725	0.578947	0.735294	0.55	0.75
Contig00058_1497117	0.785714	0.9	0.9444444	0.5	1	0.7	1	0.9583333	0.681818	0.9	0.681818	0.75	0.4375	0.416667	0.75	0.578947	0.764706	0.95	0.9166667
Contig00058_1563393	1	1	1	1	1	1	1	1	1	1	1	1	1	1	0.95	0.894737	1	1	1
Contig00058_2143716	1	1	0.944444	1	1	1	1	0.916667	1	1	1	1	1	1	1	1	0.970588	0.95	1
Contig00058_2143750	1	1	0.944444	1	1	1	1	0.875	1	1	1	1	1	1	1	1	0.970588	0.95	1
Contig00058_2143801	1	1	0.888889	1	0.692308	1	1	0.833333	1	1	1	1	1	1	1	1	1	1	1
Contig00058_2143824	1	1	0.888889	1	0.692308	1	1	0.875	1	1	1	1	1	1	1	1	1	1	1
Contig00058_2159753	1	1	0.944444	1	1	1	1	1	1	1	1	1	1	1	1	1	1	1	0.833333
Contig00058_2224856	0.785714	0.9	0.944444	0.5625	0.461538	1	0.5	1	0.954545	1	1	0.375	0.65625	0.5	0.825	0.763158	0.705882	1	1
Contig00058_2252867	1	1	0.9444444	1	1	1	1	0.875	1	1	1	1	1	1	1	1	0.9705882	0.9	1
Contig00058_2253072	1	1	0.944444	1	1	1	1	0.875	1	1	1	1	1	1	1	1	0.970588	0.9	1
Contig00058_2253073	1	1	0.944444	1	1	1	1	0.875	1	1	1	1	1	1	1	1	0.970588	0.9	1
Contig00058_2722114	0.714286	1	0.666667	1	0.307692	0.8	0.5	0.75	0.954545	0.7	0.545455	0.916667	0.90625	1	0.725	0.684211	0.794118	0.85	0.958333
Contig00058_2722156	0.928571	0.8	0.833333	0.75	1	0.7	1	0.416667	0.590909	0.5	0.818182	1	0.96875	0.75	0.75	0.842105	0.882353	0.25	0.0833333
Contig00058_2722458	0.714286	1	0.666667	1	0.307692	0.8	0.5	0.75	0.954545	0.7	0.545455	0.916667	0.90625	1	0.725	0.684211	0.794118	0.85	0.958333
Contig00058_2883167	0.857143	0.8	0.611111	0.6875	1	0.7	1	0.5	0.727273	1	0.909091	1	0.84375	0.625	0.775	0.868421	0.764706	0.55	0.833333
Contig00058_2883466	0.857143	0.8	0.611111	0.6875	1	0.7	1	0.5	0.727273	1	0.909091	1	0.84375	0.625	0.775	0.868421	0.764706	0.55	0.833333
Contig00058_2883525	0.5	0.6	0.666667	0.5	0.5	0.6	0.5	1	0.545455	0.5	0.5	0.5	0.53125	0.583333	0.55	0.526316	0.529412	0.7	0.541667
Contig00058_3126696	0.5	0.4	0.444444	0.5	0.653846	0.3	1	0.958333	0.181818	0.85	0.454545	0.0833333	0.25	0.25	0.375	0.421053	0.294118	1	0.958333
Contig00058_3126738	0.642857	1	0.888889	1	0.923077	0.7	1	0.958333	0.681818	0.85	0.590909	0.5	0.90625	1	0.8	0.736842	0.676471	1	1
Contig00058_3147867	0.5	0.6	0.611111	0.5	0.346154	0.7	0	0.625	0.863636	0.15	0.545455	0.958333	0.78125	0.75	0.65	0.578947	0.676471	0.35	0.0833333
Contig00058_3147895	0.5	0.6	0.611111	0.5	0.346154	0.7	0	0.666667	0.863636	0.15	0.545455	0.958333	0.78125	0.75	0.65	0.578947	0.676471	0.35	0.0833333
Contig00058_3147933	1	1	0.888889	1	1	1	1	0.375	1	1	1	1	1	1	1	1	1	0.65	0.958333
Contig00058_3147958	0.5	0.6	0.611111	0.5	0.346154	0.7	0	0.625	0.863636	0.15	0.545455	0.958333	0.78125	0.75	0.65	0.578947	0.676471	0.35	0.0833333
Contig00058_3480445	1	1	0.944444	1	1	1	1	0.875	1	1	1	1	1	1	1	1	1	0.95	0.875
Contig00058_3480510	1	0.8	0.944444	1	1	1	1	0.708333	0.863636	0.6	1	0.875	1	1	0.95	0.973684	0.970588	0.9	0.708333
Contig00058_3480512	1	0.8	0.944444	1	1	1	1	0.708333	0.863636	0.6	1	0.875	1	1	0.95	0.973684	0.970588	0.9	0.708333
Contig00058_3494892	1	1	0.944444	1	0.576923	0.7	1	1	0.909091	1	0.727273	1	0.90625	1	0.925	0.868421	0.970588	1	1
Contig00058_3595341	1	0.8	0.833333	0.6875	0.730769	1	1	0.375	0.727273	0.9	0.954545	0.416667	0.78125	0.916667	0.875	0.842105	0.852941	0.75	0.708333
Contig00058_3595358	0.785714	0.8	0.777778	0.5	0.384615	0.7	1	0.375	0.636364	0.9	0.681818	0.416667	0.6875	0.458333	0.75	0.605263	0.735294	0.75	0.625
Contig00058_3595390	1	1	1	0.9375	1	1	1	1	1	1	1	1	1	0.791667	1	1	1	1	1
Contig00058_3595561	1	1	0.888889	1	1	1	1	0.583333	1	0.9	1	1	1	1	1	1	1	0.8	0.708333
Contig00058_3595589	1	0.8	1	1	1	1	1	1	1	0.55	1	1	1	1	1	1	1	1	1
Contig00058_3595648	1	0.8	0.833333	0.6875	0.730769	1	1	0.375	0.727273	0.9	0.954545	0.416667	0.78125	0.916667	0.875	0.842105	0.852941	0.75	0.708333
Contig00058_3635926	0.785714	0.8	0.777778	0.5	0.384615	0.7	1	0.375	0.636364	0.9	0.681818	0.416667	0.6875	0.458333	0.725	0.605263	0.735294	0.75	0.625
Contig00058_4027909	0.5	1	0.666667	0.8125	0.961538	1	0.5	0.666667	0.590909	0.8	0.590909	0.875	0.65625	0.458333	0.55	0.473684	0.735294	0.7	0.666667
Contig00058_4027960	0.5	1	0.666667	0.8125	0.961538	1	0.5	0.666667	0.590909	0.8	0.590909	0.875	0.6875	0.458333	0.55	0.473684	0.735294	0.7	0.666667
Contig00058_4028181	0.5	1	0.666667	0.8125	0.961538	1	0.5	0.666667	0.590909	0.8	0.590909	0.875	0.6875	0.458333	0.55	0.473684	0.735294	0.7	0.666667
Contig00058_4028195	1	1	1	1	1	1	1	0.875	1	1	1	1	1	1	1	1	1	0.65	0.958333
Contig00058_4028238	1	1	1	1	1	1	1	1	1	0.75	1	1	1	1	1	1	1	1	1
Contig00058_4362557	1	1	1	0.875	1	0.9	1	0.875	0.909091	0.35	1	0.791667	0.96875	0.833333	0.975	0.894737	0.882353	0.65	0.958333
Contig00058_4362592	0.785714	0.8	0.722222	0.5	0.730769	0.8	0	0.916667	0.727273	0.95	0.863636	0.541667	0.625	0.666667	0.7	0.657895	0.764706	0.75	0.208333
Contig00058_4362595	0.785714	0.8	0.722222	0.5	0.730769	0.8	0	0.916667	0.727273	0.95	0.863636	0.541667	0.625	0.666667	0.7	0.657895	0.764706	0.75	0.208333
Contig00058_4362677	0.785714	0.8	0.722222	0.5	0.730769	0.8	0	0.916667	0.727273	0.95	0.863636	0.541667	0.65625	0.666667	0.7	0.657895	0.764706	0.75	0.208333
Contig00058_4462032	0.5	0.2	0.444444	0.375	0.730769	0.7	0.5	0.5	0.636364	0.7	0.227273	0.708333	0.65625	0.791667	0.55	0.236842	0.529412	0.2	0.416667
Contig00058_4462043	0.5	0.2	0.444444	0.375	0.730769	0.7	0.5	0.5	0.636364	0.7	0.227273	0.708333	0.65625	0.791667	0.55	0.236842	0.529412	0.2	0.416667
Contig00058_4462072	0.5	0.2	0.444444	0.375	0.730769	0.7	0.5	0.5	0.636364	0.7	0.227273	0.708333	0.65625	0.791667	0.55	0.236842	0.529412	0.2	0.416667
Contig00058_4462104	0.5	0.2	0.444444	0.375	0.730769	0.7	0.5	0.5	0.636364	0.7	0.227273	0.708333	0.65625	0.791667	0.55	0.236842	0.529412	0.2	0.416667
Contig00058_4462134	0.928571	1	1	1	1	1	1	1	1	1	1	1	0.96875	0.416667	1	0.973684	0.970588	1	0.833333
Contig00058_4462315	0.5	0.6	0.555556	0.375	0.730769	0.7	0.5	0.625	0.636364	0.7	0.227273	0.708333	0.65625	0.791667	0.55	0.342105	0.617647	0.6	0.708333
Contig00058_4462401	0.5	0.2	0.444444	0.375	0.730769	0.7	0.5	0.5	0.636364	0.7	0.227273	0.708333	0.65625	0.791667	0.55	0.236842	0.529412	0.2	0.416667
Contig00058_4475056	0.5	0.2	0.444444	0.375	0.730769	0.7	0.5	0.5	0.590909	0.7	0.227273	0.708333	0.65625	0.791667	0.55	0.236842	0.529412	0.2	0.416667
Contig00058_4475200	0.714286	0.9	0.555556	0.625	0.269231	0.3	0.5	0.5	0.5	0.3	0.818182	0.291667	0.375	0.791667	0.575	0.789474	0.588235	0.8	0.75
Contig00058_4475209	0.5	0.2	0.444444	0.375	0.730769	0.7	0.5	0.5	0.590909	0.7	0.227273	0.708333	0.65625	0.791667	0.55	0.236842	0.529412	0.2	0.416667
Contig00058_4475258	0.5	0.2	0.444444	0.375	0.730769	0.7	0.5	0.5	0.590909	0.7	0.227273	0.708333	0.65625	0.791667	0.55	0.236842	0.529412	0.2	0.416667
Contig00058_4545000	1	1	1	1	1	1	1	1	1	1	1	1	1	1	0.95	1	1	1	0.666667
Contig00058_4545022	1	1	1	1	1	1	1	1	1	0.6	1	1	1	1	1	1	1	1	1
Contig00058_4545038	1	1	1	1	1	1	1	0.833333	1	1	1	1	1	1	1	1	1	0.95	0.958333
Contig00058_4545282	1	0.8	0.944444	0.875	1	0.6	1	1	1	0.6	0.863636	1	1	1	1	1	1	0.75	0.791667
Contig00058_4594820	0.428571	0.5	0.555556	0.5625	0.692308	1	0.5	0.166667	0.863636	0.2	0.909091	0.916667	0.53125	0.958333	0.85	0.684211	0.617647	0.05	0.25
Contig00058_4594827	1	0.8	0.944444	1	1	1	1	0.875	1	1	1	1	1	1	1	1	0.970588	1	0.791667
Contig00058_4594871	1	1	0.888889	0.875	1	1	1	0.958333	1	0.3	1	1	0.75	1	1	0.973684	0.941176	0.75	0.333333
Contig00058_4594931	0.428571	0.5	0.722222	0.6875	0.692308	1	0.5	0.708333	0.863636	0.9	0.909091	0.916667	0.8125	0.958333	0.825	0.710526	0.764706	0.75	0.958333
Contig00058_4595178	0.428571	0.5	0.555556	0.5625	0.692308	1	0.5	0.125	0.863636	0.2	0.9090909	0.9166667	0.53125	0.9583333	0.825	0.684211	0.617647	0.05	0.25
Contig00058_4712545	0.642857	0.2	0.611111	0.4375	0.615385	0.2	0.5	1	0.409091	0.55	0.227273	0.333333	0.59375	0.125	0.525	0.5	0.647059	1	1
Contig00058_4712841	1	1	1	1	0.538462	1	1	1	1	0.95	1	1	0.90625	1	1	0.894737	0.9117647	1	1
Contig00058_5284294	0.9285714	0.8	0.666667	0.9375	1	1	1	0.9583333	1	1	1	1	1	1	0.925	0.9473684	0.9117647	0.7	0.9583333
Contig00058_5284337	1	1	0.888889	1	1	1	1	0.833333	1	1	1	1	1	1	1	1	1	1	1
Contig00058_5284551	0.928571	0.8	0.666667	0.9375	1	1	1	0.958333	1	1	1	1	1	1	0.925	0.947368	0.911765	0.7	0.958333
Contig00058_5284614	0.9285714	0.8	0.555556	0.8125	0.884615	0.6	1	0.833333	1	0.6	0.9545455	0.9583333	0.78125	0.9166667	0.875	0.894737	0.9117647	0.6	0.625
Contig00058_6190557	0.857143	0.7	0.166667	0.5625	0.846154	0.9	0.5	0.291667	0.772727	0	0.818182	0.875	0.59375	0.458333	0.45	0.842105	0.558824	0.05	0.166667
Contig00058_6190565	1	1	0.944444	0.9375	0.923077	1	0.5	0.916667	1	1	0.954545	0.958333	0.71875	0.541667	0.9	0.947368	0.941176	0.85	0.833333
Contig00058_6190566	1	1	0.944444	0.9375	0.923077	1	0.5	0.916667	1	1	0.954545	0.958333	0.71875	0.541667	0.9	0.947368	0.941176	0.85	0.833333
Contig00058_6190568	1	1	0.944444	0.9375	0.923077	1	0.5	0.916667	1	1	0.954545	0.958333	0.71875	0.541667	0.9	0.947368	0.941176	0.85	0.833333
Contig00058_6561750	0.857143	1	1	1	1	1	1	1	1	1	1	1	1	1	0.95	0.973684	1	1	1
Contig00058_6562047	0.714286	1	0.777778	0.8125	0.269231	0.9	0.5	0.583333	0.681818	0.8	0.909091	0.5	0.6875	1	0.725	0.868421	0.676471	0.55	0.5
Contig00058_6564983	1	1	0.944444	1	0.923077	1	1	1	1	0.95	1	1	0.96875	1	0.975	1	1	1	0.958333
Contig00058_6658142	0.928571	0.2	0.777778	0.5	0.461538	0.2	1	1	0.818182	0.75	0.318182	0.708333	0.34375	0.666667	0.725	0.631579	0.882353	1	1
Contig00058_6658177	0.9285714	0.2	0.777778	0.5	0.461538	0.2	1	1	0.818182	0.75	0.318182	0.708333	0.34375	0.666667	0.725	0.631579	0.882353	1	1
Contig00058_7106385	0.785714	0.8	0.777778	0.75	0.269231	0.8	0.5	0.416667	1	0.75	0.772727	0.875	0.65625	0.458333	0.6	0.631579	0.588235	0.75	0.75
Contig00058_7165024	1	1	1	1	1	1	1	0.875	1	0.85	1	1	1	0.833333	1	0.973684	1	0.9	0.833333
Contig00058_7273082	1	1	1	1	1	1	1	1	1	1	1	1	1	1	1	1	1	1	0.708333
Contig00058_7273107	0.571429	0.4	1	0.5625	1	0.6	0.5625	1	0.9090909	1	0.681818	0.9166667	0.84375	0.9583333	0.85	0.894737	0.852941	1	0.708333
Contig00058_7273338	1	1	0.888889	1	1	1	1	0.875	1	1	1	1	1	1	1	1	1	1	1
Contig00058_7273343	0.571429	0.4	1	0.5625	1	0.6	0.5625	1	0.9090909	1	0.681818	0.9166667	0.84375	0.9583333	0.85	0.894737	0.852941	1	0.708333
Contig00058_7273352	1	1	1	1	1	1	1	1	1	1	1	1	1	1	1	1	1	1	0.708333
Contig00058_8090715	0.714286	0.4	0.944444	0.8125	1	0.9	1	1	1	1	1	0.833333	1	0.958333	0.975	0.973684	0.941176	1	0.916667
Contig00058_8090740	0.9285714	0.9	0.444444	0.8125	0.807692	0.7	0.5	0.333333	0.681818	0.6	0.772727	0.25	0.71875	0.625	0.625	0.684211	0.5	0.3	0.125
Contig00058_8763341	0.0714286	0.4	0.888889	0.8125	0.615385	0.9	0.4375	1	0.545455	1	0.727273	0.333333	0.34375	0.666667	0.325	0.263158	0.470588	0.95	1
Contig00058_8763346	1	0.6	0.611111	0.5	0.423077	0.6	1	0.791667	0.454545	0.15	0.636364	0.708333	0.71875	0.833333	1	1	0.676471	0.6	0.916667
Contig00058_8763366	1	1	1	1	1	1	1	1	1	1	1	1	1	1	0.875	0.947368	1	1	1
Contig00058_8763422	0.785714	1	1	1	1	1	1	1	0.727273	1	1	1	0.96875	1	0.9	1	0.911765	1	1
Contig00058_9063793	0.928571	0.9	1	0.6875	0.615385	1	1	1	0.954545	1	1	0.375	0.71875	1	0.975	0.947368	0.970588	1	1
Contig00058_9063813	0.857143	1	0.888889	1	0.538462	0.7	0.5	1	0.681818	1	0.772727	0.791667	0.75	0.833333	0.775	1	0.882353	1	1
Contig00058_9063826	0.9285714	0.9	1	0.6875	0.615385	1	1	1	0.9545455	1	1	0.333333	0.71875	1	0.975	0.9473684	0.9705882	1	1
Contig00058_9063880	0.928571	0.9	1	0.6875	0.615385	1	1	1	0.954545	1	1	0.375	0.71875	1	0.975	0.947368	0.970588	1	1
Contig00058_9064118	0.642857	1	0.777778	1	1	0.6	0.5	1	0.863636	1	0.590909	1	0.90625	0.916667	0.625	0.710526	0.558824	1	1
Contig00060_16310	1	1	1	1	1	1	0.5	1	1	1	1	1	1	1	0.975	1	1	1	1
Contig00060_16617	0.642857	0.5	0.611111	0.375	0.461538	0.6	0.5	0.125	0.363636	0.3	0.590909	0.9583333	0.53125	0.166667	0.75	0.631579	0.705882	0.4	0.708333
Contig00060_184690	1	1	1	1	1	1	1	1	1	0.7	1	1	1	1	1	0.973684	1	1	1
Contig00060_184700	1	1	1	1	1	1	1	1	1	1	1	1	1	1	1	1	1	0.8	0.9583333
Contig00060_683271	1	1	1	1	0.9615385	0.9	0.9375	1	1	1	1	0.9583333	1	0.9583333	1	1	1	1	0.9583333
Contig00060_874876	1	1	1	1	1	1	1	1	1	0.75	0.9545455	1	1	1	0.975	1	1	1	1
Contig00060_1227263	1	1	1	0.875	1	1	1	1	1	1	0.909091	1	1	1	0.875	0.973684	0.941176	1	1
Contig00060_1254814	1	1	0.833333	1	0.769231	1	1	0.708333	1	1	1	0.875	1	0.583333	0.975	0.921053	0.970588	0.8	0.833333
Contig00060_1254916	1	1	0.833333	1	0.769231	1	1	0.708333	1	1	1	0.875	1	0.583333	0.975	0.9210526	0.9705882	0.8	0.833333
Contig00060_1602237	1	1	0.833333	1	1	1	1	0.5	1	1	1	1	1	1	1	1	1	0.9	1
Contig00060_1602295	0.9285714	1	1	0.8125	1	1	1	1	1	1	1	1	1	0.833333	0.975	0.894737	1	1	1
Contig00060_1602301	0.857143	1	0.666667	1	1	1	1	0.208333	0.681818	0.7	0.954545	1	0.96875	1	0.975	1	0.970588	0.55	0.333333
Contig00060_1602487	0.857143	1	0.666667	1	1	1	1	0.25	0.681818	0.7	0.954545	1	0.96875	1	0.975	1	0.970588	0.55	0.333333
Contig00060_1602492	0.857143	1	0.666667	1	1	1	1	0.208333	0.681818	0.7	0.954545	1	0.96875	1	0.975	1	0.970588	0.55	0.333333
Contig00060_1644237	1	1	1	1	1	1	1	0.833333	1	1	1	1	1	1	1	1	1	0.75	0.958333
Contig00060_1644259	0.857143	1	1	1	1	1	0.5	1	1	1	1	0.916667	1	0.833333	1	1	1	1	0.958333
Contig00060_1644321	1	1	1	1	1	1	1	1	1	1	1	0.791667	1	1	1	1	1	1	1
Contig00060_1653022	1	1	1	1	1	0.7	1	1	0.818182	1	0.863636	0.791667	0.96875	1	0.925	1	0.911765	1	1
Contig00060_1653283	0.928571	0.5	0.5	0.9375	0.807692	1	0.5	0.125	1	0.5	0.909091	0.916667	0.84375	0.666667	0.925	0.789474	0.882353	0.3	0.75
Contig00060_2440262	1	1	1	1	1	1	1	0.958333	1	1	1	1	1	1	1	1	1	0.9	0.916667
Contig00060_2590677	1	1	0.888889	0.875	1	0.8	1	0.708333	1	0.9	0.863636	1	1	1	0.975	0.973684	1	0.45	0.583333
Contig00060_2590752	0.928571	0.9	0.944444	0.875	0.846154	0.8	1	1	1	1	0.954545	0.666667	0.78125	1	0.925	0.921053	0.823529	1	1
Contig00060_2960064	1	1	0.944444	1	1	1	1	0.875	1	1	1	1	1	1	1	1	1	0.75	1
Contig00060_2960250	1	1	0.944444	1	1	1	1	0.875	1	1	1	1	1	1	1	1	1	0.75	1
Contig00060_2960367	1	1	0.944444	1	1	1	1	0.875	1	1	1	1	1	1	1	1	1	0.75	1
Contig00060_3448419	0.428571	0.4	0.611111	0.3125	0.0384615	0.7	0.5	1	0.5	0.4	0.454545	0.75	0.03125	0.458333	0.425	0.526316	0.5	0.95	0.916667
Contig00060_3448736	0.928571	0.9	0.944444	0.9375	1	1	1	1	0.727273	1	1	1	1	0.791667	0.95	1	0.970588	1	1
Contig00060_3509777	0.928571	1	0.611111	0.75	0.423077	1	1	0.208333	0.590909	1	0.590909	0.916667	0.59375	0.75	0.775	0.736842	0.705882	0.8	0.916667
Contig00060_3510002	0.9285714	1	0.611111	0.75	0.423077	1	1	0.208333	0.636364	1	0.590909	0.9166667	0.59375	0.75	0.775	0.736842	0.705882	0.8	0.9166667
Contig00060_3510014	0.9285714	1	0.611111	0.75	0.423077	1	1	0.208333	0.590909	1	0.590909	0.9166667	0.59375	0.75	0.775	0.736842	0.705882	0.8	0.9166667
Contig00060_3510023	0.785714	0.8	0.388889	0.375	0.423077	0.3	1	0.083333	0.409091	1	0.454545	0.541667	0.59375	0.291667	0.625	0.631579	0.529412	0.15	0.125
Contig00060_3510065	0.928571	0.9	0.833333	0.8125	1	0.3	1	0.875	1	1	0.863636	1	1	0.791667	0.9	0.894737	0.882353	0.35	0.208333
Contig00060_3510076	0.928571	1	0.611111	0.75	0.423077	1	1	0.208333	0.590909	1	0.590909	0.916667	0.59375	0.75	0.775	0.736842	0.705882	0.8	0.916667
Contig00060_3510089	1	1	1	1	1	0.3	1	1	1	1	0.863636	1	1	1	1	0.921053	1	1	0.708333
Contig00060_3600513	0.785714	1	0.722222	0.8125	0.423077	1	1	0.375	0.818182	1	0.818182	0.916667	0.3125	0.958333	0.8	0.657895	0.852941	0.35	0.375
Contig00060_3600588	0.785714	0.8	0.611111	0.75	0.9230769	0	0.5	1	0.818182	0.4	0.681818	0.458333	0.96875	0.5	0.725	0.894737	0.764706	0.85	0.875
Contig00060_3600590	0.785714	0.8	0.611111	0.75	0.9230769	0	0.5	1	0.818182	0.4	0.681818	0.458333	0.96875	0.5	0.725	0.894737	0.764706	0.85	0.875
Contig00060_3713211	1	0.8	1	0.8125	1	1	1	1	1	1	1	0.666667	1	0.958333	1	1	1	1	0.875
Contig00060_3713495	0.785714	0.9	0.333333	0.9375	0.961538	0.9	0	0.791667	0.590909	0.4	0.772727	0.75	0.6875	0.791667	0.75	0.815789	0.794118	0.75	0.958333
Contig00060_3713502	0.785714	0.9	0.333333	0.9375	0.9615385	0.9	0	0.791667	0.590909	0.4	0.772727	0.75	0.6875	0.791667	0.75	0.815789	0.794118	0.75	0.9583333
Contig00060_3713677	0.785714	0.9	0.555556	0.9375	1	1	0.5	0.791667	0.590909	0.4	1	0.75	0.6875	0.791667	0.8	0.868421	0.882353	0.75	0.958333
Contig00062_34576	1	0.4	1	1	1	0.8	1	1	0.954545	0.85	0.772727	0.666667	0.9375	0.75	0.975	1	1	1	1
Contig00062_315590	1	1	1	1	1	1	1	0.875	1	0.75	1	1	1	1	1	1	0.941176	1	0.916667
Contig00062_315605	1	1	1	1	1	1	1	0.833333	1	0.75	1	1	1	1	1	1	0.941176	1	0.916667
Contig00062_315614	1	1	1	1	1	1	1	0.875	1	0.75	1	1	1	1	1	1	0.941176	1	0.916667
Contig00062_315680	1	1	0.833333	1	1	1	1	0.625	1	0.6	1	1	1	1	1	1	0.9411765	0.7	0.75
Contig00062_315841	1	1	1	0.9375	1	1	1	0.875	1	0.75	1	1	1	1	1	1	0.941176	1	0.916667
Contig00062_539294	1	1	1	1	1	1	0.5	1	1	1	1	1	1	1	1	1	1	1	1
Contig00062_539593	0.571429	0.9	0.666667	0.625	0.423077	0.6	0.5	0.375	0.318182	0.4	0.818182	0.583333	0.59375	0.625	0.575	0.684211	0.529412	0.3	0.208333
Contig00062_648365	0.714286	0.5	0.611111	0.6875	0.692308	0.5	0.8125	0.708333	0.636364	0.5	0.727273	0.833333	0.59375	0.791667	0.775	0.763158	0.794118	0.55	0.75
Contig00062_648396	0.642857	0.5	0.666667	0.6875	0.692308	0.5	0.8125	0.708333	0.590909	0.5	0.727273	0.833333	0.625	0.833333	0.775	0.763158	0.735294	0.55	0.75
Contig00062_648421	0.642857	0.5	0.611111	0.6875	0.653846	0.5	0.75	0.708333	0.636364	0.5	0.727273	0.833333	0.59375	0.791667	0.775	0.763158	0.794118	0.55	0.75
Contig00062_648424	0.642857	0.5	0.611111	0.6875	0.692308	0.5	0.75	0.708333	0.636364	0.5	0.727273	0.833333	0.59375	0.791667	0.775	0.763158	0.794118	0.55	0.75
Contig00062_648434	0.642857	0.5	0.611111	0.75	0.692308	0.5	0.8125	0.708333	0.636364	0.5	0.772727	0.833333	0.625	0.791667	0.8	0.815789	0.823529	0.55	0.75
Contig00062_747094	1	1	1	1	1	1	1	0.875	1	0.75	1	1	1	1	1	1	0.911765	1	0.958333
Contig00062_908687	1	1	1	1	1	1	1	0.875	1	0.75	1	1	1	1	1	1	0.9411765	1	0.9583333
Contig00062_908689	1	1	1	1	1	1	1	0.875	1	0.75	1	1	1	1	1	1	0.941176	1	0.958333
Contig00062_908690	1	1	1	1	1	1	1	0.875	1	0.75	1	1	1	1	1	1	0.9411765	1	0.9583333
Contig00062_908900	1	1	1	1	1	1	1	0.875	1	0.75	1	1	1	1	1	1	0.941176	1	0.958333
Contig00062_940621	0.571429	0.9	0.666667	0.625	0.423077	0.6	0.5	0.375	0.318182	0.35	0.818182	0.583333	0.59375	0.583333	0.525	0.684211	0.529412	0.3	0.208333
Contig00062_980980	1	0.5	1	1	1	0.8	1	1	0.954545	0.85	0.772727	0.666667	0.9375	0.75	0.975	1	1	1	1
Contig00062_980992	1	1	0.944444	1	1	1	1	1	1	1	1	1	1	1	1	1	1	0.75	0.833333
Contig00062_980993	1	1	0.944444	1	1	1	1	1	1	1	1	1	1	1	0.975	1	1	0.75	0.833333
Contig00062_981277	0.857143	1	0.944444	1	1	0.9	1	1	0.909091	1	1	1	1	1	0.875	1	1	1	1
Contig00062_1144316	1	1	1	1	1	1	1	1	1	0.75	1	1	1	1	1	0.973684	1	1	1
Contig00062_1144555	0.857143	1	0.722222	0.6875	1	0.9	1	1	0.909091	1	1	1	1	0.916667	0.85	1	0.941176	1	0.916667
Contig00062_1144569	0.571429	0.9	0.666667	0.5625	0.461538	0.6	0.5	0.375	0.318182	0.55	0.818182	0.583333	0.59375	0.625	0.5	0.684211	0.588235	0.3	0.208333
Contig00062_1153915	1	1	1	1	1	1	1	0.875	1	0.75	1	1	1	1	1	1	0.941176	1	0.958333
Contig00062_1153957	0.571429	0.9	0.666667	0.625	0.384615	0.6	0.5	0.291667	0.318182	0.3	0.818182	0.583333	0.625	0.625	0.55	0.684211	0.529412	0.3	0.208333
Contig00062_1155578	0.928571	0.8	1	0.8125	1	0.9	1	1	1	1	1	1	1	0.875	0.95	0.973684	0.941176	1	0.958333
Contig00062_1155791	1	0.8	1	0.8125	1	1	1	1	1	1	1	1	1	0.875	0.95	0.973684	0.941176	1	0.958333
Contig00062_1413579	1	1	0.944444	0.875	0.807692	0.8	0.9375	1	0.818182	0.95	0.863636	0.833333	0.75	0.958333	0.775	0.763158	0.941176	1	1
Contig00063_425533	1	1	0.722222	0.75	1	1	1	0.9166667	1	0.95	1	1	1	0.708333	1	0.9473684	1	0.8	0.625
Contig00063_425571	1	1	0.722222	0.75	1	1	1	0.916667	1	0.95	1	1	1	0.708333	1	0.947368	1	0.8	0.625
Contig00063_425830	1	1	0.722222	0.75	1	1	1	0.9166667	1	0.95	1	1	1	0.708333	1	0.9473684	1	0.8	0.625
Contig00063_805138	0.642857	0.4	0.777778	0.875	0.653846	0.4	1	1	0.681818	0.7	0.136364	0.541667	0.6875	0.833333	0.65	0.631579	0.647059	1	1
Contig00063_805338	0.642857	0.7	0.944444	1	0.653846	0.9	1	1	0.681818	0.75	0.863636	0.833333	0.75	0.833333	0.7	0.631579	0.735294	1	1
Contig00063_805359	0.642857	0.4	0.777778	0.875	0.653846	0.4	1	1	0.681818	0.75	0.136364	0.541667	0.6875	0.833333	0.65	0.631579	0.647059	1	1
Contig00063_1084349	1	1	0.944444	1	1	1	1	0.875	1	1	1	1	1	1	1	1	1	0.9	0.958333
Contig00063_1156163	0.9285714	0.6	0.9444444	0.75	0.153846	1	0.5	0.541667	0.9545455	0.5	1	0.9166667	0.5625	0.875	0.975	0.868421	0.9411765	0.5	0.5
Contig00063_1156164	0.9285714	0.6	0.9444444	0.75	0.153846	1	0.5	0.541667	0.9545455	0.5	1	0.9166667	0.5625	0.875	0.975	0.868421	0.9411765	0.5	0.5
Contig00063_1157214	1	1	1	1	1	1	1	1	1	1	1	1	1	1	1	1	1	0.8	0.916667
Contig00063_1157225	1	1	1	1	1	1	1	1	1	1	1	1	1	1	1	1	1	0.8	0.916667
Contig00063_1157226	1	1	1	1	1	1	1	1	1	1	1	1	1	1	1	1	1	0.8	0.916667
Contig00063_1157227	1	1	1	1	1	1	1	1	1	1	1	1	1	1	1	1	1	0.8	0.916667
Contig00063_1157379	1	1	1	1	1	1	1	1	1	1	1	1	1	1	1	1	1	0.8	0.916667
Contig00063_1157476	1	1	1	1	1	1	1	1	1	1	1	1	1	1	1	0.868421	1	1	1
Contig00063_1393464	1	1	1	0.9375	0.153846	1	1	1	0.9090909	1	1	0.583333	0.53125	0.9583333	1	1	1	1	1
Contig00063_1393471	1	1	1	0.9375	0.153846	1	1	1	0.909091	1	1	0.583333	0.53125	0.958333	1	1	1	1	1
Contig00063_1393472	1	1	1	0.9375	0.153846	1	1	1	0.909091	1	1	0.583333	0.53125	0.958333	1	1	1	1	1
Contig00063_1393474	1	1	0.777778	0.9375	0.192308	0.9	1	0.625	0.9090909	1	1	0.583333	0.53125	0.9583333	1	1	1	0.7	0.75
Contig00063_1393500	1	1	1	0.9375	0.153846	1	1	1	0.909091	1	1	0.583333	0.53125	0.958333	1	1	1	1	1
Contig00063_1393509	1	1	1	0.9375	0.153846	1	1	1	0.909091	1	1	0.583333	0.53125	0.958333	1	1	1	1	1
Contig00063_1393522	1	1	1	0.9375	0.192308	1	1	1	0.909091	1	1	0.583333	0.53125	0.958333	1	1	1	1	1
Contig00063_1393546	1	1	0.833333	1	1	0.9	1	0.75	1	1	1	1	1	1	1	1	1	0.95	0.875
Contig00063_1393550	1	1	0.777778	0.9375	0.153846	0.9	1	0.625	0.9090909	1	1	0.583333	0.53125	0.9583333	1	1	1	0.7	0.75
Contig00063_1439529	1	1	0.833333	1	1	1	1	0.75	1	1	1	1	1	1	1	1	1	1	0.958333
Contig00063_1439552	0.214286	0.9	0.777778	0.6875	0.769231	0.4	0.5	0.875	0.136364	0.55	0.363636	0.416667	0.5	0.5	0.125	0.0526316	0.0588235	0.95	1
Contig00063_1463149	1	1	0.833333	1	1	1	1	0.541667	1	1	1	1	1	1	1	1	1	0.65	0.958333
Contig00063_1491105	1	0.8	1	1	1	1	1	1	1	0.5	0.954545	1	0.96875	1	0.95	1	0.970588	1	0.958333
Contig00063_1547250	1	1	0.777778	1	1	1	1	0.541667	1	1	1	1	1	1	1	1	1	0.65	0.916667
Contig00063_1547308	0.785714	0.5	0.611111	0.3125	0.192308	0.9	0.5	0.708333	0.954545	1	1	0.583333	0.53125	0.541667	0.95	0.947368	0.970588	0.85	0.875
Contig00063_1547309	1	0.8	1	1	1	1	1	1	1	0.5	1	1	1	1	1	1	1	1	0.958333
Contig00063_1547490	1	0.8	1	1	1	1	1	1	1	0.5	1	1	1	1	1	1	1	1	0.958333
Contig00063_1547532	0.214286	0.9	0.722222	0.6875	0.807692	0.4	0.5	1	0.0909091	0.55	0.363636	0.416667	0.53125	0.458333	0.125	0.0526316	0.0588235	1	1
Contig00063_1620724	1	1	0.777778	1	1	1	1	0.541667	1	1	1	1	1	1	1	1	1	0.65	0.916667
Contig00063_1620743	1	1	0.777778	1	1	1	1	0.541667	1	1	1	1	1	1	1	1	1	0.65	0.916667
Contig00063_1620755	1	1	0.777778	1	1	1	1	0.541667	1	1	1	1	1	1	1	1	1	0.65	0.916667
Contig00063_1620765	0.214286	0.9	0.722222	0.6875	0.807692	0.4	0.5	1	0.0909091	0.55	0.363636	0.416667	0.53125	0.458333	0.125	0.0526316	0.0588235	1	1
Contig00063_1620769	1	0.8	1	1	1	1	1	1	1	0.5	1	1	1	1	1	1	1	1	0.958333
Contig00063_1621020	1	1	0.777778	1	1	1	1	0.541667	1	1	1	1	1	1	1	1	1	0.65	0.916667
Contig00063_2255398	0.642857	0.3	0.333333	0.125	0.0769231	0.6	0.5	0.958333	0.681818	0.05	0.409091	0.833333	0.71875	0	0.75	0.605263	0.705882	0.75	0.625
Contig00063_2769518	1	1	0.888889	1	1	1	1	0.75	1	1	1	1	1	1	1	1	1	0.9	1
Contig00063_2769563	1	1	1	1	1	1	1	1	1	1	1	1	1	1	1	1	1	0.9	0.833333
Contig00063_2769859	1	1	1	1	1	1	1	1	1	1	1	1	1	0.75	1	1	1	1	1
Contig00063_2790313	0.5	0.5	0.555556	0.5	0.5	0.5	0.5	0.583333	0.545455	0.5	0.545455	0.5	0.53125	0.5	0.5	0.526316	0.558824	0.6	0.5
Contig00063_3030908	0.642857	1	0.611111	0.75	0.884615	0.5	0.5	0.833333	0.681818	0.65	0.227273	0.708333	0.84375	0.791667	0.6	0.5	0.647059	0.65	0.791667
Contig00063_3030944	0.642857	1	0.611111	0.75	0.884615	0.5	0.5	0.833333	0.681818	0.65	0.227273	0.708333	0.84375	0.791667	0.6	0.5	0.647059	0.65	0.791667
Contig00063_3030981	0.642857	1	0.611111	0.75	0.884615	0.5	0.5	0.833333	0.636364	0.65	0.227273	0.708333	0.84375	0.791667	0.6	0.473684	0.617647	0.6	0.791667
Contig00063_3031233	0.642857	1	0.611111	0.75	0.884615	0.5	0.5	0.833333	0.681818	0.65	0.227273	0.708333	0.84375	0.791667	0.6	0.5	0.647059	0.65	0.791667
Contig00063_3031240	0.642857	1	0.611111	0.75	0.884615	0.5	0.5	0.833333	0.681818	0.65	0.227273	0.708333	0.84375	0.791667	0.6	0.5	0.647059	0.65	0.791667
Contig00063_3530913	1	0.9	1	1	1	1	1	1	0.863636	1	1	1	1	1	0.95	1	1	1	1
Contig00063_3531182	1	0.9	1	0.875	1	1	1	1	1	1	1	1	1	0.958333	1	0.973684	1	1	1
Contig00065_176469	0.857143	0.8	0.722222	0.5	1	0.9	0.5	0.875	1	0	1	0.958333	1	0.541667	0.75	0.578947	0.676471	0.55	0.625
Contig00065_176472	0.5	0.5	0.611111	0.5	0.9615385	0.8	0.5	0.875	0.318182	0	0.863636	0.9166667	0.6875	0.5	0.3	0.5	0.411765	0.55	0.625
Contig00065_176522	1	0.8	0.777778	0.5	1	0.9	0.5	1	1	0.95	1	0.958333	1	0.625	0.825	0.605263	0.764706	1	0.958333
Contig00065_176539	1	1	0.888889	1	1	1	1	1	1	1	1	1	1	1	0.975	0.868421	0.941176	1	0.791667
Contig00065_176545	0.642857	0.7	0.888889	1	0.961538	0.9	1	1	0.318182	1	0.863636	0.958333	0.6875	0.916667	0.55	0.921053	0.735294	1	1
Contig00065_176555	0.5	0.5	0.611111	0.5	0.9615385	0.8	0.5	0.875	0.318182	0	0.863636	0.9166667	0.6875	0.5	0.3	0.5	0.411765	0.35	0.625
Contig00065_181344	1	1	1	1	1	1	1	0.875	1	1	1	1	1	1	1	1	1	0.7	0.958333
Contig00065_181611	1	0.8	0.777778	0.5	1	0.9	0.5	1	0.909091	0.95	1	0.958333	1	0.625	0.85	0.605263	0.764706	1	0.958333
Contig00065_181622	0.5	0.5	0.722222	1	0.884615	0.9	1	0.75	0.5	0.05	0.863636	0.958333	0.625	0.833333	0.4	0.815789	0.470588	0.25	0.666667
Contig00065_181628	0.5	0.5	0.722222	1	0.884615	0.9	1	0.75	0.5	0.05	0.863636	0.9583333	0.625	0.833333	0.4	0.815789	0.470588	0.25	0.666667
Contig00065_181667	1	1	1	1	1	1	1	0.875	1	1	1	1	1	1	1	1	1	0.7	0.958333
Contig00065_181675	1	1	1	1	1	1	1	0.875	1	1	1	1	1	1	1	1	1	0.7	0.958333
Contig00065_247843	1	1	0.888889	1	1	1	1	1	1	1	1	1	1	1	0.975	0.868421	0.941176	1	0.958333
Contig00066_127828	1	1	1	1	1	1	1	0.75	1	1	1	1	1	1	1	1	1	0.75	0.958333
Contig00066_187131	1	1	1	1	1	1	1	1	1	0.7	1	1	1	1	1	1	1	1	1
Contig00066_187425	1	1	0.888889	1	1	0.6	1	1	1	0.75	0.954545	1	1	1	0.925	0.710526	0.882353	1	0.958333
Contig00066_392928	0.857143	0.9	0.388889	1	0.923077	0.5	1	0.0416667	0.318182	0.3	0.545455	1	0.71875	0.666667	0.5	0.578947	0.558824	0.2	0.333333
Contig00066_767489	0.714286	0.9	0.666667	1	0.807692	0.5	1	0.208333	0.818182	0.5	0.454545	0.875	1	0.875	0.925	0.842105	0.852941	0.35	0.291667
Contig00066_1422702	0.928571	1	0.5	0.875	0.384615	0.9	1	0.583333	0.909091	0.4	0.863636	0.916667	0.84375	0.833333	0.8	0.868421	0.941176	0.55	0.5
Contig00066_1422712	0.714286	0.2	0.833333	0.5625	0.961538	1	0.5	0.416667	0.818182	0.6	0.954545	1	0.9375	0.958333	0.8	0.710526	0.823529	0.5	0.5
Contig00066_2187660	0.928571	1	1	1	1	1	1	0.958333	0.954545	1	1	1	1	0.958333	0.975	1	1	1	1
Contig00066_2302746	1	1	0.944444	1	1	1	1	1	1	1	1	1	1	1	1	1	1	0.9	0.916667
Contig00066_2329540	0.428571	0.8	0.833333	0.8125	0.961538	1	0.5	1	1	1	1	1	0.5	0.916667	0.95	0.815789	0.764706	1	1
Contig00066_2329783	0.428571	0.8	0.833333	0.6875	0.9615385	1	0.5	1	1	1	1	1	0.5	0.9166667	0.95	0.815789	0.764706	1	1
Contig00066_2370037	0.857143	1	1	1	0.269231	0.1	1	1	1	1	0.454545	0.0833333	0.9375	1	0.75	0.763158	0.647059	1	0.916667
Contig00067_20840	0.857143	1	0.777778	0.875	1	1	1	1	1	1	1	1	1	0.958333	1	1	0.970588	1	1
Contig00067_698484	1	1	0.944444	0.8125	1	1	1	0.916667	1	1	1	1	0.96875	1	0.925	1	1	1	1
Contig00067_698757	0.928571	0.9	0.722222	0.6875	0.923077	0.6	0.875	0.75	0.772727	0.9	0.909091	0.875	0.75	0.875	0.9	0.868421	0.823529	0.8	0.791667
Contig00067_698809	1	0.9	0.833333	0.9375	1	0.6	0.875	0.833333	0.772727	0.95	0.909091	0.875	0.78125	0.916667	0.95	0.921053	0.911765	0.8	0.875
Contig00067_771052	1	1	0.944444	1	1	1	1	0.5	1	1	1	1	1	1	1	1	1	0.9	1
Contig00067_994815	1	1	0.944444	0.9375	1	0.9	1	1	1	1	1	0.916667	0.75	0.958333	0.8	0.684211	0.882353	0.85	1
Contig00067_1343616	0.857143	1	0.722222	0.875	1	1	1	0.208333	0.772727	0.75	1	0.9166667	0.8125	1	0.925	1	0.852941	0.45	0.708333
Contig00067_1343617	0.357143	0.4	0.555556	0.125	0.346154	0.4	1	0.833333	0.681818	0.65	0.590909	0.75	0.71875	0.416667	0.3	0.5	0.235294	0.8	0.791667
Contig00067_1635603	1	1	0.833333	0.9375	1	1	1	0.958333	1	1	0.954545	1	1	1	1	1	1	1	0.916667
Contig00067_1635819	0.642857	0.9	0.555556	0.4375	0.461538	0.8	1	0.041667	0.681818	0.1	0.5	0.166667	0.25	0.833333	0.675	0.894737	0.5	0.05	0.083333
Contig00067_1635825	0.357143	0.1	0.611111	0.625	0.538462	0.2	0	1	0.318182	0.9	0.545455	0.833333	0.75	0.166667	0.325	0.105263	0.5	1	1
Contig00067_1635829	1	1	1	1	1	1	1	0.333333	1	1	1	1	1	1	1	1	1	0.95	0.833333
Contig00067_1635839	0.642857	0.9	0.555556	0.4375	0.461538	0.8	1	0.0416667	0.681818	0.1	0.5	0.166667	0.25	0.833333	0.675	0.894737	0.5	0.05	0.125
Contig00067_1643404	0.928571	1	0.444444	0.8125	0.5	0.7	0.5	0	0.909091	0.85	0.636364	0.291667	0.5	0.833333	0.825	0.815789	0.705882	0	0.541667
Contig00067_1711828	0.714286	0.6	0.833333	0.375	0.538462	0.8	0.5	0.875	1	0.95	0.954545	0.458333	0.5	0.375	0.975	0.894737	0.852941	0.7	0.625
Contig00067_1798514	1	0.8	0.777778	0.625	0.538462	0.7	1	0.5	0.863636	0.75	0.863636	0.333333	0.59375	0.708333	0.875	0.9736842	0.882353	0.65	0.875
Contig00067_1906938	1	1	0.944444	1	1	1	1	1	1	0.95	1	1	1	1	1	1	1	0.8	0.958333
Contig00067_1906946	1	1	0.777778	0.875	1	1	1	1	1	1	1	1	1	1	1	1	1	1	1
Contig00067_1906986	0.857143	0.6	0.777778	0.5625	0.846154	0.3	1	1	0.363636	1	0.545455	0.791667	0.6875	0.833333	0.75	0.710526	0.705882	0.7	0.958333
Contig00067_2528558	0.5	0.7	0.666667	0.1875	0.269231	0.3	0.5	1	0.636364	0.9	0.545455	0.291667	0.25	0.25	0.175	0.342105	0.323529	1	0.958333
Contig00067_2873542	0.285714	0.9	0.333333	0.625	1	0.4	0.5	1	0.227273	0.25	0.5	0.458333	0.8125	0.5	0.225	0.526316	0.382353	0.8	0.875
Contig00067_2873548	0.357143	0.9	0.333333	0.6875	1	0.4	0.5	1	0.227273	0.25	0.5	0.458333	0.8125	0.5	0.225	0.526316	0.382353	0.8	0.875
Contig00067_2924839	0.857143	1	1	0.75	1	1	1	1	1	1	1	1	1	0.958333	0.975	1	0.941176	1	1
Contig00067_2924923	1	1	0.833333	1	1	1	1	0.5	1	1	1	1	1	1	1	1	1	0.9	0.416667
Contig00067_2924935	1	1	1	1	1	1	1	1	1	0.6	1	1	1	1	1	1	1	1	1
Contig00067_2925132	1	1	0.833333	1	1	1	1	0.5	1	1	1	1	1	1	1	1	1	0.95	1
Contig00067_3164769	0.5	0.5	0.5	0.5	0.576923	0.5	0.5	0.5	0.590909	0.5	0.545455	0.666667	0.625	0.5	0.5	0.5	0.5	0.5	0.5
Contig00067_3164778	0.5	0.5	0.5	0.5	0.576923	0.5	0.5	0.5	0.590909	0.5	0.545455	0.666667	0.625	0.5	0.5	0.5	0.5	0.5	0.5
Contig00067_3164814	0.5	0.5	0.5	0.5	0.576923	0.5	0.5	0.5	0.590909	0.5	0.545455	0.666667	0.625	0.5	0.5	0.5	0.5	0.5	0.5
Contig00067_3164826	0.5	0.5	0.5	0.5	0.576923	0.5	0.5	0.5	0.590909	0.5	0.545455	0.666667	0.625	0.5	0.5	0.5	0.5	0.5	0.5
Contig00067_3164828	0.5	0.6	0.555556	0.5	0.615385	0.5	0.5625	0.5	0.590909	0.65	0.545455	0.666667	0.65625	0.5	0.525	0.552632	0.5	0.55	0.541667
Contig00067_3164837	0.5	0.5	0.5	0.5	0.576923	0.5	0.5	0.5	0.590909	0.5	0.545455	0.666667	0.625	0.5	0.5	0.5	0.5	0.5	0.5
Contig00067_3697987	0.857143	0.8	0.722222	0.875	0.807692	0.7	1	1	0.727273	1	0.409091	0.958333	0.96875	0.625	0.85	0.763158	0.852941	1	1
Contig00067_3697990	0.857143	0.8	0.777778	0.875	0.807692	0.7	1	1	0.727273	1	0.409091	0.958333	0.96875	0.625	0.85	0.763158	0.852941	1	1
Contig00067_3728042	0.642857	1	0.888889	0.8125	1	0.7	1	1	0.727273	0.35	0.5	0.583333	0.84375	0.375	0.475	0.684211	0.705882	1	0.916667
Contig00067_3728090	0.642857	1	0.888889	0.8125	1	0.6	1	1	0.681818	0.35	0.272727	0.583333	0.84375	0.375	0.45	0.684211	0.588235	1	0.916667
Contig00067_4131610	0.642857	0.2	0.777778	0.4375	0.153846	0.5	1	0.9166667	0.5	0.55	0.136364	0.083333	0.40625	0.625	0.375	0.526316	0.5	0.9	0.5
Contig00067_4131827	0.857143	1	0.944444	1	0.423077	1	1	1	0.954545	1	0.909091	0.791667	0.625	1	0.85	0.921053	0.941176	1	1
Contig00067_4131856	0.642857	0.2	0.777778	0.4375	0.153846	0.5	1	0.9166667	0.5	0.55	0.136364	0.083333	0.40625	0.625	0.375	0.526316	0.5	0.9	0.5
Contig00067_4626142	0.785714	0.9	0.777778	0.875	1	1	1	0.541667	0.409091	0.9	0.9545455	1	0.96875	1	0.725	0.526316	0.794118	0.6	0.833333
Contig00067_4878969	0.714286	0.6	0.888889	0.875	1	1	1	1	1	1	1	1	1	1	0.925	0.9736842	0.823529	1	1
Contig00067_5248233	0.642857	1	0.555556	0.3125	0.269231	0.6	0.5	0.708333	1	0.3	0.318182	0.5	0.5625	0.541667	0.75	0.5	0.647059	0.5	0.25
Contig00067_5248388	0.642857	1	0.555556	0.4375	0.269231	0.6	0.5	0.708333	1	0.3	0.318182	0.5	0.5625	0.541667	0.75	0.526316	0.647059	0.5	0.25
Contig00067_5248460	0.642857	1	0.555556	0.4375	0.269231	0.6	0.5	0.708333	1	0.3	0.318182	0.5	0.5625	0.541667	0.75	0.526316	0.647059	0.5	0.25
Contig00067_5379907	0.642857	0.8	0.666667	0.875	0.769231	0.7	0.5	0.625	0.636364	0.75	0.9545455	1	0.90625	0.791667	0.575	0.710526	0.617647	0.65	0.666667
Contig00067_5379953	0.714286	0.2	0.666667	0.3125	0.346154	0.8	1	1	0.545455	0.6	0.227273	0.416667	0.15625	0.208333	0.525	0.315789	0.647059	0.6	0.5
Contig00067_5783352	1	0.9	1	0.75	1	1	1	1	1	0.8	0.863636	0.958333	1	0.708333	0.85	0.894737	0.970588	1	1
Contig00067_5878757	0.714286	0.4	0.111111	0.5	1	1	0.5	0	0.772727	0.5	0.9090909	0.9583333	1	0.9166667	0.8	0.710526	0.823529	0.1	0.125
Contig00067_6135643	0.928571	0.8	0.666667	0.875	0.846154	1	0.6875	0.916667	0.772727	0.85	0.909091	0.791667	0.84375	0.791667	0.75	0.789474	0.764706	0.85	0.708333
Contig00067_6135697	0.928571	1	1	1	1	1	1	1	1	1	1	1	1	1	0.875	1	0.911765	1	1
Contig00067_6135749	0.785714	0.5	0.833333	0.5625	0.884615	0.5	1	1	0.909091	1	0.363636	0.5	0.96875	0.833333	0.975	0.894737	0.852941	0.85	0.916667
Contig00068_370142	0.714286	0.1	0.722222	0.5625	0.884615	0.9	0.5	0.9166667	0.454545	1	0.681818	0.625	0.90625	0.9166667	0.925	0.842105	0.852941	0.8	0.9166667
Contig00068_370169	0.714286	0.1	0.722222	0.5625	0.884615	0.9	0.5	0.875	0.454545	1	0.681818	0.625	0.90625	0.9166667	0.925	0.842105	0.852941	0.8	0.9166667
Contig00068_370175	0.714286	0.1	0.722222	0.5625	0.884615	0.9	0.5	0.875	0.409091	1	0.681818	0.625	0.90625	0.916667	0.925	0.842105	0.852941	0.8	0.916667
Contig00068_370189	1	0.4	1	1	1	1	1	1	0.818182	1	1	1	1	1	1	1	1	1	1
Contig00068_372527	0.714286	0.1	0.722222	0.5625	0.884615	0.9	0.5	0.916667	0.454545	1	0.681818	0.625	0.90625	0.916667	0.925	0.842105	0.852941	0.8	0.916667
Contig00068_372535	0.785714	0.2	0.777778	0.8125	0.884615	0.9	0.5	1	0.454545	1	0.681818	0.625	0.90625	1	0.95	0.842105	0.911765	1	1
Contig00068_372536	0.714286	0.1	0.5	0.5625	0.884615	0.8	0.5	0.125	0.454545	0.15	0.681818	0.625	0.90625	0.666667	0.85	0.710526	0.823529	0.05	0.291667
Contig00068_372564	0.857143	1	0.444444	0.9375	1	0.9	1	0	1	0.15	0.9090909	1	1	0.5	0.75	0.763158	0.794118	0	0.041667
Contig00068_390885	0.928571	1	0.888889	1	1	1	1	1	0.954545	1	1	1	1	1	1	0.973684	1	1	1
Contig00068_770159	1	1	0.888889	1	1	0.5	1	0.9166667	0.863636	1	0.9090909	1	1	0.333333	0.85	0.868421	1	0.65	0.416667
Contig00068_770232	1	1	1	1	1	1	1	1	1	1	1	1	1	1	1	1	1	1	0.791667
Contig00068_960329	1	1	0.611111	1	1	1	1	1	1	1	1	1	1	1	1	1	0.941176	1	1
Contig00068_960484	0.714286	0.4	0.222222	0.8125	0.807692	0.6	1	0.0833333	0.772727	0.2	0.318182	0.416667	0.96875	0.833333	0.7	0.736842	0.764706	0.05	0.208333
Contig00068_1402877	1	1	0.944444	1	1	1	1	1	1	1	1	1	1	1	1	1	1	1	0.583333
Contig00068_1403125	1	0.8	0.888889	0.9375	1	0.9	1	0.166667	0.909091	1	1	1	1	1	0.975	0.921053	1	0.5	0.625
Contig00068_1537050	1	1	0.833333	1	1	1	1	0.958333	1	1	1	1	1	1	1	1	1	0.8	0.958333
Contig00068_1537064	1	1	0.888889	1	1	1	1	0.583333	1	0.25	1	1	1	1	0.9	0.9736842	1	0.55	0.75
Contig00068_1537067	1	1	1	1	1	1	1	1	1	1	1	1	1	1	0.9	0.973684	1	1	1
Contig00068_1537084	1	1	0.888889	1	1	1	1	0.625	1	0.25	1	1	1	1	1	1	1	0.55	0.75
Contig00068_1537086	1	1	0.888889	1	1	1	1	0.583333	1	0.25	1	1	1	1	0.9	0.9736842	1	0.55	0.75
Contig00068_1537095	1	1	1	1	1	1	1	1	1	1	1	1	1	1	0.9	0.973684	1	1	1
Contig00068_1537097	1	1	0.888889	1	1	1	1	0.583333	1	0.25	1	1	1	1	1	1	1	0.55	0.75
Contig00068_1537114	1	1	0.888889	1	1	1	1	0.5	1	0.25	1	1	1	1	1	1	1	0.4	0.666667
Contig00068_1537291	1	1	1	1	1	1	1	1	1	1	1	1	1	1	0.9	0.973684	1	1	1
Contig00068_1537293	1	1	1	1	1	1	1	1	1	1	1	1	1	1	0.9	0.9736842	1	1	1
Contig00068_1537316	1	1	1	1	1	1	1	1	1	1	1	1	1	1	0.9	0.973684	1	1	1
Contig00068_1537319	1	1	1	1	1	1	1	1	1	1	1	1	1	1	0.9	0.973684	1	1	1
Contig00068_1537325	1	1	1	1	1	1	1	1	1	1	1	1	1	1	0.9	0.9736842	1	1	1
Contig00068_1537385	1	1	1	1	1	1	1	1	1	1	1	1	1	1	0.9	0.973684	1	1	1
Contig00068_1967576	0.642857	1	0.888889	0.5625	0.846154	0.6	0	1	0.727273	1	0.181818	0.583333	0.5625	0.416667	0.825	0.868421	0.941176	1	1
Contig00068_1967602	0.642857	0	0.555556	0.5625	1	0.9	1	0.125	0.681818	0	0.954545	0.416667	0.96875	0.916667	0.425	0.578947	0.617647	0.05	0.0416667
Contig00068_1967615	0.785714	0.1	0.944444	0.75	1	1	1	1	0.681818	0.8	0.954545	0.5	1	0.958333	0.775	0.710526	0.764706	1	1
Contig00068_2063193	0.642857	0.8	0.5	0.6875	0.115385	0.8	0.5	1	0.590909	0.8	0.863636	0.791667	0.46875	1	0.25	0.394737	0.470588	0.55	0.916667
Contig00068_2063209	0.785714	1	0.944444	0.75	1	0.8	1	1	0.681818	1	0.909091	0.541667	0.78125	0.958333	1	0.947368	0.970588	1	1
Contig00068_2063221	1	1	0.944444	1	1	1	1	1	1	1	1	1	1	1	0.95	1	1	0.55	0.916667
Contig00068_2206800	1	1	1	1	0.884615	1	1	1	0.863636	1	0.681818	1	0.8125	1	0.975	1	1	1	1
Contig00068_2390869	0.785714	0.8	0.833333	0.75	1	0.9	0.375	0.375	0.954545	0.65	0.772727	0.708333	0.71875	0.916667	0.625	0.894737	0.705882	0.65	0.791667
Contig00068_2390883	0.857143	1	0.777778	0.8125	0.961538	0.7	1	0.791667	0.636364	0.4	0.954545	1	0.90625	0.708333	0.775	0.815789	0.882353	0.5	0.208333
Contig00068_2390942	1	1	1	0.9375	1	1	1	1	1	1	1	1	1	0.791667	1	1	1	1	1
Contig00068_2609928	1	1	0.833333	1	1	1	1	0.791667	1	0.5	1	1	1	0.916667	1	0.921053	0.911765	0.55	0.5
Contig00068_2610223	1	1	1	1	1	1	1	0.791667	1	1	1	1	1	1	0.95	1	1	1	0.833333
Contig00068_3001889	0.5	1	0.666667	0.9375	0.230769	0.7	0.5	0.333333	0.272727	0	0.590909	0.625	0.21875	0.791667	0.5	0.842105	0.470588	0.25	0.208333
Contig00068_3018724	1	1	0.944444	1	1	1	1	1	1	1	1	1	1	0.958333	0.95	1	1	0.9	0.916667
Contig00068_3019035	0.785714	0.2	0.666667	0.625	0.9230769	0.9	1	0.583333	1	0.8	1	0.666667	0.84375	1	0.9	0.789474	0.882353	0.6	0.583333
Contig00068_3019062	0.785714	0.2	0.666667	0.625	0.923077	0.9	1	0.583333	1	0.8	1	0.666667	0.84375	1	0.9	0.789474	0.882353	0.6	0.583333
Contig00068_3331627	1	1	0.9444444	1	1	1	1	0.75	1	0.8	1	1	1	1	0.975	1	1	0.65	0.833333
Contig00068_3679898	1	1	0.944444	1	0.846154	1	1	1	0.863636	0.95	0.954545	0.958333	0.84375	0.916667	0.975	0.815789	1	1	1
Contig00068_3679927	0.785714	1	0.944444	1	1	1	1	1	1	0.85	0.863636	1	1	1	0.95	0.947368	0.882353	1	0.708333
Contig00068_3679968	1	1	0.944444	1	0.846154	1	1	1	0.863636	0.95	0.954545	0.958333	0.84375	0.916667	0.975	0.815789	1	1	1
Contig00070_284311	0.928571	1	1	0.9375	1	1	0.5	1	1	0.75	1	1	1	0.958333	0.925	0.894737	0.852941	1	1
Contig00070_284570	1	1	0.944444	1	1	1	1	0.875	1	1	1	1	1	1	1	1	1	0.8	0.958333
Contig00070_284581	1	1	0.944444	1	1	1	1	0.875	1	1	1	1	1	1	1	1	1	0.8	0.958333
Contig00070_693635	0.785714	0.8	1	0.9375	0.9615385	1	1	1	0.863636	1	1	1	1	0.9166667	0.925	1	0.9411765	1	1
Contig00070_768075	0.785714	1	1	0.875	1	0.5	1	1	0.590909	1	0.772727	1	0.5	1	0.975	1	0.970588	1	1
Contig00070_798987	0.785714	0.8	1	0.9375	0.961538	1	1	1	0.863636	1	1	1	1	0.916667	0.925	1	0.941176	1	1
Contig00070_799243	0.928571	1	1	1	1	1	1	1	1	0.5	1	1	1	1	1	1	0.970588	0.75	0.958333
Contig00070_799248	1	1	0.944444	1	1	1	1	0.666667	1	1	1	1	1	1	1	1	1	0.9	1
Contig00070_950164	0.785714	1	1	0.6875	0.115385	1	0.5	1	0.9545455	0.25	0.9090909	0.833333	0.65625	0.666667	0.875	0.526316	0.558824	0.75	0.9166667
Contig00070_950180	1	1	1	0.9375	0.961538	1	1	1	1	1	1	1	1	0.916667	0.925	1	1	1	1
Contig00070_950249	0.785714	0.8	1	0.9375	0.961538	1	1	1	0.863636	1	1	1	1	0.916667	0.925	1	0.941176	1	1
Contig00070_950258	1	0.8	1	1	1	1	1	1	1	1	1	1	1	1	1	0.947368	0.970588	1	1
Contig00070_950260	1	1	1	1	1	1	1	1	1	1	1	1	1	1	0.975	0.921053	0.941176	1	1
Contig00070_1243098	1	1	1	1	1	1	1	1	1	1	1	1	1	1	1	1	1	1	0.791667
Contig00070_1243100	0.785714	1	0.777778	0.9375	1	0.4	0.5	1	0.545455	0.75	0.772727	1	0.5	0.625	0.85	0.868421	0.735294	1	1
Contig00070_1243317	0.928571	1	1	1	1	1	1	0.916667	1	0.5	1	1	1	1	1	1	0.970588	0.85	0.916667
Contig00070_1460769	0.928571	0.9	0.777778	0.9375	0.692308	1	0.9375	0.791667	0.863636	0.95	0.727273	0.75	0.75	0.75	0.875	0.815789	0.823529	0.95	0.916667
Contig00070_1460772	0.928571	1	0.944444	1	1	0.9	1	1	0.954545	1	1	1	0.96875	1	0.95	0.947368	0.941176	1	1
Contig00070_1460787	0.928571	0.9	0.833333	0.9375	0.692308	1	0.9375	0.791667	0.863636	0.95	0.727273	0.75	0.71875	0.75	0.875	0.815789	0.823529	0.95	0.916667
Contig00070_1460808	0.5	0.5	0.5	0.5	0.5	0.5	0.5	0.458333	0.5	0.5	0.5	0.5	0.5	0.5	0.525	0.5	0.5	0.55	0.5
Contig00070_1460817	0.5	0.5	0.5	0.5	0.5	0.5	0.5	0.5	0.545455	0.5	0.5	0.5	0.5	0.541667	0.525	0.5	0.5	0.55	0.5
Contig00070_1460833	0.928571	0.9	0.777778	0.9375	0.692308	1	0.9375	0.791667	0.863636	0.95	0.727273	0.75	0.75	0.75	0.9	0.842105	0.911765	0.95	0.916667
Contig00070_1460834	0.5	0.5	0.5	0.5	0.5	0.5	0.5	0.5	0.545455	0.5	0.5	0.5	0.53125	0.541667	0.525	0.5	0.5	0.55	0.5
Contig00070_1460871	0.928571	0.9	0.777778	0.9375	0.692308	0.9	0.9375	0.791667	0.863636	0.9	0.727273	0.75	0.78125	0.75	0.9	0.815789	0.852941	0.95	0.916667
Contig00070_1460878	0.5	0.5	0.5	0.5	0.5	0.5	0.5	0.5	0.545455	0.5	0.5	0.5	0.53125	0.541667	0.525	0.5	0.5	0.55	0.5
Contig00070_1461036	0.928571	0.9	0.777778	0.9375	0.692308	1	0.9375	0.791667	0.818182	0.5	0.772727	0.75	0.71875	0.791667	0.825	0.789474	0.823529	0.7	0.875
Contig00070_1461042	0.857143	0.9	0.777778	0.9375	0.692308	1	0.9375	0.791667	0.863636	0.9	0.727273	0.75	0.71875	0.75	0.875	0.815789	0.794118	0.95	0.916667
Contig00070_1461057	0.928571	0.9	0.833333	0.9375	0.692308	1	0.9375	0.791667	0.954545	0.95	0.727273	0.791667	0.75	0.833333	0.9	0.815789	0.794118	0.95	0.916667
Contig00070_1461066	0.5	0.5	0.5	0.5	0.538462	0.5	0.5	0.5	0.545455	0.5	0.5	0.5	0.5	0.541667	0.525	0.5	0.5	0.55	0.458333
Contig00070_1461070	0.5	0.5	0.5	0.5	0.5	0.5	0.5	0.458333	0.5	0.5	0.5	0.5	0.5	0.5	0.525	0.5	0.5	0.55	0.5
Contig00070_1461072	0.928571	0.9	0.777778	0.9375	0.692308	0.9	0.9375	0.75	0.863636	0.95	0.727273	0.75	0.71875	0.75	0.85	0.789474	0.823529	0.95	0.916667
Contig00070_1461073	0.5	0.5	0.5	0.5	0.5	0.5	0.5	0.5	0.545455	0.5	0.5	0.5	0.53125	0.541667	0.525	0.5	0.5	0.55	0.5
Contig00070_1461098	0.928571	0.9	0.777778	0.9375	0.692308	1	0.9375	0.75	0.863636	0.9	0.727273	0.75	0.71875	0.75	0.875	0.815789	0.852941	0.95	0.916667
Contig00070_1461108	0.928571	1	1	1	1	1	1	1	1	0.75	1	1	1	1	0.925	1	1	0.9	0.958333
Contig00070_1461110	0.5	0.6	0.5	0.5	0.5	0.5	0.5	0.458333	0.5	0.5	0.5	0.5	0.5	0.5	0.525	0.5	0.5	0.55	0.5
Contig00070_1461141	1	1	1	1	1	1	1	0.916667	1	1	1	1	1	1	1	0.973684	1	0.85	1
Contig00070_1647057	0.928571	1	1	1	1	1	1	1	1	1	1	1	1	0.833333	1	1	1	1	1
Contig00070_1647120	0.214286	0.8	0.722222	0.6875	1	0.4	0.5	1	0.318182	0.25	0.772727	1	0.40625	0.166667	0.775	0.789474	0.647059	1	0.9166667
Contig00070_1647145	0.785714	0.8	1	1	1	1	1	1	0.863636	1	1	1	1	1	1	1	0.941176	1	1
Contig00070_1871549	0.928571	1	1	1	0.115385	1	1	1	1	1	0.909091	0.833333	0.65625	1	0.975	0.815789	0.794118	1	1
Contig00070_1871753	1	1	0.777778	1	1	1	1	1	0.909091	1	1	1	1	1	0.85	0.973684	1	1	1
Contig00070_2223567	0.642857	0.8	0.555556	0.875	0.961538	0.4	0	1	0.545455	0.55	0.818182	1	0.5	0.541667	0.6	0.763158	0.588235	0.95	1
Contig00070_2223591	0.642857	0.8	0.555556	0.875	0.961538	0.4	0	1	0.545455	0.55	0.818182	1	0.5	0.541667	0.6	0.763158	0.588235	0.95	1
Contig00071_445393	1	1	1	1	1	1	1	0.916667	1	1	1	1	1	1	1	1	1	0.8	1
Contig00071_445421	1	1	1	1	1	1	1	0.75	1	1	1	1	1	1	1	1	1	1	1
Contig00071_445464	1	1	1	1	1	1	1	1	1	1	1	1	0.9375	1	0.875	0.921053	0.970588	1	1
Contig00071_445480	1	1	0.888889	1	1	1	1	0.791667	1	0.4	1	1	1	1	1	1	1	0.6	0.416667
Contig00071_445724	0.857143	0.8	0.944444	0.75	1	1	0.5	1	0.909091	1	1	1	0.84375	1	0.95	0.973684	0.941176	1	1
Contig00071_449757	0.714286	0.8	0.888889	0.625	0.961538	0.9	0.0625	1	0.909091	0.7	0.909091	1	0.75	0.583333	0.75	0.789474	0.882353	1	1
Contig00071_449824	1	1	0.888889	1	1	1	1	0.791667	1	0.4	1	1	1	1	1	1	1	0.55	0.416667
Contig00071_541436	1	1	0.944444	1	0.307692	1	1	1	0.772727	1	1	0.875	0.90625	1	0.95	0.947368	0.941176	1	1
Contig00071_1006487	0.642857	0.8	0.833333	0.375	0.384615	1	0.5	0.791667	0.5	0.9	1	0.75	0.71875	0.75	0.55	0.578947	0.852941	0.8	0.875
Contig00071_1147941	1	1	1	0.8125	1	1	1	1	1	1	1	0.708333	1	0.958333	1	1	1	1	1
Contig00071_1204952	1	1	1	1	1	1	1	1	0.727273	1	1	1	0.96875	1	0.95	1	1	1	0.958333
Contig00071_1204986	0.571429	0.8	0.888889	0.375	0.961538	0.6	0	1	0.909091	1	0.909091	0.833333	0.875	0.916667	0.7	0.684211	0.705882	1	1
Contig00071_1205039	0.785714	0.3	0.777778	0.875	0.653846	0.4	1	1	0.636364	0.75	0.136364	0.541667	0.6875	0.833333	0.625	0.578947	0.705882	1	1
Contig00071_1311475	1	1	1	1	1	1	0.5	1	1	1	1	1	1	1	1	1	1	1	1
Contig00071_1393563	0.785714	0.6	0.611111	0.5625	0.692308	0.8	0.5	0.583333	0.772727	0.65	0.636364	0.666667	0.75	0.791667	0.675	0.605263	0.676471	0.5	0.666667
Contig00071_1393567	1	1	1	1	1	1	1	0.958333	1	0.9	1	1	1	1	1	1	0.970588	1	0.958333
Contig00071_1496272	0.857143	1	1	0.8125	1	1	1	1	1	1	1	1	0.6875	0.958333	1	1	0.970588	1	1
Contig00071_1496557	0.642857	0.3	0.833333	0.875	0.615385	0	1	1	0.636364	0.75	0.0454545	0.208333	0.6875	0.833333	0.575	0.578947	0.647059	1	1
Contig00072_6694	0.928571	1	1	1	1	1	1	1	1	0.95	1	1	1	1	1	1	0.911765	1	1
Contig00072_6696	0.714286	0.9	0.833333	0.8125	0.730769	0.7	0.6875	1	0.727273	0.95	0.636364	0.875	0.8125	0.958333	0.775	0.789474	0.882353	0.9	0.958333
Contig00072_6706	0.928571	1	1	0.9375	0.961538	1	1	1	1	0.95	0.954545	1	0.96875	1	1	1	0.882353	1	1
Contig00072_6710	0.857143	0.9	0.888889	0.9375	1	1	1	0.916667	0.954545	1	1	0.958333	0.9375	1	0.95	0.842105	1	1	1
Contig00072_6900	1	1	1	1	1	1	1	0.958333	0.954545	1	1	1	1	1	1	0.947368	0.970588	0.95	1
Contig00072_29552	0.571429	0.7	0.666667	0.5	0.538462	0.5	0.5	1	0.5	1	0.863636	0.5	0.5	0.583333	0.625	0.578947	0.588235	1	1
Contig00072_29804	0.571429	0.5	0.555556	0.5	0.538462	0.5	0.5	0.541667	0.5	0.55	0.5	0.5	0.5	0.541667	0.525	0.526316	0.5	0.5	0.5
Contig00072_29817	0.571429	0.5	0.555556	0.5	0.538462	0.5	0.5	0.541667	0.5	0.55	0.5	0.5	0.5	0.541667	0.525	0.526316	0.5	0.5	0.5
Contig00072_34713	1	1	1	1	1	0.8	1	1	0.727273	1	0.954545	1	0.9375	0.916667	0.925	0.710526	0.970588	1	1
Contig00072_75522	1	0.8	1	1	1	1	1	1	1	1	1	1	1	1	0.95	0.947368	1	1	1
Contig00072_75550	1	1	1	1	1	1	0.4375	1	1	1	1	1	1	1	0.95	1	1	1	1
Contig00072_75765	1	1	1	1	1	1	1	1	1	0.7	1	1	1	1	1	1	1	1	1
Contig00072_369004	1	1	0.888889	0.9375	1	1	1	0.958333	1	1	1	1	1	1	0.925	1	1	0.8	0.833333
Contig00072_455721	1	1	0.888889	0.9375	1	1	1	0.958333	1	1	1	1	1	1	0.925	1	1	0.75	0.791667
Contig00072_460768	1	1	0.888889	0.9375	1	1	1	0.958333	1	1	1	1	1	1	0.925	1	1	0.75	0.791667
Contig00072_674455	1	1	0.944444	0.9375	1	1	1	0.958333	1	1	1	1	1	1	0.925	1	1	0.8	0.875
Contig00072_674549	1	1	0.944444	0.9375	1	1	1	0.958333	1	1	1	1	1	1	0.925	1	1	0.8	0.875
Contig00072_674569	1	1	0.944444	0.9375	1	1	1	0.958333	1	1	1	1	1	1	0.925	1	1	0.8	0.875
Contig00074_236413	0.785714	1	1	0.9375	0.423077	0.7	1	1	0.409091	0.7	0.818182	0.583333	0.78125	0.708333	0.875	0.763158	0.794118	1	0.916667
Contig00074_311651	1	1	1	1	1	1	1	1	1	1	0.954545	1	0.9375	0.75	1	1	1	1	1
Contig00074_311652	0.9285714	1	1	0.875	1	1	1	0.875	1	0.75	1	1	1	0.9583333	0.975	1	0.852941	1	0.9583333
Contig00074_311873	1	1	1	1	1	0.8	1	1	0.5	1	1	1	0.84375	1	1	1	1	1	1
Contig00074_471038	1	1	1	1	1	1	1	1	1	1	0.954545	1	0.9375	0.75	1	1	1	1	1
Contig00074_471354	1	1	1	1	1	1	1	1	1	1	0.954545	1	1	0.75	1	1	1	1	1
Contig00074_471390	1	1	0.888889	1	1	1	1	0.708333	1	1	1	1	1	1	1	1	1	0.95	1
Contig00074_663108	0.857143	1	1	1	1	0.9	1	1	1	1	0.954545	1	0.9375	0.833333	0.875	0.921053	0.882353	1	1
Contig00074_663119	0.857143	1	1	1	1	0.9	1	1	1	1	0.954545	1	0.9375	0.833333	0.875	0.921053	0.882353	1	1
Contig00074_663146	0.857143	1	1	1	1	0.9	1	1	1	1	0.954545	1	0.9375	0.833333	0.875	0.921053	0.882353	1	1
Contig00074_663402	0.857143	1	1	1	1	0.9	1	1	1	1	0.9545455	1	0.9375	0.833333	0.9	0.9210526	0.882353	1	1
Contig00074_663417	0.857143	1	1	1	1	0.9	1	1	1	1	0.954545	1	0.9375	0.833333	0.9	0.921053	0.882353	1	1
Contig00074_663430	0.857143	1	1	1	1	0.9	1	1	1	1	0.954545	1	0.9375	0.833333	0.9	0.921053	0.882353	1	1
Contig00074_1078044	0.857143	1	1	1	1	0.9	1	1	0.909091	1	1	1	1	1	0.875	1	0.970588	1	1
Contig00074_1078107	0.9285714	1	1	0.875	1	1	1	0.875	1	0.75	1	1	1	0.9583333	0.975	1	0.852941	1	0.9583333
Contig00074_1078282	0.9285714	1	1	0.875	1	1	1	0.875	1	0.75	1	1	1	0.9583333	0.975	1	0.852941	1	0.9583333
Contig00074_1103553	0.9285714	1	1	0.875	1	1	1	0.875	1	0.75	1	1	1	0.9583333	0.975	1	0.852941	1	0.9583333
Contig00074_1103626	0.642857	0.9	0.722222	0.625	0.423077	0.6	1	1	0.318182	0.7	0.818182	0.666667	0.59375	0.625	0.575	0.684211	0.647059	1	0.833333
Contig00074_1103860	0.928571	1	1	0.875	1	1	1	1	1	1	1	1	1	0.958333	0.975	1	0.911765	1	1
Contig00074_1224615	1	1	1	1	1	0.8	1	1	0.5	1	1	1	0.84375	1	1	1	1	1	1
Contig00074_1224850	0.928571	1	1	0.875	1	1	1	0.875	1	0.75	1	1	1	0.958333	0.975	1	0.852941	1	0.958333
Contig00074_1318662	0.571429	0.9	0.666667	0.625	0.423077	0.6	0.5	0.416667	0.318182	0.55	0.818182	0.666667	0.59375	0.625	0.525	0.684211	0.617647	0.3	0.208333
Contig00074_1327918	1	1	1	1	1	1	1	1	0.954545	1	1	0.916667	1	1	1	0.973684	0.970588	1	1
Contig00075_155295	0.571429	0.9	0.666667	0.625	0.423077	0.6	0.5	0.416667	0.318182	0.55	0.818182	0.666667	0.59375	0.625	0.525	0.684211	0.588235	0.3	0.208333
Contig00075_155320	1	1	1	1	1	1	0.5	1	1	1	1	1	1	1	0.95	1	0.970588	1	1
Contig00075_155328	1	1	1	1	1	1	1	0.916667	1	0.75	1	1	1	1	1	1	1	1	1
Contig00075_155366	1	1	1	1	1	1	1	1	1	1	1	1	1	0.75	1	1	1	1	1
Contig00075_175777	1	1	1	1	1	1	1	0.875	1	0.75	1	1	1	1	1	1	0.941176	1	0.958333
Contig00075_176021	1	1	0.833333	1	1	1	1	0.708333	1	0.85	1	1	1	1	1	1	1	0.7	0.833333
Contig00076_498467	0.714286	0	0.611111	0.8125	0.9230769	0.7	1	0.25	0.863636	0.8	0.681818	0.875	0.84375	0.666667	0.7	0.763158	0.764706	0.55	0.791667
Contig00076_498572	1	1	1	1	1	0.9	1	1	0.909091	1	1	0.875	1	1	0.975	1	0.941176	1	1
Contig00076_498746	1	1	0.833333	1	1	1	1	0.25	1	0.8	1	1	1	1	0.975	0.973684	0.941176	0.55	0.791667
Contig00076_498759	1	1	0.944444	1	1	1	1	1	1	0.5	1	1	1	1	1	1	1	0.9	0.916667
Contig00076_498785	0.857143	0.5	0.777778	0.9375	1	1	1	1	0.954545	1	1	1	1	1	1	0.973684	1	1	1
Contig00076_498800	1	1	1	0.875	1	1	1	1	0.954545	1	1	1	1	0.833333	1	1	1	1	1
Contig00077_173661	1	0.6	1	1	1	1	1	1	1	1	1	1	1	1	1	1	0.970588	1	1
Contig00077_456729	0.571429	1	0.777778	0.75	0.384615	1	0.5	1	0.454545	0.95	0.909091	0.666667	0.1875	0.958333	0.45	0.578947	0.470588	1	1
Contig00077_456752	0.785714	1	1	1	1	0.5	0.5	1	1	1	0.681818	0.666667	0.9375	1	0.9	0.973684	0.970588	1	1
Contig00077_456766	0.928571	0.6	0.611111	0.6875	1	1	1	0.0416667	0.772727	0.05	0.909091	1	0.9375	0.833333	0.925	0.947368	0.941176	0	0
Contig00077_494428	1	1	0.944444	0.875	1	1	1	1	1	1	1	1	1	0.833333	1	1	1	1	1
Contig00077_818099	0.571429	0.6	0.5	0.75	0.346154	1	0.5	1	0.454545	1	0.863636	0.666667	0.25	0.875	0.675	0.447368	0.617647	1	0.9583333
Contig00077_818156	1	1	1	1	1	1	1	1	1	1	1	1	1	1	1	0.973684	0.882353	1	1
Contig00077_818168	0.571429	0.6	0.5	0.75	0.346154	1	0.5	1	0.454545	1	0.863636	0.666667	0.25	0.875	0.675	0.447368	0.617647	1	0.958333
Contig00077_818169	0.571429	0.6	0.5	0.75	0.346154	1	0.5	1	0.454545	1	0.863636	0.666667	0.25	0.875	0.675	0.447368	0.617647	1	0.958333
Contig00077_818188	1	1	0.833333	1	1	1	1	0.208333	1	1	1	1	1	1	1	1	1	0.95	1
Contig00077_1232687	1	1	0.944444	0.875	1	1	1	1	1	1	0.909091	1	1	0.958333	1	1	1	0.95	0.875
Contig00077_1232767	1	1	0.944444	0.875	1	1	1	1	1	1	0.909091	1	1	0.958333	1	1	1	0.95	0.958333
Contig00077_1604724	1	1	0.833333	0.6875	1	1	1	0.208333	0.727273	0.15	0.863636	1	0.96875	0.9583333	0.95	0.710526	0.764706	0.05	0.583333
Contig00077_1604964	1	1	0.833333	0.6875	1	1	1	0.208333	0.727273	0.15	0.9090909	1	0.96875	0.9583333	0.95	0.710526	0.764706	0.05	0.583333
Contig00077_1604997	1	1	0.833333	0.6875	1	1	1	0.208333	0.727273	0.15	0.863636	1	0.96875	0.9583333	0.95	0.710526	0.764706	0.05	0.583333
Contig00077_1605015	0.928571	1	1	1	1	1	1	1	0.772727	1	0.909091	1	0.875	0.916667	0.825	0.868421	0.764706	1	1
Contig00077_1605027	1	1	0.833333	0.6875	1	1	1	0.208333	0.727273	0.15	0.863636	1	0.96875	0.9583333	0.95	0.710526	0.764706	0.05	0.583333
Contig00077_1656625	1	1	1	1	1	1	1	1	1	1	1	1	0.84375	1	1	1	1	1	1
Contig00077_1656629	1	0.7	0.944444	0.6875	1	0.8	1	1	0.863636	1	0.909091	1	1	0.416667	0.8	0.921053	0.911765	1	1
Contig00077_1656652	1	0.7	0.944444	0.6875	1	0.8	1	1	0.863636	1	0.909091	1	1	0.416667	0.8	0.921053	0.911765	1	1
Contig00077_1656659	1	0.7	0.944444	0.6875	1	0.8	1	1	0.863636	1	0.909091	1	1	0.416667	0.8	0.921053	0.911765	1	1
Contig00077_1656666	1	0.7	0.944444	0.6875	1	0.8	1	1	0.863636	1	0.909091	1	1	0.416667	0.8	0.921053	0.911765	1	1
Contig00077_1656672	1	0.7	0.944444	0.6875	1	0.8	1	1	0.863636	1	0.909091	1	1	0.416667	0.8	0.921053	0.911765	1	1
Contig00077_1656679	1	1	1	1	1	1	1	0.708333	1	1	1	1	1	1	1	1	1	0.95	1
Contig00077_1656685	1	0.7	0.944444	0.6875	1	0.8	1	1	0.863636	1	0.909091	1	1	0.416667	0.8	0.921053	0.911765	1	1
Contig00077_1656691	0.857143	0.6	1	0.875	1	1	1	1	1	1	0.909091	1	0.875	1	1	1	1	1	0.958333
Contig00077_1656722	1	0.7	0.9444444	0.6875	1	0.8	1	1	0.863636	1	0.9090909	1	1	0.416667	0.8	0.9210526	0.9117647	1	1
Contig00077_2066890	0.928571	0.9	1	0.875	1	1	1	0.958333	1	0	0.818182	1	0.9375	1	0.875	0.842105	0.852941	0.55	0.666667
Contig00077_2085312	1	1	1	1	1	1	1	1	1	1	0.863636	1	0.9375	1	1	0.973684	0.970588	1	0.958333
Contig00077_2925853	0.428571	0.5	0.722222	0.625	0.423077	0.9	0.5	1	0.9090909	1	0.9545455	0.291667	0.4375	0.791667	0.725	0.684211	0.676471	1	1
Contig00077_2925864	0.428571	0.5	0.722222	0.625	0.423077	0.9	0.5	1	0.909091	1	0.954545	0.291667	0.4375	0.791667	0.725	0.684211	0.676471	1	1
Contig00077_2925914	0.428571	0.5	0.722222	0.625	0.423077	0.9	0.5	1	0.909091	1	0.954545	0.291667	0.4375	0.791667	0.725	0.684211	0.676471	1	1
Contig00077_2925930	1	1	0.777778	1	1	1	1	1	1	1	1	1	1	1	1	1	0.941176	1	1
Contig00077_2925951	0.857143	1	1	0.875	1	1	1	1	1	1	1	0.958333	1	1	1	1	1	1	1
Contig00077_2925973	0.428571	0.5	0.722222	0.625	0.423077	0.9	0.5	1	0.909091	1	0.954545	0.291667	0.4375	0.791667	0.725	0.657895	0.676471	1	0.916667
Contig00077_3311545	0.642857	0.5	0.5	0.3125	0.423077	0.5	1	1	0.545455	1	0.818182	0.333333	0.40625	0.416667	0.575	0.526316	0.676471	1	0.958333
Contig00077_3311567	0.642857	0.5	0.5	0.3125	0.423077	0.5	1	1	0.545455	1	0.818182	0.333333	0.40625	0.416667	0.575	0.526316	0.676471	1	0.958333
Contig00077_3311592	0.642857	0.5	0.5	0.3125	0.423077	0.5	1	1	0.545455	1	0.818182	0.333333	0.40625	0.416667	0.575	0.526316	0.676471	1	0.958333
Contig00077_3311604	0.642857	0.5	0.5	0.3125	0.423077	0.5	1	1	0.545455	1	0.818182	0.333333	0.40625	0.416667	0.575	0.526316	0.676471	1	0.958333
Contig00077_3311605	0.642857	0.5	0.5	0.3125	0.423077	0.5	1	1	0.5	1	0.818182	0.333333	0.40625	0.416667	0.575	0.526316	0.676471	1	0.9583333
Contig00077_3311783	0.642857	0.5	0.5	0.3125	0.423077	0.5	1	1	0.545455	1	0.818182	0.333333	0.40625	0.416667	0.575	0.526316	0.676471	1	0.958333
Contig00077_3311784	0.642857	0.5	0.5	0.3125	0.423077	0.5	1	1	0.545455	1	0.818182	0.333333	0.40625	0.416667	0.575	0.526316	0.676471	0.9	0.958333
Contig00077_3311858	0.642857	0.5	0.5	0.3125	0.423077	0.5	1	1	0.545455	1	0.818182	0.333333	0.40625	0.416667	0.575	0.526316	0.676471	1	0.958333
Contig00079_516435	0.928571	0.5	0.777778	0.875	1	1	1	0.583333	0.954545	0.55	1	0.708333	0.6875	1	0.95	1	0.852941	0.55	0.541667
Contig00079_516436	0.5	0.5	0.5	0.5	0.5	0.5	0.5	0.666667	0.5	0.55	0.545455	0.583333	0.5	0.5	0.525	0.526316	0.617647	0.55	0.541667
Contig00079_516450	0.714286	0.6	0.611111	0.625	0.961538	0.8	0.5625	0.5	0.636364	0.7	0.681818	0.708333	0.75	0.583333	0.7	0.736842	0.705882	0.5	0.5
Contig00079_516457	0.5	0.5	0.555556	0.5	0.5	0.5	0.5625	0.5	0.5	0.55	0.545455	0.541667	0.53125	0.5	0.575	0.631579	0.558824	0.5	0.5
Contig00079_516461	1	1	0.944444	1	1	0.8	1	0.916667	0.818182	1	0.636364	0.958333	1	0.916667	0.875	0.894737	0.882353	0.9	0.833333
Contig00079_516472	1	1	1	1	1	1	1	1	0.863636	1	0.954545	1	0.96875	0.916667	0.925	0.736842	0.970588	1	1
Contig00079_516479	0.571429	0.5	0.555556	0.5	0.5	0.5	0.5	0.5	0.545455	0.5	0.5	0.583333	0.5	0.541667	0.55	0.526316	0.558824	0.5	0.583333
Contig00079_524257	1	0.9	0.888889	1	1	0.6	1	0.791667	0.772727	1	0.318182	0.916667	1	0.916667	0.7	0.842105	0.852941	0.8	0.375
Contig00079_524525	1	0.9	0.888889	1	1	0.6	1	0.791667	0.772727	1	0.318182	0.9166667	1	0.9166667	0.7	0.842105	0.852941	0.8	0.291667
Contig00080_28372	1	1	1	0.8125	0.961538	1	1	0.958333	1	0.25	0.954545	1	1	1	0.925	1	1	1	1
Contig00080_28414	0.571429	0.9	0.722222	0.75	0.961538	0.7	1	1	0.681818	0.95	0.545455	0.791667	0.6875	0.666667	0.8	0.894737	0.647059	0.95	0.958333
Contig00080_325391	1	1	0.888889	1	1	1	1	0.75	1	0.2	1	1	1	1	1	1	0.9411765	0.85	0.9166667
Contig00080_325701	1	1	0.888889	1	1	1	1	0.75	1	0.2	1	1	1	1	1	1	0.9411765	0.85	0.9166667
Contig00080_325703	1	1	0.888889	1	1	1	1	0.75	1	0.2	1	1	1	1	1	1	0.9411765	0.85	0.9166667
Contig00080_438745	1	0.6	0.555556	0.6875	1	0.7	0.5	0.75	0.863636	1	0.5	1	0.59375	0.791667	0.9	0.842105	0.764706	0.55	0.416667
Contig00080_670065	0.785714	0.7	0.777778	1	0.576923	0.8	0	1	0.863636	1	0.363636	1	0.59375	1	0.925	0.789474	0.705882	1	1
Contig00080_795853	1	1	1	1	1	1	1	0.875	1	1	1	1	1	1	1	1	1	0.85	0.958333
Contig00080_795890	1	1	0.666667	0.5	1	0.5	0.5	0.875	1	0.5	0.727273	0.333333	0.59375	0.625	0.8	0.710526	0.647059	0.6	0.75
Contig00080_795902	1	1	0.666667	0.5	1	0.5	0.5	0.875	1	0.5	0.727273	0.333333	0.59375	0.625	0.8	0.710526	0.647059	0.6	0.75
Contig00080_995476	0.5	0.5	0.5	0.5	0.5	0.5	0.5	0.5	0.545455	0.5	0.5	0.5	0.5625	0.5	0.525	0.5	0.5	0.5	0.5
Contig00080_995484	1	1	0.944444	1	1	1	1	0.875	0.818182	0.95	1	1	1	1	0.925	1	0.970588	0.7	1
Contig00080_995573	0.5	0.5	0.5	0.5	0.5	0.5	0.5	0.5	0.545455	0.5	0.5	0.5	0.5625	0.5	0.525	0.5	0.5	0.5	0.5
Contig00080_1063560	1	1	1	1	1	1	1	1	0.818182	0.95	1	1	1	1	0.925	1	0.970588	1	1
Contig00080_1063594	0.714286	0.2	0.333333	0.5	0.807692	0.7	1	0	0.863636	1	0.863636	0.708333	0.84375	0.375	0.8	0.552632	0.794118	0	0.625
Contig00080_1063637	0.642857	0.1	0.277778	0.375	0.807692	0.7	1	0.0416667	0.863636	1	0.863636	0.708333	0.84375	0.333333	0.8	0.526316	0.764706	0	0.625
Contig00080_1103072	0.785714	0.6	0.611111	0.8125	0.846154	1	1	0.166667	0.954545	0.05	0.863636	0.75	0.875	0.666667	0.95	0.921053	0.882353	0.05	0.25
Contig00080_1103118	0.785714	0.6	0.611111	0.8125	0.846154	1	1	0.166667	0.9545455	0.05	0.863636	0.75	0.875	0.666667	0.95	0.9210526	0.882353	0.05	0.25
Contig00080_1853083	1	1	1	1	1	1	1	0.625	1	1	1	1	1	1	1	1	1	0.85	0.916667
Contig00080_1853318	1	1	0.888889	1	1	1	1	0.791667	1	1	1	1	1	1	1	1	1	0.85	0.458333
Contig00080_2115115	1	1	1	1	1	1	1	1	1	1	1	1	1	1	1	1	1	0.7	0.958333
Contig00080_2137925	1	1	0.777778	1	1	1	1	0.541667	1	1	1	1	1	1	1	1	1	0.6	0.541667
Contig00082_61087	1	1	0.944444	1	1	1	1	0.791667	1	1	1	1	1	1	1	1	1	0.95	1
Contig00082_61371	1	0.9	0.888889	1	0.884615	0.8	1	0.875	0.954545	1	0.954545	1	1	1	0.775	1	0.882353	0.85	1
Contig00082_109068	1	1	0.944444	1	0.961538	1	1	0.958333	1	1	1	0.833333	1	1	0.975	0.973684	1	0.9	0.958333
Contig00082_109071	0.571429	1	0.888889	0.9375	1	1	0.5	1	1	1	1	1	1	0.458333	0.9	0.9736842	0.9117647	1	1
Contig00082_109087	1	1	0.944444	1	1	1	1	0.833333	1	1	1	1	1	1	1	1	1	1	1
Contig00082_109105	0.571429	1	0.888889	0.9375	1	1	0.5	1	1	1	1	1	1	0.458333	0.9	0.973684	0.911765	1	1
Contig00082_109285	0.571429	1	0.888889	0.9375	1	1	0.5	1	1	1	1	1	1	0.458333	0.9	0.973684	0.911765	1	1
Contig00082_109287	0.571429	1	0.888889	0.9375	1	1	0.5	1	1	1	1	1	1	0.458333	0.9	0.973684	0.911765	1	1
Contig00082_109377	0.571429	1	0.888889	0.9375	1	1	0.5	1	1	1	1	1	1	0.458333	0.9	0.9736842	0.9117647	1	1
Contig00082_143909	0.857143	0.9	0.777778	0.875	0.884615	0.7	1	0.958333	0.863636	0.95	0.681818	0.791667	0.96875	0.958333	0.675	0.921053	0.794118	0.9	0.958333
Contig00082_143912	0.571429	1	0.944444	0.875	0.961538	1	0.5	1	1	1	1	0.833333	1	0.416667	0.9	0.894737	0.941176	1	1
Contig00082_143959	0.857143	0.9	0.777778	0.875	0.884615	0.7	1	0.958333	0.863636	0.95	0.681818	0.791667	0.96875	0.958333	0.675	0.921053	0.823529	0.9	0.958333
Contig00082_149040	0.571429	1	0.888889	0.875	1	1	0.4375	1	1	1	1	1	1	0.416667	0.9	0.894737	0.911765	1	1
Contig00082_655831	1	1	1	1	0.961538	0.5	1	1	0.954545	1	0.727273	0.958333	1	1	0.975	1	1	1	1
Contig00082_655832	1	1	1	1	1	1	1	1	1	1	1	1	1	1	0.975	0.868421	0.970588	1	1
Contig00082_655837	0.5	0.3	0.5	0.5625	0.807692	0.5	1	0.083333	0.9090909	0.1	0.545455	0.708333	0.65625	0.541667	0.8	0.736842	0.735294	0	0.541667
Contig00082_655840	1	1	1	1	1	1	1	1	1	1	1	1	1	1	1	1	1	0.75	1
Contig00082_656090	0.571429	0.3	0.555556	0.5625	0.807692	0.5	1	0.333333	0.909091	0.6	0.590909	0.708333	0.65625	0.541667	0.775	0.763158	0.764706	0.3	0.666667
Contig00082_656153	1	1	1	1	1	1	1	1	1	1	1	0.458333	1	1	1	1	1	1	1
Contig00082_772464	1	1	0.888889	1	1	1	1	1	0.863636	1	1	1	0.84375	0.833333	0.85	0.947368	0.911765	1	0.5
Contig00082_772467	1	1	0.777778	1	1	1	1	0.458333	0.863636	0.9	1	1	0.84375	0.833333	0.85	0.947368	0.882353	0.65	0.208333
Contig00082_772471	1	1	1	1	1	1	1	0.875	1	0.95	1	1	1	1	1	1	0.970588	0.75	0.75
Contig00082_772480	0.9285714	1	0.722222	1	0.9615385	0.5	1	0.125	0.772727	0	0.772727	0.9583333	0.84375	0.833333	0.85	0.9473684	0.882353	0.3	0.166667
Contig00082_772489	1	1	0.944444	1	0.961538	0.5	1	0.666667	0.909091	1	0.772727	0.958333	1	1	1	1	1	0.75	1
Contig00082_772545	1	1	0.944444	1	1	1	1	0.916667	1	1	1	1	1	1	1	1	1	0.7	1
Contig00083_272663	1	1	0.944444	0.875	1	1	1	1	0.954545	1	1	1	0.96875	0.958333	0.925	0.921053	0.970588	1	1
Contig00083_272668	0.571429	0.5	0.5	0.5	0.538462	0.5	0.5	0.75	0.5	0.55	0.5	0.541667	0.53125	0.5	0.525	0.578947	0.529412	0.7	0.5
Contig00083_272726	0.571429	0.6	0.611111	0.5	0.576923	0.5	0.5	0.5	0.5	0.5	0.5	0.5	0.5625	0.583333	0.5	0.552632	0.5	0.5	0.5
Contig00083_272763	0.571429	0.5	0.5	0.5	0.538462	0.5	0.5625	0.583333	0.5	0.5	0.545455	0.541667	0.53125	0.5	0.5	0.526316	0.529412	0.55	0.541667
Contig00083_272968	1	1	0.888889	1	1	1	1	0.875	1	1	1	1	1	1	1	1	1	0.95	0.958333
Contig00083_350929	1	1	0.833333	1	0.961538	0.9	0.5	0.458333	0.909091	1	1	1	1	1	0.8	0.947368	0.676471	0.5	0.416667
Contig00083_351158	0.857143	0.8	0.944444	1	1	1	1	1	1	1	0.727273	0.833333	0.9375	1	1	0.684211	0.911765	1	0.875
Contig00084_230344	1	1	0.888889	1	1	1	1	0.541667	1	1	1	1	0.96875	1	1	1	1	0.55	0.583333
Contig00084_230595	0.928571	1	0.5	0.9375	1	1	1	1	0.954545	0.95	0.954545	1	0.96875	0.875	0.825	0.763158	0.882353	1	1
Contig00084_313254	0.928571	0.7	0.5	0.9375	1	0.7	1	1	0.954545	0.95	0.954545	0.791667	1	0.875	0.8	0.736842	0.764706	1	1
Contig00084_394310	1	1	0.944444	1	1	1	1	0.958333	1	1	1	1	1	1	1	1	1	0.85	0.833333
Contig00084_394569	1	1	1	1	1	1	1	1	1	1	0.954545	1	1	1	0.95	0.973684	0.911765	1	1
Contig00084_498249	0.357143	0.7	0.166667	0.75	0.230769	0.5	1	0.208333	0.818182	0.7	0.727273	0.583333	0.84375	0.5	0.5	0.421053	0.5	0.05	0.166667
Contig00084_498474	1	1	0.888889	1	1	1	1	0.416667	1	1	1	1	0.96875	1	1	1	1	0.35	0.708333
Contig00084_498562	1	1	1	1	0.269231	1	1	1	1	0.9	0.772727	1	0.875	1	0.95	0.973684	0.970588	1	1
Contig00084_529545	0.714286	1	0.944444	0.5625	1	1	1	1	1	0.7	1	1	1	0.958333	0.875	1	0.911765	1	1
Contig00084_529585	0.857143	1	1	1	1	1	1	1	1	1	1	1	1	1	0.95	0.947368	0.941176	0.7	0.958333
Contig00084_613159	0.642857	0.6	0.944444	0.9375	1	0.9	1	1	0.681818	1	0.909091	0.791667	0.84375	0.875	0.8	0.868421	0.941176	1	1
Contig00084_613183	1	1	0.888889	1	1	1	1	0.625	1	0.65	1	1	1	1	1	1	1	0.65	0.833333
Contig00084_613202	0.642857	0.6	0.944444	0.875	1	0.9	1	1	0.636364	0.65	0.909091	0.791667	0.84375	0.875	0.8	0.789474	0.911765	1	0.958333
Contig00084_613206	0.5	0.7	0.611111	0.5	0.5	0.6	0.5625	0.666667	0.5	0.7	0.545455	0.5	0.5625	0.541667	0.575	0.526316	0.588235	0.7	0.791667
Contig00084_613207	1	1	0.888889	1	0.538462	1	1	0.916667	1	0.6	0.954545	1	0.6875	0.791667	0.925	0.657895	0.823529	0.6	0.666667
Contig00084_613408	1	1	1	1	1	1	1	1	1	0.65	1	1	1	1	1	1	1	1	0.958333
Contig00084_613440	0.642857	0.6	0.833333	0.875	0.538462	0.9	1	0.916667	0.636364	0.6	0.863636	0.791667	0.53125	0.75	0.75	0.605263	0.735294	0.6	0.666667
Contig00084_613441	0.642857	0.6	0.833333	0.875	0.538462	0.9	1	0.916667	0.636364	0.6	0.863636	0.791667	0.53125	0.75	0.75	0.605263	0.735294	0.6	0.666667
Contig00084_613455	1	1	1	1	0.961538	1	1	1	1	1	0.954545	0.916667	0.90625	1	0.975	1	0.882353	1	1
Contig00084_613485	0.642857	0.6	0.944444	0.875	1	0.9	1	1	0.636364	1	0.909091	0.791667	0.84375	0.875	0.8	0.789474	0.911765	1	1
Contig00084_816791	0.928571	0.6	0.555556	1	1	0.7	1	1	0.954545	0.95	0.954545	0.791667	1	0.833333	0.8	0.736842	0.941176	1	1
Contig00084_863736	0.857143	0.6	0.555556	1	1	0.7	1	1	0.863636	0.95	0.954545	0.583333	1	0.666667	0.675	0.657895	0.794118	1	1
Contig00084_864004	1	1	1	1	1	1	1	1	1	0.8	1	1	1	0.833333	1	1	1	1	1
Contig00084_891255	0.928571	1	1	1	1	1	1	1	1	1	1	0.791667	1	0.916667	1	0.947368	0.970588	1	1
Contig00084_891261	1	0.9	0.888889	0.625	1	1	1	0.625	1	1	1	1	1	0.958333	1	1	0.970588	0.55	0.75
Contig00084_891323	1	0.9	0.888889	0.625	1	1	1	0.625	1	1	1	1	1	0.958333	1	1	0.970588	0.55	0.75
Contig00084_892760	0.714286	0.5	0.944444	1	1	1	1	1	1	0.7	1	1	1	1	0.925	0.973684	0.823529	1	1
Contig00085_127128	0.714286	1	0.944444	0.8125	1	1	1	1	1	1	1	1	1	0.583333	0.85	0.921053	0.852941	1	1
Contig00085_127261	1	1	0.944444	1	1	1	1	0.708333	1	1	1	1	1	1	1	1	1	0.8	1
Contig00085_127304	0.571429	0.6	0.5	0.625	1	0.9	0.5	0.375	0.909091	0.45	0.909091	1	0.71875	0.291667	0.7	0.552632	0.735294	0.4	0.0833333
Contig00085_199083	1	1	0.833333	1	1	1	1	0.708333	1	0.7	1	1	1	1	1	1	1	0.6	0.416667
Contig00085_199150	0.571429	0.6	0.555556	0.625	0.9615385	0.9	0.5	0.458333	0.9090909	0.45	0.9090909	1	0.71875	0.291667	0.7	0.578947	0.735294	0.45	0.083333
Contig00085_211707	0.5	0.5	0.5	0.5	0.5	0.5	0.5	0.5	0.5	0.5	0.5	0.5	0.5	0.5	0.5	0.5	0.5	0.5	0.5
Contig00085_211714	0.5	0.5	0.5	0.5625	0.5	0.5	0.5	0.5	0.5	0.5	0.5	0.5	0.5	0.5	0.5	0.5	0.5	0.5	0.5
Contig00085_389509	0.5	0.8	0.555556	0.8125	0.076923	0.9	0.5	1	0.590909	0.95	0.590909	0.083333	0.34375	0.75	0.6	0.710526	0.588235	1	1
Contig00085_389532	0.5	0.8	0.555556	0.8125	0.0769231	0.9	0.5	1	0.590909	0.95	0.590909	0.0833333	0.34375	0.75	0.6	0.710526	0.588235	1	1
Contig00085_389563	1	1	1	1	1	1	1	0.958333	1	0.6	1	1	1	1	1	1	1	0.65	0.958333
Contig00085_389578	0.5	0.8	0.555556	0.8125	0.0769231	0.9	0.5	1	0.590909	0.95	0.590909	0.0833333	0.34375	0.75	0.6	0.710526	0.588235	1	1
Contig00085_389759	1	1	0.944444	1	1	1	1	1	1	0.6	1	1	1	1	1	1	1	0.85	0.625
Contig00085_389765	1	1	1	1	1	1	1	0.75	1	1	1	1	1	1	1	1	1	0.9	0.958333
Contig00085_389807	0.5	0.8	0.555556	0.8125	0.076923	0.9	0.5	1	0.590909	0.95	0.590909	0.083333	0.34375	0.75	0.6	0.710526	0.588235	1	1
Contig00085_549752	0.5	0.8	0.5	0.8125	0.0769231	0.9	0.5	1	0.636364	0.95	0.590909	0.0833333	0.34375	0.75	0.6	0.710526	0.617647	1	1
Contig00085_549764	0.857143	1	0.944444	0.875	1	0.9	1	0.791667	0.863636	0.9	0.909091	1	0.84375	0.833333	0.875	0.684211	0.882353	0.85	0.875
Contig00085_549969	1	1	1	1	1	1	1	0.958333	1	0.6	1	1	1	1	1	1	1	0.7	0.958333
Contig00085_549980	0.5	1	0.833333	0.75	0.923077	0.9	1	0.708333	0.727273	0.9	0.863636	0.916667	0.8125	0.458333	0.6	0.421053	0.588235	0.85	0.791667
Contig00085_549981	0.5	0.8	0.5	0.8125	0.0769231	0.9	0.5	1	0.636364	0.95	0.590909	0.0833333	0.34375	0.75	0.6	0.710526	0.617647	1	1
Contig00085_549985	0.5	0.8	0.5	0.8125	0.076923	0.9	0.5	1	0.636364	0.95	0.590909	0.083333	0.34375	0.75	0.6	0.710526	0.617647	1	1
Contig00085_550031	0.5	0.8	0.5	0.8125	0.076923	0.9	0.5	1	0.636364	0.95	0.590909	0.083333	0.34375	0.75	0.6	0.710526	0.617647	1	1
Contig00085_661499	0.5	0.8	0.555556	0.8125	0.076923	0.9	0.5	1	0.590909	0.95	0.590909	0.083333	0.3125	0.75	0.6	0.710526	0.588235	1	1
Contig00085_661501	0.5	0.8	0.555556	0.8125	0.0769231	0.9	0.5	1	0.590909	0.95	0.590909	0.0833333	0.3125	0.75	0.6	0.710526	0.588235	1	1
Contig00085_661503	0.5	0.8	0.555556	0.8125	0.0769231	0.9	0.5	1	0.590909	0.95	0.590909	0.0833333	0.3125	0.75	0.6	0.710526	0.588235	1	1
Contig00085_661575	0.5	0.8	0.555556	0.8125	0.0769231	0.9	0.5	1	0.590909	0.95	0.590909	0.0833333	0.3125	0.75	0.6	0.710526	0.588235	1	1
Contig00085_661747	0.5	0.8	0.555556	0.8125	0.0769231	0.9	0.5	1	0.590909	0.95	0.590909	0.0833333	0.3125	0.75	0.6	0.710526	0.588235	1	1
Contig00085_661797	0.5	0.8	0.555556	0.8125	0.0769231	0.9	0.5	1	0.590909	0.95	0.590909	0.0833333	0.3125	0.75	0.6	0.710526	0.588235	1	1
Contig00085_661829	0.5	0.8	0.555556	0.8125	0.076923	0.9	0.5	1	0.590909	0.95	0.590909	0.083333	0.3125	0.75	0.6	0.710526	0.588235	1	1
Contig00085_661832	1	1	0.666667	1	1	1	1	0.583333	1	0.55	1	1	1	0.916667	1	1	1	0.5	0.291667
Contig00085_771111	1	0.6	0.611111	0.5625	1	0.6	0.5	0.291667	0.681818	0.15	0.545455	1	0.84375	0.833333	0.825	0.9210526	0.852941	0.15	0.25
Contig00085_987221	1	0.9	0.833333	1	1	1	0.5	0.916667	0.909091	0.6	1	1	1	0.916667	1	0.947368	1	0.85	0.458333
Contig00085_987239	1	0.9	0.833333	1	1	1	0.5	0.916667	0.909091	0.6	1	1	1	0.916667	1	0.947368	1	0.85	0.458333
Contig00085_987255	1	0.6	0.944444	0.875	1	1	1	1	1	1	1	1	0.84375	0.958333	1	1	1	1	1
Contig00085_987283	1	0.6	1	0.75	1	0.8	1	1	0.909091	1	1	1	1	1	0.95	0.973684	0.941176	1	1
Contig00085_987288	1	1	1	1	1	1	1	0.958333	1	1	1	1	1	1	1	1	1	0.65	0.958333
Contig00085_987302	1	1	0.944444	1	1	1	1	1	1	1	1	1	1	1	0.875	1	1	1	1
Contig00085_1005180	1	0.9	0.833333	1	1	1	0.5	0.9166667	0.9090909	0.6	1	1	1	0.9166667	1	0.9473684	1	0.85	0.458333
Contig00085_1005183	1	0.5	0.777778	0.875	1	1	0.5	0.9166667	0.9090909	0.6	1	1	0.84375	0.875	1	0.9473684	1	0.85	0.458333
Contig00085_1005196	1	0.9	0.833333	1	1	1	0.5	0.9166667	0.9090909	0.6	1	1	1	0.9166667	1	0.9473684	1	0.85	0.458333
Contig00085_1005215	1	0.9	0.833333	1	1	1	0.5	0.9166667	0.9090909	0.6	1	1	1	0.9166667	1	0.9473684	1	0.85	0.458333
Contig00085_1005223	1	1	1	1	1	1	1	1	0.909091	1	1	1	1	1	0.95	0.868421	0.970588	1	1
Contig00085_1162866	1	0.5	0.944444	0.875	1	1	1	1	1	0.6	1	1	0.84375	0.958333	1	1	1	1	0.958333
Contig00085_1162923	1	1	1	1	1	1	1	1	1	0.6	1	1	1	1	1	1	1	1	0.958333
Contig00085_1162956	1	0.5	0.9444444	0.875	1	1	1	1	1	0.6	1	1	0.84375	0.9583333	1	1	1	1	0.9583333
Contig00085_1163135	1	1	0.944444	1	1	1	1	0.875	1	1	1	1	1	1	1	1	1	0.95	1
Contig00085_1163147	1	0.5	0.944444	0.875	1	1	1	1	1	0.6	1	1	0.84375	0.958333	1	1	1	1	0.958333
Contig00085_1342846	0.642857	0.5	0.888889	0.4375	0.230769	0.4	1	0.9166667	0.681818	0.2	0.272727	0.875	0.5	0.458333	0.625	0.447368	0.382353	0.9	0.583333
Contig00085_1656160	0.785714	0.5	0.944444	0.75	0.961538	0.9	1	0.916667	0.954545	0.9	0.636364	1	0.8125	0.791667	0.9	0.657895	0.823529	0.8	0.666667
Contig00085_1656222	0.785714	0.3	0.444444	0.5	0.846154	0.5	1	0.166667	0.863636	0.3	0.590909	0.791667	0.6875	0.625	0.8	0.631579	0.647059	0.1	0.208333
Contig00085_1656434	0.857143	1	1	1	1	1	1	1	1	0.95	0.954545	1	0.875	1	0.95	0.947368	0.941176	1	1
Contig00085_1656442	1	1	0.944444	1	1	1	1	1	1	0.5	1	1	1	1	1	1	1	0.95	0.875
Contig00085_1656505	0.785714	0.3	0.444444	0.5	0.846154	0.5	1	0.166667	0.863636	0.3	0.590909	0.791667	0.6875	0.625	0.8	0.631579	0.647059	0.1	0.208333
Contig00085_1656509	1	1	0.9444444	1	1	1	1	1	1	0.5	1	1	1	1	1	1	1	0.95	0.875
Contig00085_1673526	1	1	0.888889	1	1	1	1	0.666667	1	1	1	1	1	1	1	0.973684	1	0.85	0.958333
Contig00085_1673778	0.785714	0.5	0.944444	0.75	0.961538	0.9	1	0.916667	0.954545	0.95	0.636364	1	0.8125	0.791667	0.9	0.684211	0.823529	0.8	0.75
Contig00085_1673784	0.785714	0.5	0.944444	0.75	0.961538	0.9	1	0.916667	0.954545	0.95	0.636364	1	0.8125	0.791667	0.9	0.684211	0.823529	0.8	0.75
Contig00085_1673803	1	1	0.944444	1	1	1	1	0.875	1	1	1	1	1	1	1	0.973684	1	0.85	0.958333
Contig00085_1673856	0.785714	0.5	0.888889	0.75	0.9615385	0.9	1	0.9166667	0.9545455	0.4	0.636364	1	0.8125	0.791667	0.9	0.684211	0.823529	0.75	0.541667
Contig00085_1824711	1	1	0.888889	1	0.961538	1	1	0.875	0.863636	0.8	1	1	1	0.833333	0.9	0.894737	0.823529	0.7	0.583333
Contig00085_1824996	1	1	0.833333	1	1	1	1	0.583333	1	0.55	1	1	1	1	1	1	1	0.7	0.75
Contig00085_1825026	1	1	1	1	1	1	1	0.875	1	1	1	1	1	1	1	1	1	0.85	0.958333
Contig00085_1834574	1	1	0.944444	1	1	1	1	0.875	1	1	1	1	1	1	1	1	0.970588	0.85	0.791667
Contig00085_1834588	1	0.9	1	1	1	1	1	1	1	1	1	1	0.90625	1	0.925	1	1	1	1
Contig00085_1834620	1	1	0.888889	1	0.961538	1	1	0.875	0.863636	0.8	1	1	1	0.833333	0.9	0.868421	0.823529	0.7	0.583333
Contig00085_1834664	1	1	0.944444	1	1	1	1	0.875	1	1	1	1	1	1	1	1	0.970588	0.85	0.791667
Contig00085_1956196	1	1	1	0.875	1	1	1	1	0.818182	1	1	1	1	1	1	1	0.970588	1	1
Contig00085_1956219	0.857143	0.6	1	0.75	0.961538	0.9	1	1	0.863636	1	0.590909	0.916667	0.90625	0.958333	0.8	0.815789	0.764706	1	1
Contig00085_1956243	0.5	0.5	0.5	0.5	0.5	0.5	0.5	0.5	0.454545	0.55	0.5	0.5	0.5	0.541667	0.5	0.5	0.529412	0.5	0.541667
Contig00085_1956456	1	1	1	1	1	1	1	0.75	1	1	1	1	1	1	1	1	1	1	0.958333
Contig00085_1956463	0.5	0.5	0.5	0.5	0.5	0.5	0.5	0.5	0.454545	0.55	0.5	0.5	0.5	0.541667	0.5	0.5	0.529412	0.5	0.541667
Contig00085_1956479	0.571429	0.6	0.611111	0.625	0.538462	0.7	0.5	0.75	0.681818	0.55	0.5	0.5	0.65625	0.75	0.6	0.5	0.558824	0.8	0.625
Contig00085_1956486	1	0.8	1	1	1	1	1	1	0.909091	0.95	1	1	1	1	0.95	1	1	1	0.75
Contig00085_1956488	1	1	1	1	1	1	1	1	1	1	1	1	1	1	1	1	1	0.8	0.958333
Contig00085_1956530	0.571429	0.6	0.611111	0.625	0.538462	0.7	0.5	0.75	0.681818	0.55	0.5	0.5	0.65625	0.75	0.575	0.5	0.529412	0.8	0.625
Contig00085_1956546	1	1	0.888889	1	1	1	1	0.875	1	0.8	1	1	0.9375	0.916667	1	1	1	0.9	0.958333
Contig00085_1956571	1	1	1	1	1	1	1	1	1	1	1	1	1	1	1	1	1	0.8	0.958333
Contig00088_57362	0.714286	0.8	0.833333	1	1	0.9	1	1	0.772727	1	0.590909	0.875	0.875	0.833333	0.95	0.763158	0.794118	1	0.875
Contig00088_57455	0.714286	0.8	0.833333	1	1	0.9	1	1	0.772727	1	0.590909	0.875	0.875	0.833333	0.95	0.763158	0.794118	1	0.875
Contig00088_57627	0.714286	0.8	0.833333	1	1	0.9	1	1	0.818182	1	0.590909	0.875	0.875	0.833333	0.95	0.763158	0.794118	1	0.875
Contig00088_57655	0.714286	0.8	0.833333	1	1	0.9	1	1	0.772727	1	0.590909	0.875	0.875	0.833333	0.95	0.763158	0.794118	1	0.875
Contig00088_155200	0.642857	0.6	0.5	0.5625	0.769231	0.9	0.9375	0.833333	0.863636	1	0.954545	0.875	0.8125	0.708333	0.85	0.842105	0.764706	1	0.875
Contig00088_155218	1	1	0.944444	0.9375	1	0.9	0.9375	0.916667	0.909091	0.95	0.909091	1	1	0.958333	0.925	0.947368	0.911765	1	0.958333
Contig00088_208852	1	1	1	1	1	1	1	1	1	1	1	0.625	1	1	1	1	1	1	1
Contig00088_209104	1	1	0.888889	1	1	1	1	0.958333	1	1	1	1	1	1	1	1	1	0.85	0.958333
Contig00088_209133	0.5	0.5	0.555556	0.5	0.5	0.5	0.5	0.5	0.590909	0.5	0.727273	0.541667	0.46875	0.458333	0.5	0.605263	0.588235	0.5	0.541667
Contig00088_209147	0.5	0.5	0.666667	0.5	0.5	0.5	0.5	0.833333	0.636364	0.5	0.727273	0.541667	0.46875	0.458333	0.65	0.631579	0.676471	0.85	0.791667
Contig00088_209157	0.5	0.5	0.5	0.5	0.5	0.5	0.5	0.5	0.5	0.5	0.5	0.5	0.53125	0.541667	0.5	0.5	0.470588	0.5	0.5
Contig00088_245319	0.714286	0.8	0.833333	1	1	0.9	1	1	0.727273	1	0.545455	0.875	0.875	0.875	0.95	0.736842	0.794118	0.95	0.875
Contig00088_252623	1	1	1	1	1	1	1	1	0.954545	1	1	1	1	1	0.875	1	0.970588	1	1
Contig00088_252685	0.5	0.5	0.5	0.5	0.5	0.5	0.5	0.5	0.5	0.5	0.5	0.5	0.5	0.5	0.5	0.5	0.5	0.5	0.5
Contig00088_252703	0.714286	0.8	0.833333	1	1	0.9	1	0.833333	0.727273	1	0.545455	0.875	0.875	0.833333	0.95	0.736842	0.794118	1	0.875
Contig00090_40612	1	0.9	0.888889	1	1	0.6	1	0.791667	0.772727	1	0.272727	0.9166667	1	0.9166667	0.7	0.842105	0.852941	0.8	0.291667
Contig00090_40939	1	1	1	1	1	0.8	1	1	0.727273	1	0.954545	1	0.9375	0.916667	0.925	0.631579	0.941176	1	1
Contig00091_125427	0.285714	0.2	0.722222	0.4375	0.9230769	0.6	0	1	0.590909	1	0.545455	0.833333	0.34375	0.416667	0.55	0.447368	0.441176	0.9	0.9583333
Contig00091_125435	0.285714	0.2	0.722222	0.4375	0.9230769	0.6	0	1	0.590909	1	0.545455	0.833333	0.34375	0.416667	0.55	0.447368	0.441176	0.9	0.9583333
Contig00091_156026	0.928571	1	0.722222	1	1	1	0.5	0.5	1	0.65	1	1	1	0.916667	0.95	0.947368	1	0.15	0.375
Contig00091_156035	0.928571	1	0.722222	1	1	1	0.5	0.5	1	0.65	1	1	1	0.916667	0.95	0.947368	1	0.15	0.375
Contig00091_156038	0.785714	1	0.611111	1	1	0.9	0.5	0.416667	0.818182	0	0.818182	0.833333	1	0.9166667	0.925	0.894737	1	0.1	0.125
Contig00091_156117	0.785714	1	0.611111	1	1	0.9	0.5	0.416667	0.818182	0	0.818182	0.833333	1	0.9166667	0.925	0.894737	1	0.1	0.125
Contig00091_156272	0.928571	1	0.722222	1	1	1	0.5	0.5	1	0.65	1	1	1	0.916667	0.95	0.947368	1	0.15	0.375
Contig00091_156277	0.642857	0.4	1	0.5625	1	1	1	1	0.772727	1	0.863636	0.875	0.71875	0.708333	0.775	0.842105	0.764706	1	0.916667
Contig00091_156280	0.785714	1	0.611111	1	1	0.9	0.5	0.416667	0.818182	0	0.818182	0.833333	1	0.9166667	0.925	0.894737	1	0.1	0.125
Contig00091_156283	0.928571	1	0.722222	1	1	1	0.5	0.5	1	0.65	1	1	1	0.916667	0.95	0.947368	1	0.15	0.375
Contig00091_156306	0.857143	1	0.888889	1	1	0.9	1	0.916667	0.818182	0.35	0.818182	0.833333	1	1	0.975	0.947368	1	0.95	0.75
Contig00091_401892	1	1	0.944444	1	1	1	1	0.791667	1	1	1	1	1	1	1	1	1	0.95	0.916667
Contig00091_437652	1	1	1	1	1	1	1	0.916667	1	1	1	1	1	1	0.975	0.868421	0.941176	1	1
Contig00091_524778	0.785714	0.9	0.888889	0.875	1	1	1	1	0.818182	0.25	0.863636	1	1	1	0.875	0.842105	0.911765	0.7	0.583333
Contig00091_524831	1	1	0.777778	1	1	1	1	0.458333	1	1	1	1	1	0.916667	1	1	1	0.85	0.625
Contig00091_525052	1	0.8	1	1	1	1	1	1	0.863636	1	1	1	1	1	0.95	1	1	1	1
Contig00093_166898	0.642857	0.6	0.5	0.75	0.423077	0.8	1	0	0.818182	0.3	0.818182	1	0.9375	0.666667	0.725	0.631579	0.9705882	0	0.208333
Contig00093_167088	0.857143	1	1	1	1	1	1	0.9583333	1	0.7	1	1	1	1	0.8	0.789474	1	1	1
Contig00093_172860	0.5	0.6	0.555556	0.5	0.730769	0.6	0.5	0.541667	0.5	0.5	0.545455	0.5	0.5	0.541667	0.5	0.526316	0.529412	0.5	0.666667
Contig00093_172867	0.5	0.6	0.555556	0.5	0.730769	0.6	0.5	0.541667	0.5	0.5	0.545455	0.5	0.5	0.5	0.5	0.526316	0.529412	0.5	0.625
Contig00093_172895	0.5	0.6	0.555556	0.5	0.730769	0.6	0.5	0.541667	0.5	0.5	0.545455	0.5	0.5	0.5	0.5	0.526316	0.529412	0.5	0.625
Contig00093_193258	0.785714	0.7	0.666667	0.75	0.615385	0.8	1	0.833333	0.863636	0.7	0.909091	1	0.9375	0.958333	0.925	0.894737	0.970588	0.75	0.541667
Contig00093_193268	0.5	0.5	0.5	0.5	0.5	0.5	0.5	0.666667	0.5	0.5	0.5	0.5	0.5	0.5	0.525	0.578947	0.529412	0.7	0.5
Contig00093_193271	0.5	0.5	0.5	0.5	0.5	0.5	0.5	0.666667	0.5	0.5	0.5	0.5	0.5	0.5	0.55	0.605263	0.529412	0.7	0.5
Contig00093_193278	0.5	0.5	0.5	0.5	0.5	0.5	0.5	0.666667	0.5	0.5	0.5	0.5	0.5	0.5	0.55	0.578947	0.529412	0.7	0.541667
Contig00093_193290	0.5	0.5	0.5	0.5	0.5	0.5	0.5	0.666667	0.5	0.5	0.5	0.5	0.5	0.5	0.525	0.578947	0.529412	0.7	0.5
Contig00093_193373	1	1	1	1	1	1	1	1	1	1	1	1	0.75	1	1	1	1	1	1
Contig00093_193523	0.5	0.5	0.5	0.5	0.5	0.5	0.5	0.666667	0.5	0.5	0.5	0.5	0.5	0.5	0.525	0.578947	0.529412	0.7	0.5
Contig00093_193538	0.928571	1	1	1	1	0.9	1	1	0.909091	1	1	1	1	0.916667	0.975	0.947368	1	1	1
Contig00093_193556	0.5	0.5	0.5	0.5	0.5	0.5	0.5	0.666667	0.5	0.5	0.5	0.5	0.5	0.5	0.55	0.578947	0.529412	0.7	0.5
Contig00093_278565	0.5	0.5	0.5	0.5	0.5	0.5	0.5	0.666667	0.5	0.5	0.5	0.5	0.5	0.5	0.525	0.552632	0.5	0.65	0.5
Contig00093_286152	0.5	0.4	0.5	0.5	0.461538	0.4	0.5	0.458333	0.5	0.55	0.545455	0.541667	0.4375	0.5	0.55	0.5	0.617647	0.55	0.541667
Contig00093_577000	0.642857	0.6	0.555556	0.5625	0.615385	0.5	0.5	0.666667	0.5	0.5	0.5	0.583333	0.59375	0.583333	0.6	0.605263	0.617647	0.6	0.625
Contig00093_577044	0.928571	0.9	0.944444	0.9375	0.961538	0.7	0.8125	0.958333	0.772727	0.95	0.818182	0.75	0.8125	0.666667	0.925	0.921053	0.852941	1	0.958333
Contig00093_577180	0.928571	1	1	0.9375	0.923077	1	1	0.916667	0.909091	0.95	1	1	0.9375	1	1	1	1	0.85	0.916667
Contig00093_577193	0.571429	0.7	0.777778	0.625	0.807692	0.6	0.5	0.833333	0.590909	0.85	0.545455	0.5	0.625	0.75	0.65	0.657895	0.529412	0.65	0.708333
Contig00093_611246	0.5	0.5	0.5	0.5	0.5	0.5	0.5	0.666667	0.5	0.5	0.5	0.5	0.5	0.5	0.525	0.552632	0.5	0.65	0.5
Contig00093_611281	0.5	0.5	0.5	0.5	0.5	0.5	0.5	0.5	0.5	0.5	0.5	0.5	0.5	0.5	0.5	0.5	0.5	0.5	0.5
Contig00093_611283	0.5	0.5	0.5	0.5	0.5	0.5	0.5	0.5	0.5	0.5	0.5	0.5	0.5	0.5	0.5	0.5	0.5	0.5	0.5
Contig00093_671186	1	1	1	1	1	1	1	0.791667	1	1	1	1	1	1	1	1	1	0.75	1
Contig00093_671194	0.928571	1	1	1	1	1	1	0.708333	1	0.75	1	1	0.9375	1	0.825	0.842105	1	0.65	0.958333
Contig00093_671228	0.928571	1	1	1	1	1	1	0.708333	1	0.75	1	1	1	1	0.825	0.842105	1	0.65	0.958333
Contig00093_671269	0.928571	1	1	1	0.807692	0.8	1	1	0.863636	1	0.909091	1	0.9375	0.916667	0.975	0.947368	0.970588	1	1
Contig00093_671276	0.5	0.5	0.444444	0.5	0.5	0.5	0.5	0.5	0.5	0.5	0.5	0.541667	0.5	0.5	0.475	0.5	0.5	0.5	0.541667
Contig00093_722346	0.928571	1	1	1	1	1	1	1	1	1	1	1	1	0.75	0.925	1	0.970588	1	1
Contig00093_722352	0.928571	1	1	1	1	1	1	1	1	1	1	1	1	0.75	0.925	1	0.970588	1	1
Contig00093_994231	1	1	1	1	1	1	1	0.625	1	1	1	1	1	1	1	1	1	0.95	1
Contig00094_170907	0.714286	1	0.555556	0.5625	0.538462	0.6	0.4375	0.041667	0.409091	0.25	0.590909	0	0.625	0.583333	0.675	0.815789	0.735294	0.7	0.291667
Contig00094_170998	0.714286	1	0.555556	0.5625	0.538462	0.6	0.4375	0.0416667	0.409091	0.25	0.590909	0	0.625	0.583333	0.675	0.815789	0.735294	0.7	0.291667
Contig00094_171209	0.714286	1	0.555556	0.5625	0.538462	0.6	0.4375	0.041667	0.409091	0.25	0.590909	0	0.625	0.583333	0.675	0.815789	0.735294	0.7	0.291667
Contig00094_171215	0.714286	1	0.555556	0.5625	0.538462	0.6	0.4375	0.041667	0.409091	0.25	0.590909	0	0.625	0.583333	0.675	0.815789	0.735294	0.7	0.291667
Contig00094_201375	1	0.6	0.944444	0.5625	1	1	1	0.958333	1	0.6	0.954545	1	0.96875	0.666667	0.875	0.921053	0.882353	1	0.833333
Contig00094_201416	0.928571	1	0.5	0.6875	0.653846	1	1	0.0416667	0.909091	0.65	0.954545	1	0.90625	0.958333	0.85	0.868421	0.970588	0.1	0.333333
Contig00094_201616	0.9285714	0.6	0.444444	0.25	0.653846	1	1	0	0.9090909	0.25	0.9090909	1	0.875	0.625	0.725	0.789474	0.852941	0.1	0.166667
Contig00094_201687	0.9285714	0.6	0.444444	0.25	0.653846	1	1	0	0.9090909	0.25	0.9090909	1	0.875	0.625	0.725	0.789474	0.852941	0.1	0.166667
Contig00094_513283	1	1	0.944444	1	1	1	1	1	1	1	1	1	1	0.916667	0.925	1	1	1	1
Contig00094_513304	1	1	1	1	1	1	1	1	1	0.95	1	1	1	1	1	1	1	1	0.791667
Contig00094_1218760	1	1	0.888889	1	1	1	1	0.583333	1	1	1	1	1	1	1	1	0.911765	0.8	0.875
Contig00094_1218837	1	1	1	1	1	1	0.5	1	1	1	1	1	1	1	1	1	1	1	1
Contig00094_1218843	1	1	0.888889	1	1	1	1	0.583333	1	1	1	1	1	1	1	1	0.911765	0.8	0.875
Contig00094_1218950	1	1	0.833333	0.875	1	0.7	1	0.375	1	0.8	0.454545	0.9583333	1	0.9166667	1	0.894737	0.9117647	0.7	0.583333
Contig00094_1219015	1	1	0.833333	0.875	1	0.7	1	0.375	1	0.8	0.454545	0.9583333	1	0.9166667	1	0.894737	0.9117647	0.7	0.583333
Contig00094_1219025	1	1	0.944444	0.875	1	0.7	1	0.75	1	0.8	0.454545	0.958333	1	0.916667	1	0.894737	1	0.9	0.708333
Contig00094_1219045	1	1	0.944444	1	1	1	1	0.75	1	0.8	1	1	1	1	1	1	1	0.9	0.708333
Contig00094_1219046	1	1	0.833333	0.875	1	0.7	1	0.375	1	0.8	0.454545	0.9583333	1	0.9166667	1	0.894737	0.9117647	0.7	0.583333
Contig00094_1409055	0.928571	1	1	1	0.923077	0.9	1	1	0.909091	1	0.863636	0.541667	0.75	1	0.9	0.921053	0.941176	1	1
Contig00094_1409070	1	1	1	1	1	1	1	1	1	0.85	1	1	1	1	1	1	1	1	0.875
Contig00094_1409072	1	1	0.888889	0.8125	0.769231	0.9	1	0.75	1	0.9	0.954545	0.958333	1	0.958333	0.85	0.842105	0.882353	0.7	0.791667
Contig00094_1409081	1	1	0.888889	0.8125	0.769231	0.9	1	0.708333	1	0.9	0.954545	0.958333	1	0.958333	0.85	0.842105	0.882353	0.7	0.708333
Contig00094_1409083	0.5	0.5	0.555556	0.5	0.5	0.5	0.5	0.583333	0.5	0.5	0.5	0.541667	0.5	0.5	0.5	0.5	0.5	0.5	0.583333
Contig00094_1409088	1	1	1	1	1	1	1	1	1	1	1	1	1	1	1	1	1	1	0.708333
Contig00094_1409093	1	0.5	0.722222	0.5625	0.730769	0.8	0.5625	0.583333	1	0.55	0.954545	0.958333	0.90625	0.625	0.675	0.789474	0.735294	0.5	0.625
Contig00094_1409131	0.5	0.5	0.555556	0.5	0.5	0.5	0.5	0.583333	0.5	0.5	0.5	0.541667	0.5	0.5	0.5	0.5	0.5	0.5	0.541667
Contig00094_1409393	1	1	1	1	1	1	1	1	1	0.85	1	1	1	1	0.975	1	1	1	0.875
Contig00094_1897759	0	0.4	0.611111	0.4375	0.346154	0.6	0.5	1	0.363636	0.9	0.454545	0.291667	0.09375	0.333333	0.55	0.526316	0.5	1	0.9583333
Contig00094_1897763	0	0.4	0.611111	0.4375	0.346154	0.6	0.5	1	0.363636	0.9	0.454545	0.291667	0.09375	0.333333	0.575	0.526316	0.5	1	0.9583333
Contig00094_1897770	0	0.4	0.611111	0.4375	0.346154	0.6	0.5	1	0.363636	0.9	0.454545	0.291667	0.09375	0.333333	0.55	0.526316	0.5	1	0.958333
Contig00094_1897958	0	0.4	0.611111	0.4375	0.346154	0.6	0.5	1	0.363636	0.9	0.454545	0.291667	0.09375	0.333333	0.55	0.526316	0.5	1	0.958333
Contig00094_2138275	1	1	0.888889	1	1	0.4	1	0.666667	0.772727	0.9	0.681818	0.9583333	1	1	0.8	0.789474	0.764706	0.75	0.5
Contig00094_2138291	1	1	1	1	1	1	1	0.791667	1	1	1	1	1	1	1	1	1	0.95	0.958333
Contig00094_2138514	1	0.8	0.944444	0.75	1	1	1	1	1	1	1	1	1	0.958333	1	1	1	1	1
Contig00094_2138542	1	1	0.888889	1	1	0.4	1	0.666667	0.772727	0.9	0.681818	0.958333	1	1	0.8	0.789474	0.764706	0.75	0.5
Contig00094_2138556	1	1	0.888889	1	1	0.4	1	0.666667	0.772727	0.9	0.681818	0.9583333	1	1	0.8	0.789474	0.764706	0.75	0.5
Contig00094_2138584	0.642857	1	0.9444444	1	0.9230769	1	1	1	1	1	1	1	1	1	0.9	1	0.9411765	1	1
Contig00094_2138603	1	1	0.888889	1	1	0.4	1	0.666667	0.772727	0.9	0.681818	0.958333	1	1	0.8	0.789474	0.764706	0.75	0.5
Contig00094_2207283	1	0.8	0.888889	0.875	1	1	1	0.833333	1	0.95	1	1	1	1	1	1	1	0.85	0.625
Contig00094_2237578	1	1	1	1	1	1	1	1	1	1	1	1	1	1	1	1	1	1	0.708333
Contig00094_2237806	1	0.8	0.833333	0.875	1	1	1	0.666667	1	0.9	1	1	1	1	1	1	1	0.75	0.583333
Contig00094_2283001	1	0.8	0.944444	0.875	1	1	1	1	1	1	1	1	1	1	1	1	1	1	1
Contig00094_2557217	1	1	1	1	1	0.9	1	1	0.909091	1	1	1	0.78125	1	0.95	0.947368	0.970588	1	1
Contig00094_2698525	0.357143	1	1	0.9375	1	0.4	0	0.5	0.636364	0.9	0.409091	1	0.84375	0.916667	0.75	0.789474	0.5	0.8	0.916667
Contig00094_2698807	0.357143	1	1	0.9375	1	0.4	0	0.5	0.636364	0.9	0.409091	1	0.84375	0.916667	0.75	0.789474	0.5	0.8	0.916667
Contig00094_2698842	0.357143	1	1	0.9375	1	0.4	0	0.5	0.636364	0.9	0.409091	1	0.875	0.9166667	0.75	0.789474	0.5	0.8	0.9166667
Contig00094_2704586	1	1	1	1	1	1	1	1	0.954545	1	0.863636	1	1	1	1	0.973684	1	1	1
Contig00094_2704618	1	1	1	1	1	1	1	0.833333	1	1	1	1	1	1	1	1	1	0.95	0.958333
Contig00094_2704841	0.571429	0.5	0.5	0.5	0.576923	0.5	0.5	0.5	0.545455	0.5	0.5	0.583333	0.625	0.625	0.5	0.526316	0.588235	0.6	0.541667
Contig00094_2704869	0.5	0.5	0.5	0.5	0.5	0.5	0.5	0.5	0.5	0.5	0.5	0.5	0.5	0.5	0.5	0.5	0.5	0.5	0.5
Contig00094_2754538	0.642857	1	0.722222	0.875	0.807692	0.7	1	0	0.772727	0.8	0.590909	0.5	0.625	0.625	0.775	0.868421	0.941176	0	0.375
Contig00094_2754574	0.642857	1	0.722222	0.875	0.807692	0.7	1	0	0.772727	0.8	0.590909	0.5	0.625	0.625	0.775	0.868421	0.941176	0	0.375
Contig00094_2812578	1	0.7	0.888889	1	0.692308	1	1	0.791667	0.954545	0.75	1	0.708333	0.9375	1	0.95	0.973684	0.911765	0.95	0.791667
Contig00094_2812599	0.571429	0.9	0.888889	0.9375	0.884615	0.6	0.8125	0.666667	0.727273	0.75	0.727273	0.791667	0.8125	0.708333	0.625	0.657895	0.735294	0.55	0.708333
Contig00094_2812600	0.571429	0.6	0.722222	0.9375	0.538462	0.6	0.8125	0.541667	0.681818	0.4	0.727273	0.5	0.78125	0.708333	0.625	0.631579	0.647059	0.55	0.5
Contig00094_2812608	0.642857	0.6	0.777778	0.9375	0.576923	0.6	0.8125	0.541667	0.681818	0.55	0.727273	0.583333	0.78125	0.708333	0.6	0.631579	0.676471	0.55	0.541667
Contig00094_2812622	0.571429	0.4	0.5	0.25	0.576923	0.6	0.1875	0.833333	0.590909	0.7	0.681818	0.708333	0.53125	0.9583333	0.6	0.552632	0.588235	0.85	0.791667
Contig00094_2812634	0.571429	0.6	0.777778	0.9375	0.576923	0.6	0.8125	0.541667	0.681818	0.55	0.727273	0.541667	0.78125	0.708333	0.6	0.657895	0.647059	0.55	0.541667
Contig00094_2812654	0.714286	0.6	0.777778	0.9375	0.576923	0.6	0.8125	0.541667	0.681818	0.55	0.727273	0.541667	0.75	0.708333	0.6	0.631579	0.647059	0.55	0.541667
Contig00094_2812659	1	1	1	1	1	0.7	1	1	1	1	0.909091	0.916667	1	0.958333	0.975	1	0.970588	1	1
Contig00094_2975754	1	0.9	1	1	1	1	1	1	1	1	1	1	0.96875	1	0.925	1	1	1	1
Contig00094_2975762	0.285714	0.8	0.555556	0.8125	0.9615385	0.6	1	0.333333	0.863636	0.7	0.545455	1	0.78125	0.75	0.6	0.842105	0.529412	0.45	0.833333
Contig00094_2975785	1	1	1	1	1	0.7	1	0.9166667	1	0.85	0.863636	1	1	1	0.95	1	0.9705882	0.9	1
Contig00094_2975794	0.785714	0.5	0.777778	0.9375	0.730769	0.9	1	1	0.5	1	1	0.625	0.53125	0.708333	0.675	0.552632	0.794118	1	1
Contig00094_2975862	1	1	1	1	1	0.7	1	0.9166667	1	0.85	0.863636	1	1	1	0.95	1	0.9705882	0.9	1
Contig00094_2976077	1	1	1	1	1	0.7	1	0.9166667	1	0.85	0.863636	1	1	1	0.95	1	0.9705882	0.9	1
Contig00094_3142026	1	1	0.888889	0.9375	1	1	1	0.75	1	1	1	1	1	0.875	1	1	1	0.8	0.958333
Contig00094_3297226	1	1	0.944444	0.875	0.5	1	0	0.833333	0.772727	0.95	1	0.791667	0.625	0.833333	0.925	0.842105	0.970588	0.95	0.916667
Contig00094_3297260	1	1	0.944444	0.875	0.5	1	0	0.833333	0.772727	0.95	1	0.791667	0.625	0.833333	0.925	0.842105	0.970588	0.95	0.916667
Contig00094_3297273	1	1	0.944444	0.875	0.5	1	0	0.833333	0.772727	0.95	1	0.791667	0.625	0.833333	0.925	0.842105	0.970588	0.95	0.916667
Contig00094_3297330	1	1	0.944444	1	1	1	1	1	1	0.8	1	1	1	1	1	1	1	1	1
Contig00094_3297495	1	1	0.944444	1	1	1	1	0.708333	1	1	1	1	1	1	1	1	1	0.2	0.583333
Contig00094_3297539	1	1	1	1	0.923077	0.9	1	1	0.772727	1	1	0.791667	0.75	1	0.925	0.842105	0.970588	1	1
Contig00094_3297540	1	1	0.944444	1	1	1	1	0.708333	1	1	1	1	1	1	1	1	1	0.2	0.583333
Contig00094_3297593	1	1	0.888889	0.875	0.5	1	0	0.541667	0.772727	0.95	1	0.791667	0.625	0.833333	0.925	0.842105	0.970588	0.15	0.5
Contig00094_3648403	1	1	1	1	1	1	1	1	1	1	1	1	1	1	1	1	1	1	0.791667
Contig00094_3648409	0.428571	0.5	0.611111	1	0.692308	0.9	1	1	0.727273	1	0.545455	0.791667	0.75	1	0.775	0.868421	0.911765	1	0.958333
Contig00094_3790751	1	1	0.944444	1	1	1	1	0.958333	1	1	1	1	1	1	1	1	1	0.85	1
Contig00094_4724476	1	0.9	0.944444	0.4375	1	0.6	1	1	0.772727	1	0.636364	1	0.875	0.375	0.725	0.684211	0.558824	1	1
Contig00094_4735338	1	1	0.9444444	0.9375	0.884615	1	0.875	1	0.9090909	0.95	0.9545455	0.9583333	1	1	0.975	0.9736842	0.9705882	1	1
Contig00094_4735342	1	1	0.9444444	0.9375	0.884615	1	0.9375	1	0.9090909	0.95	1	0.9583333	1	0.9583333	1	0.9736842	0.9705882	1	1
Contig00094_4735384	1	1	0.9444444	0.9375	0.884615	1	0.9375	1	0.863636	0.95	0.9545455	0.9583333	1	0.9583333	0.975	0.9473684	0.9705882	0.95	1
Contig00094_4735409	1	1	0.9444444	0.9375	0.884615	1	0.9375	1	0.9090909	0.95	0.9545455	0.9583333	1	1	1	0.9473684	0.9705882	1	1
Contig00094_4923163	0.428571	1	0.388889	0.9375	0.769231	0.9	1	0.125	0.727273	0.05	0.909091	0.791667	0.5625	1	0.775	0.842105	0.852941	0.35	0.625
Contig00094_4923212	0.428571	1	0.666667	0.9375	0.769231	0.9	1	1	0.727273	0.95	0.909091	0.791667	0.65625	1	0.775	0.842105	0.852941	1	1
Contig00094_4923402	0.428571	1	0.388889	0.9375	0.769231	0.9	1	0.125	0.727273	0.05	0.9545455	0.791667	0.5625	1	0.775	0.842105	0.852941	0.35	0.625
Contig00094_4975907	0.428571	1	0.388889	0.9375	0.153846	0.9	1	0.083333	0.636364	0.05	0.772727	0.583333	0.25	0.9166667	0.6	0.763158	0.852941	0.1	0.208333
Contig00094_4976190	0.428571	1	0.388889	0.9375	0.730769	0.9	1	0.125	0.772727	0.05	0.9545455	0.791667	0.53125	1	0.75	0.842105	0.852941	0.35	0.583333
Contig00094_4976243	1	1	0.722222	1	1	1	1	0.125	1	0.1	1	1	0.875	1	1	1	1	0.35	0.625
Contig00094_4976250	1	1	0.722222	1	1	1	1	0.125	1	0.1	1	1	0.875	1	1	1	1	0.35	0.625
Contig00094_4981094	1	1	1	1	0.923077	1	1	1	1	1	0.818182	1	1	1	0.975	1	1	1	1
Contig00094_5136124	0.5	1	0.388889	0.9375	0.5	0.8	0	0.083333	0.818182	0	0.681818	0.708333	0.5625	0.75	0.6	0.763158	0.823529	0.05	0.25
Contig00094_5416173	1	1	1	1	1	1	1	1	1	0.75	1	1	1	1	1	1	1	1	1
Contig00094_5416224	0.5	0.5	0.611111	0.5625	0.461538	0.8	0.5	0.791667	0.545455	0.9	0.636364	0.833333	0.625	0.791667	0.6	0.526316	0.529412	0.9	0.666667
Contig00094_5463353	1	1	0.777778	1	1	1	1	0.375	1	0.25	1	1	1	1	1	1	1	0.25	0.875
Contig00094_5463355	0.714286	0.7	0.611111	0.5625	0.923077	0.8	1	0	0.681818	0.1	0.363636	1	0.65625	0.75	0.675	0.684211	0.764706	0	0
Contig00094_5463367	0.714286	0.7	0.833333	0.5625	0.923077	0.9	1	0.875	0.681818	0.85	0.363636	1	0.75	0.75	0.675	0.684211	0.764706	0.85	0.291667
Contig00094_5463584	1	1	1	1	1	1	1	0.75	1	1	1	1	0.90625	1	1	1	1	0.85	0.875
Contig00094_5463588	0.642857	0.3	0.555556	0.5625	0.0769231	0.1	0	1	0.545455	0.9	0.863636	0	0.46875	0.25	0.45	0.552632	0.411765	1	1
Contig00094_5463696	0.642857	1	0.777778	0.875	1	1	1	1	0.727273	1	0.772727	1	0.875	1	0.875	0.763158	0.823529	1	1
Contig00095_93626	0.928571	0.9	1	0.75	1	0.9	1	1	0.954545	1	0.863636	1	1	0.958333	0.95	1	0.970588	1	1
Contig00095_455412	1	1	1	1	1	1	1	1	1	1	1	1	1	1	1	1	1	0.75	1
Contig00095_489881	0.5	0.9	0.944444	0.75	0.115385	0.7	0.5	1	0.363636	1	0.545455	0.375	0.0625	0.208333	0.4	0.368421	0.323529	1	1
Contig00095_489921	0.714286	0.7	0.444444	0.625	0.884615	0.4	0.5	1	0.772727	0.65	0.590909	0.625	0.96875	0.833333	0.675	0.763158	0.794118	1	0.9583333
Contig00095_489940	0.928571	0.9	1	0.6875	1	0.9	1	1	0.954545	1	0.863636	1	1	0.958333	0.95	1	0.970588	1	1
Contig00095_1005959	1	1	0.944444	1	1	1	1	1	0.954545	1	1	1	0.96875	1	1	0.868421	0.911765	1	1
Contig00095_1172489	0.5	0.5	0.5	0.5	0.5	0.5	0.5	0.5	0.5	0.5	0.5	0.5	0.5	0.5	0.5	0.5	0.529412	0.5	0.5
Contig00095_1172511	1	1	0.944444	1	1	1	1	0.916667	1	0.9	1	1	1	1	1	1	1	1	1
Contig00095_1172599	0.5	0.5	0.5	0.5	0.5	0.5	0.5	0.5	0.5	0.5	0.5	0.5	0.5	0.5	0.5	0.5	0.529412	0.5	0.5
Contig00095_1172740	0.5	0.5	0.5	0.5	0.5	0.5	0.5	0.5	0.5	0.5	0.5	0.5	0.5	0.5	0.5	0.5	0.529412	0.5	0.5
Contig00095_1241395	0.714286	0.8	0.666667	0.875	0.884615	0.4	1	1	0.818182	0.65	0.590909	0.625	0.96875	0.958333	0.75	0.763158	0.823529	1	1
Contig00095_1241418	1	1	1	1	1	1	1	1	1	1	1	1	1	0.916667	1	1	1	1	0.833333
Contig00095_1708393	0.857143	0.6	0.777778	0.75	0.807692	0.7	0.6875	0.916667	0.727273	0.9	0.727273	0.75	0.6875	0.666667	0.85	0.815789	0.852941	0.95	0.666667
Contig00095_1708404	0.785714	0.7	0.777778	0.75	0.807692	0.7	0.6875	0.666667	0.772727	0.75	0.727273	0.708333	0.6875	0.666667	0.775	0.684211	0.852941	0.8	0.666667
Contig00095_1708686	0.785714	0.6	0.777778	0.75	0.807692	0.7	0.6875	0.666667	0.727273	0.75	0.727273	0.75	0.65625	0.666667	0.775	0.684211	0.852941	0.8	0.625
Contig00095_1874354	0.571429	0.7	0.888889	0.625	0.923077	0.7	0	1	0.454545	1	0.636364	0.458333	0.53125	0.291667	0.35	0.447368	0.441176	1	0.958333
Contig00095_1879891	1	0.9	0.777778	0.75	1	1	1	1	1	1	1	1	1	0.958333	1	1	1	1	1
Contig00095_1898055	0.928571	1	1	1	0.192308	1	1	1	0.863636	1	0.909091	0.916667	0.53125	0.833333	0.975	0.921053	0.852941	1	1
Contig00095_1927723	0.714286	0.8	0.666667	0.875	0.884615	0.4	1	1	0.818182	0.65	0.590909	0.625	0.96875	0.958333	0.75	0.763158	0.823529	1	1
Contig00095_1927944	1	1	1	1	1	1	1	1	1	0.65	1	1	1	1	1	1	1	1	1
Contig00095_1967241	0.714286	0.8	0.666667	0.875	0.884615	0.4	1	1	0.818182	0.65	0.590909	0.625	0.96875	0.958333	0.75	0.763158	0.823529	1	1
Contig00095_1967434	1	1	0.944444	1	1	1	1	0.875	1	1	1	1	1	1	1	1	1	0.95	1
Contig00095_2014567	0.928571	0.9	1	0.75	1	0.9	1	1	0.954545	1	0.863636	1	1	0.958333	0.975	1	1	1	1
Contig00095_2014597	0.928571	1	1	1	0.230769	1	1	1	0.863636	1	0.909091	0.916667	0.53125	0.833333	0.975	0.921053	0.852941	1	1
Contig00095_2141213	1	1	0.944444	1	1	1	1	1	1	0.85	1	1	1	1	1	1	1	1	0.625
Contig00095_2946707	1	1	1	1	1	1	1	0.416667	1	1	1	1	1	1	1	1	1	0.6	0.958333
Contig00095_2946752	1	0.9	0.777778	0.75	1	1	1	1	1	1	1	1	1	0.958333	1	1	1	1	1
Contig00096_81701	0.857143	1	0.9444444	0.875	1	0.9	1	0.9583333	1	1	1	1	1	1	0.95	1	1	0.95	0.9583333
Contig00096_262769	0.785714	1	0.888889	0.8125	0.807692	0.8	1	0.833333	0.954545	1	0.863636	0.75	0.90625	0.458333	0.725	0.763158	0.647059	0.95	0.958333
Contig00096_891653	0.857143	1	0.9444444	1	1	1	1	1	0.863636	0.7	1	1	0.96875	0.833333	0.825	0.605263	0.852941	1	1
Contig00096_891725	0.642857	0.6	0.388889	0.875	0.461538	0.6	0.5	0.25	0.636364	0.3	0.772727	1	0.53125	0.458333	0.6	0.842105	0.764706	0.2	0.041667
Contig00096_891729	0.714286	0.5	0.888889	0.6875	0.538462	0.8	0.5	1	0.727273	0.7	0.454545	0.0416667	0.6875	0.833333	0.625	0.605263	0.794118	1	1
Contig00096_891734	0.642857	0.6	0.388889	0.875	0.461538	0.6	0.5	0.25	0.636364	0.3	0.772727	1	0.53125	0.458333	0.6	0.842105	0.764706	0.2	0.0416667
Contig00096_891932	0.642857	0.6	0.388889	0.875	0.461538	0.6	0.5	0.25	0.636364	0.3	0.772727	1	0.53125	0.458333	0.6	0.842105	0.764706	0.2	0.0416667
Contig00096_1316242	0.928571	0.7	0.722222	0.75	0	1	1	0.333333	0.772727	0.35	0.454545	0.0833333	0.53125	0.958333	0.925	1	0.941176	0.35	0.291667
Contig00096_1316274	0.285714	0.6	0.333333	0.4375	1	0.4	0	1	0.5	0.95	0.772727	0.958333	0.625	0.333333	0.125	0.105263	0.352941	1	1
Contig00096_1316290	0.857143	0.8	1	0.9375	1	0.6	1	1	0.909091	1	0.772727	0.958333	1	0.708333	0.975	1	0.970588	1	1
Contig00096_1316327	0.785714	0.5	0.722222	0.6875	0	0.6	1	0.333333	0.681818	0.35	0.227273	0.041667	0.53125	0.666667	0.9	1	0.9117647	0.35	0.291667
Contig00096_1331026	1	1	1	1	1	1	1	0.833333	1	1	1	1	1	1	1	1	1	0.85	1
Contig00096_1453174	0.857143	1	0.777778	0.8125	0.5	0.9	1	0.625	0.318182	0.25	0.727273	1	0.28125	0.666667	0.8	0.815789	0.852941	0.55	0.208333
Contig00096_1632508	1	1	0.944444	1	1	1	1	0.958333	1	1	1	1	1	1	1	1	1	0.8	1
Contig00096_1632729	0.857143	0.6	0.5	0.875	0.923077	1	1	0.958333	0.727273	0.35	0.727273	0.666667	0.65625	0.833333	0.825	0.684211	0.705882	0.4	0.375
Contig00096_1632741	1	1	0.888889	1	0.961538	1	1	1	1	0.5	0.727273	1	0.875	1	0.975	1	0.970588	0.9	0.958333
Contig00096_1766231	0.642857	0.7	0.611111	0.5625	0.615385	0.2	0.5	1	0.318182	0.9	0.636364	0.583333	0.46875	0.291667	0.575	0.5	0.558824	1	0.833333
Contig00096_1939098	0.5	0.5	0.555556	0.5625	0.5	0.6	0.5	0.5	0.5	0.55	0.5	0.5	0.53125	0.5	0.55	0.5	0.5	0.5	0.541667
Contig00096_2011872	0.428571	0.5	0.666667	0.25	0.0384615	0.6	1	0.833333	0.454545	0.7	0.545455	0.416667	0.40625	0.666667	0.5	0.421053	0.352941	0.85	0.375
Contig00096_2136045	0.428571	0.9	0.222222	0.875	0.153846	0.3	0.5	0.5	0.318182	0.75	0.409091	0	0.28125	0.833333	0.65	0.631579	0.588235	0.8	0.5
Contig00096_2136147	1	1	1	1	1	1	1	1	1	1	1	1	1	0.916667	0.9	1	0.970588	1	1
Contig00096_2136149	1	1	1	1	1	1	1	1	1	0.9	1	1	1	1	1	1	1	1	0.875
Contig00096_2136151	0.785714	1	1	1	0.846154	1	1	1	1	0.85	1	1	0.9375	1	1	1	0.970588	1	1
Contig00096_2267332	0.857143	0.6	0.777778	0.875	0.961538	1	1	0.541667	1	0.3	1	1	0.9375	1	1	1	0.941176	0.5	0.583333
Contig00096_2267685	0.642857	1	0.666667	0.75	0.769231	0.7	0.5	0.833333	0.590909	1	0.727273	0.666667	0.9375	0.625	0.775	0.868421	0.647059	0.8	0.541667
Contig00096_2444421	0.928571	1	0.833333	1	0.346154	1	1	0.416667	0.772727	0.05	0.909091	0.833333	0.625	0.833333	0.875	0.789474	0.852941	0.45	0.5
Contig00096_2444455	0.9285714	0.9	0.722222	1	0.346154	1	1	0	0.772727	0.05	0.9090909	0.833333	0.625	0.833333	0.875	0.789474	0.852941	0.15	0.208333
Contig00096_2444493	0.928571	1	0.833333	1	0.346154	1	1	0.416667	0.772727	0.05	0.909091	0.833333	0.625	0.833333	0.875	0.789474	0.852941	0.45	0.5
Contig00096_2444684	0.9285714	0.9	0.722222	1	0.346154	1	1	0	0.772727	0.05	0.9090909	0.833333	0.625	0.833333	0.875	0.789474	0.852941	0.15	0.208333
Contig00096_2444687	1	0.9	0.888889	1	1	1	1	0.583333	1	1	1	1	1	1	1	1	1	0.7	0.666667
Contig00096_2444756	0.928571	1	0.833333	1	0.346154	1	1	0.416667	0.772727	0	0.909091	0.833333	0.625	0.833333	0.875	0.789474	0.852941	0.45	0.5
Contig00096_2444771	1	0.9	0.888889	1	1	1	1	0.583333	1	1	1	1	1	1	1	1	1	0.7	0.666667
Contig00096_2666804	0.928571	1	1	0.9375	1	1	1	1	0.909091	0.65	1	1	1	0.458333	0.875	0.894737	0.970588	1	1
Contig00096_2666843	0.428571	0.3	0.666667	0.8125	0.0769231	0.6	0	1	0.5	0.7	0.363636	0.166667	0.78125	0.833333	0.4	0.5	0.294118	1	0.875
Contig00096_2736589	1	1	0.944444	1	1	1	1	1	1	0.45	0.954545	1	1	1	1	1	1	0.9	0.833333
Contig00096_2736598	1	1	0.9444444	1	1	1	1	1	1	0.45	0.9545455	1	1	1	1	1	1	0.9	0.833333
Contig00096_2736617	0.928571	1	0.944444	0.9375	0.961538	1	1	1	0.818182	0.9	1	0.791667	0.5	0.958333	0.95	0.868421	0.970588	1	1
Contig00096_2736637	1	1	0.9444444	1	1	1	1	1	1	0.45	0.9545455	1	1	1	1	1	1	0.9	0.833333
Contig00096_2736646	1	1	0.944444	1	1	1	1	1	1	0.45	0.954545	1	1	1	1	1	1	0.9	0.833333
Contig00096_2736853	1	1	0.9444444	1	1	1	1	1	1	0.45	0.9545455	1	1	1	1	1	1	0.9	0.833333
Contig00096_2736866	1	1	1	1	1	1	1	1	1	1	1	1	1	1	1	1	1	0.9	0.833333
Contig00096_2736915	1	1	0.944444	1	1	1	1	1	1	0.45	0.954545	1	1	1	1	1	1	0.9	0.833333
Contig00096_2736933	1	1	0.9444444	1	1	1	1	1	1	0.45	0.9545455	1	1	1	1	1	1	0.9	0.833333
Contig00096_3168503	0.928571	0.9	0.888889	1	0.923077	0.8	1	0.916667	0.954545	1	1	0.958333	0.90625	0.958333	1	0.973684	1	0.9	1
Contig00096_3505234	1	0.8	1	1	1	1	1	1	1	1	1	1	1	1	0.9	1	1	1	1
Contig00096_3505246	0.571429	0.3	0.833333	0.375	0.461538	0.5	0.5	1	0.545455	0.7	0.272727	0.041667	0.21875	0.583333	0.5	0.473684	0.617647	1	1
Contig00096_3505344	0.571429	0.7	0.833333	0.625	0.461538	0.5	0.5	1	0.545455	0.7	0.272727	0.0416667	0.21875	0.875	0.525	0.473684	0.617647	1	1
Contig00096_3505510	0.571429	0.7	0.833333	0.625	0.461538	0.5	0.5	1	0.545455	0.7	0.272727	0.0416667	0.21875	0.875	0.525	0.473684	0.617647	1	1
Contig00096_3505534	0.928571	1	0.944444	1	1	1	1	1	1	1	0.954545	1	1	0.916667	1	0.973684	0.970588	1	1
Contig00096_3578789	0.928571	1	1	1	1	1	1	1	1	1	0.954545	1	1	0.833333	0.975	0.973684	0.970588	1	1
Contig00096_3863637	1	1	1	1	1	1	1	1	1	0.65	1	1	1	1	1	1	1	1	1
Contig00096_3863717	0.928571	1	1	1	0.769231	0.9	0.5	1	0.909091	1	0.909091	1	1	1	0.875	1	0.941176	1	0.958333
Contig00096_4045248	0.5	1	0.944444	0.875	0.807692	0.5	0.5	1	0.5	1	0.863636	1	0.1875	0.875	0.65	0.684211	0.5	1	1
Contig00096_4179114	0.785714	0.9	0.388889	0.6875	0.9230769	0.8	1	0.541667	0.863636	0.65	0.9090909	1	0.6875	0.541667	0.65	0.394737	0.529412	0.5	0.458333
Contig00096_4179154	0.785714	1	0.722222	0.8125	0.923077	0.8	1	1	0.954545	1	0.909091	1	0.84375	0.708333	0.75	0.842105	0.735294	1	1
Contig00096_4179290	0.785714	0.9	0.388889	0.6875	0.9230769	0.8	1	0.541667	0.863636	0.65	0.9090909	1	0.6875	0.541667	0.675	0.394737	0.529412	0.5	0.458333
Contig00096_4179296	0.785714	0.9	0.388889	0.6875	0.9230769	0.8	1	0.541667	0.863636	0.65	0.9090909	1	0.6875	0.541667	0.675	0.394737	0.529412	0.5	0.458333
Contig00096_4179316	0.785714	1	0.722222	0.875	0.923077	0.8	1	1	0.954545	1	0.909091	1	0.84375	0.916667	0.75	0.842105	0.735294	1	1
Contig00096_4192302	1	1	0.888889	0.875	1	1	1	0.541667	0.909091	0.65	1	1	0.84375	0.833333	0.925	0.710526	0.852941	0.5	0.416667
Contig00096_4192329	0.785714	1	0.611111	0.6875	0.961538	0.8	1	0.541667	0.863636	0.65	0.909091	1	0.6875	0.541667	0.675	0.5	0.588235	0.5	0.416667
Contig00096_4379341	0.9285714	1	0.9444444	0.6875	0.538462	1	1	1	0.636364	0.45	0.9090909	0.333333	0.8125	1	0.725	0.763158	0.794118	1	0.9583333
Contig00096_4379380	0.928571	1	0.944444	0.6875	0.538462	1	1	1	0.636364	0.45	0.909091	0.333333	0.8125	1	0.725	0.763158	0.764706	1	0.958333
Contig00096_4379686	1	1	1	0.8125	1	1	1	1	1	0.85	1	0.958333	0.96875	1	0.925	1	1	1	1
Contig00096_4379687	1	1	1	0.75	1	1	1	1	1	0.85	1	0.958333	0.96875	1	0.925	1	1	1	1
Contig00096_4712141	0.928571	0.8	0.777778	0.9375	0.846154	0.6	1	0.875	0.863636	1	0.863636	1	0.875	0.625	0.975	0.921053	0.970588	0.8	0.75
Contig00096_4712349	0.285714	0.8	0.722222	0.625	0.576923	0.9	0	1	0.454545	1	0.818182	0.875	0.28125	0.9583333	0.575	0.684211	0.588235	1	1
Contig00096_4712382	1	1	1	0.75	1	1	1	1	1	1	1	1	1	0.958333	1	0.894737	0.970588	1	1
Contig00096_4712401	0.928571	0.8	0.777778	0.9375	0.846154	0.6	1	0.875	0.863636	1	0.863636	1	0.875	0.625	0.975	0.921053	0.970588	0.8	0.75
Contig00096_4747223	1	1	1	1	1	0.9	1	1	1	1	1	1	1	0.916667	0.95	0.973684	0.911765	1	1
Contig00096_4747225	1	1	1	1	1	1	1	1	1	1	1	1	1	1	1	1	1	0.75	0.958333
Contig00096_5338338	1	1	1	1	1	1	1	0.875	1	0.9	1	1	1	1	0.975	0.947368	1	0.85	1
Contig00096_5338346	1	1	1	1	0.961538	0.9	1	1	1	1	1	0.958333	0.90625	1	0.95	0.894737	1	1	0.666667
Contig00096_5338365	1	1	0.777778	1	0.153846	1	1	1	0.954545	1	1	1	0.9375	0.916667	0.975	1	1	1	1
Contig00096_5502304	0.714286	0.9	0.944444	0.875	1	0.5	1	0.833333	0.181818	0.9	0.636364	1	0.625	0.625	0.7	0.763158	0.794118	0.95	0.958333
Contig00096_5502307	0.714286	0.9	0.944444	0.875	1	0.5	1	0.833333	0.181818	0.9	0.636364	1	0.625	0.625	0.7	0.763158	0.794118	0.95	0.958333
Contig00096_5502324	1	0.8	0.777778	0.875	1	1	1	0.916667	1	0.8	1	1	1	1	1	0.947368	1	0.75	0.5
Contig00096_5502349	0.714286	0.9	0.944444	0.875	1	0.5	1	0.833333	0.181818	0.9	0.636364	1	0.625	0.625	0.7	0.763158	0.794118	0.95	0.958333
Contig00096_5502388	0.714286	0.7	0.722222	0.75	1	0.5	1	0.75	0.181818	0.7	0.636364	1	0.625	0.625	0.7	0.710526	0.794118	0.7	0.458333
Contig00096_5502544	0.714286	0.9	0.944444	0.875	1	0.5	1	0.833333	0.181818	0.9	0.636364	1	0.625	0.625	0.7	0.763158	0.794118	0.95	0.958333
Contig00096_5502552	0.714286	0.9	0.944444	0.875	1	0.5	1	0.833333	0.181818	0.9	0.636364	0.958333	0.625	0.625	0.7	0.763158	0.794118	0.95	0.958333
Contig00096_5502593	0.714286	0.9	0.944444	0.875	1	0.5	1	0.833333	0.181818	0.9	0.636364	1	0.625	0.625	0.7	0.763158	0.794118	0.95	0.958333
Contig00096_5502595	0.714286	0.7	0.722222	0.75	1	0.5	1	0.75	0.181818	0.7	0.636364	1	0.625	0.625	0.7	0.710526	0.794118	0.7	0.458333
Contig00096_5559678	1	1	0.777778	1	1	1	1	0.916667	1	1	1	1	1	1	1	1	1	0.75	0.791667
Contig00096_5692781	1	1	0.722222	1	0.653846	0.8	1	0.9166667	0.9545455	0.6	0.636364	0.25	0.5625	0.833333	0.925	0.868421	0.9705882	0.35	0.833333
Contig00096_5692807	1	1	0.944444	1	1	1	1	1	1	0.75	1	1	1	1	1	1	1	0.55	0.875
Contig00096_5710299	1	1	1	1	1	1	1	1	1	0.7	1	1	1	0.9166667	1	1	1	1	0.9166667
Contig00096_5710375	1	1	1	1	1	1	1	1	1	0.7	1	1	1	0.916667	1	1	1	1	0.916667
Contig00096_5816621	0.642857	0.8	0.833333	0.9375	0.192308	0.8	1	0.375	0.590909	0.1	0.818182	0.25	0.40625	0.333333	0.775	0.605263	0.735294	0.2	0.791667
Contig00096_5897528	1	1	0.944444	1	0.923077	1	1	0.958333	1	1	1	1	0.96875	1	0.925	1	1	0.95	0.958333
Contig00096_5897571	0.928571	1	0.944444	1	0.961538	1	1	0.958333	0.909091	0.8	1	0.958333	1	0.916667	0.975	0.947368	0.941176	0.9	0.791667
Contig00096_5897725	1	1	0.944444	0.625	0.961538	1	0.9375	1	0.909091	0.85	0.863636	0.958333	0.96875	0.833333	1	1	0.911765	0.8	0.958333
Contig00096_5897757	0.714286	0.8	0.9444444	0.8125	0.9230769	0.8	0.875	1	0.727273	1	0.863636	0.833333	0.84375	0.791667	0.8	0.763158	0.852941	1	1
Contig00096_5946410	1	0.9	1	1	0.923077	1	1	1	1	0.85	1	1	1	1	0.95	0.973684	1	1	1
Contig00096_5946442	1	1	1	0.875	0.961538	1	1	0.958333	0.818182	1	1	1	1	1	1	1	1	1	1
Contig00096_5946474	1	1	0.888889	1	1	1	1	0.625	0.954545	0.95	1	1	0.875	1	1	0.973684	1	0.8	0.541667
Contig00096_5946499	0.642857	0.7	0.555556	0.5	0.5	0.5	0.5	0.5	0.5	0.5	0.545455	0.666667	0.5625	0.666667	0.575	0.526316	0.558824	0.55	0.5
Contig00096_6510618	1	1	1	1	1	1	1	1	1	0.75	1	1	1	1	1	1	1	1	1
Contig00096_6510619	1	1	1	1	1	1	1	1	1	0.75	1	1	1	1	1	1	1	1	1
Contig00096_6784306	1	0.8	0.777778	0.8125	1	0.8	1	1	0.954545	1	0.909091	1	1	0.958333	0.9	0.921053	0.882353	1	0.958333
Contig00097_17366	1	1	1	1	1	1	1	1	1	1	1	1	1	1	1	1	1	1	0.583333
[truncated: 8,818 more rows]
