# Supplementary material for: Parallel adaptation prompted core-periphery divergence of Ammopiptanthus mongolicus
Source: Front Plant Sci. 2022 Aug 24;13:956374. doi: 10.3389/fpls.2022.956374 (PMC9449729; doi:10.3389/fpls.2022.956374)
Supplement: Supplementary Method — R codes and input files used in this study (zip file). [file Data_Sheet_1.ZIP › Suppl Method R analyses/Amon_no_missing.recode.vcf]

##fileformat=VCFv4.2
##FILTER=<ID=LowQual,Description="Low quality">
##FILTER=<ID=VQSRTrancheSNP90.00to93.00,Description="Truth sensitivity tranche level for SNP model at VQS Lod: 1.4119 <= x < 1.5343">
##FILTER=<ID=VQSRTrancheSNP93.00to95.00,Description="Truth sensitivity tranche level for SNP model at VQS Lod: 1.3103 <= x < 1.4119">
##FILTER=<ID=VQSRTrancheSNP95.00to97.00,Description="Truth sensitivity tranche level for SNP model at VQS Lod: 1.093 <= x < 1.3103">
##FILTER=<ID=VQSRTrancheSNP97.00to99.00,Description="Truth sensitivity tranche level for SNP model at VQS Lod: -0.4367 <= x < 1.093">
##FILTER=<ID=VQSRTrancheSNP99.00to99.90,Description="Truth sensitivity tranche level for SNP model at VQS Lod: -11.6563 <= x < -0.4367">
##FILTER=<ID=VQSRTrancheSNP99.90to100.00+,Description="Truth sensitivity tranche level for SNP model at VQS Lod < -153.0967">
##FILTER=<ID=VQSRTrancheSNP99.90to100.00,Description="Truth sensitivity tranche level for SNP model at VQS Lod: -153.0967 <= x < -11.6563">
##FORMAT=<ID=AD,Number=.,Type=Integer,Description="Allelic depths for the ref and alt alleles in the order listed">
##FORMAT=<ID=DP,Number=1,Type=Integer,Description="Approximate read depth (reads with MQ=255 or with bad mates are filtered)">
##FORMAT=<ID=GQ,Number=1,Type=Integer,Description="Genotype Quality">
##FORMAT=<ID=GT,Number=1,Type=String,Description="Genotype">
##FORMAT=<ID=PL,Number=G,Type=Integer,Description="Normalized, Phred-scaled likelihoods for genotypes as defined in the VCF specification">
##GATKCommandLine.ApplyRecalibration=<ID=ApplyRecalibration,Version=exported,Date="Fri May 15 17:09:15 CST 2020",Epoch=1589533755831,CommandLineOptions="analysis_type=ApplyRecalibration input_file=[] showFullBamList=false read_buffer_size=null phone_home=AWS gatk_key=null tag=NA read_filter=[] disable_read_filter=[] intervals=null excludeIntervals=null interval_set_rule=UNION interval_merging=ALL interval_padding=0 reference_sequence=/share/nas_oss5_oss6/zhaiyj/project/GWAS/SLAF_project/BMK190813-T871-0101/analysis/refined_ref/Ammopiptanthusmongolicus.fa nonDeterministicRandomSeed=false disableDithering=false maxRuntime=-1 maxRuntimeUnits=MINUTES downsampling_type=BY_SAMPLE downsample_to_fraction=null downsample_to_coverage=1000 baq=OFF baqGapOpenPenalty=40.0 refactor_NDN_cigar_string=false fix_misencoded_quality_scores=false allow_potentially_misencoded_quality_scores=false useOriginalQualities=false defaultBaseQualities=-1 performanceLog=null BQSR=null quantize_quals=0 static_quantized_quals=null round_down_quantized=false disable_indel_quals=false emit_original_quals=false preserve_qscores_less_than=6 globalQScorePrior=-1.0 validation_strictness=SILENT remove_program_records=false keep_program_records=false sample_rename_mapping_file=null unsafe=null disable_auto_index_creation_and_locking_when_reading_rods=false no_cmdline_in_header=false sites_only=false never_trim_vcf_format_field=false bcf=false bam_compression=null simplifyBAM=false disable_bam_indexing=false generate_md5=false num_threads=1 num_cpu_threads_per_data_thread=1 num_io_threads=0 monitorThreadEfficiency=false num_bam_file_handles=null read_group_black_list=null pedigree=[] pedigreeString=[] pedigreeValidationType=STRICT allow_intervals_with_unindexed_bam=false generateShadowBCF=false variant_index_type=DYNAMIC_SEEK variant_index_parameter=-1 reference_window_stop=0 logging_level=INFO log_to_file=null help=false version=false input=[(RodBinding name=input source=/share/nas_oss5_oss6/zhaiyj/project/GWAS/SLAF_project/BMK190813-T871-0101/analysis/SNP/variant_quality_score_recalibration/Ammopiptanthusmongolicus.gatk_raw.snp.vcf)] recal_file=(RodBinding name=recal_file source=/share/nas_oss5_oss6/zhaiyj/project/GWAS/SLAF_project/BMK190813-T871-0101/analysis/SNP/variant_quality_score_recalibration/Ammopiptanthusmongolicus.gatk_raw.snp.recal) tranches_file=/share/nas_oss5_oss6/zhaiyj/project/GWAS/SLAF_project/BMK190813-T871-0101/analysis/SNP/variant_quality_score_recalibration/Ammopiptanthusmongolicus.gatk_raw.snp.tranches out=/share/nas_oss5_oss6/zhaiyj/project/GWAS/SLAF_project/BMK190813-T871-0101/analysis/SNP/variant_quality_score_recalibration/Ammopiptanthusmongolicus.gatk_raw.snp.vqsr.vcf ts_filter_level=90.0 lodCutoff=null ignore_filter=null ignore_all_filters=false excludeFiltered=false mode=SNP filter_reads_with_N_cigar=false filter_mismatching_base_and_quals=false filter_bases_not_stored=false">
##GATKCommandLine.CombineVariants=<ID=CombineVariants,Version=exported,Date="Fri May 15 12:58:01 CST 2020",Epoch=1589518681099,CommandLineOptions="analysis_type=CombineVariants input_file=[] showFullBamList=false read_buffer_size=null phone_home=AWS gatk_key=null tag=NA read_filter=[] disable_read_filter=[] intervals=null excludeIntervals=null interval_set_rule=UNION interval_merging=ALL interval_padding=0 reference_sequence=/share/nas_oss5_oss6/zhaiyj/project/GWAS/SLAF_project/BMK190813-T871-0101/analysis/refined_ref/Ammopiptanthusmongolicus.fa nonDeterministicRandomSeed=false disableDithering=false maxRuntime=-1 maxRuntimeUnits=MINUTES downsampling_type=BY_SAMPLE downsample_to_fraction=null downsample_to_coverage=1000 baq=OFF baqGapOpenPenalty=40.0 refactor_NDN_cigar_string=false fix_misencoded_quality_scores=false allow_potentially_misencoded_quality_scores=false useOriginalQualities=false defaultBaseQualities=-1 performanceLog=null BQSR=null quantize_quals=0 static_quantized_quals=null round_down_quantized=false disable_indel_quals=false emit_original_quals=false preserve_qscores_less_than=6 globalQScorePrior=-1.0 validation_strictness=SILENT remove_program_records=false keep_program_records=false sample_rename_mapping_file=null unsafe=null disable_auto_index_creation_and_locking_when_reading_rods=true no_cmdline_in_header=false sites_only=false never_trim_vcf_format_field=false bcf=false bam_compression=null simplifyBAM=false disable_bam_indexing=false generate_md5=false num_threads=1 num_cpu_threads_per_data_thread=1 num_io_threads=0 monitorThreadEfficiency=false num_bam_file_handles=null read_group_black_list=null pedigree=[] pedigreeString=[] pedigreeValidationType=STRICT allow_intervals_with_unindexed_bam=false generateShadowBCF=false variant_index_type=DYNAMIC_SEEK variant_index_parameter=-1 reference_window_stop=0 logging_level=INFO log_to_file=null help=false version=false variant=[(RodBindingCollection [(RodBinding name=variant source=/share/nas_oss5_oss6/zhaiyj/project/GWAS/SLAF_project/BMK190813-T871-0101/analysis/SNP/base_quality_score_recalibration/Ammopiptanthusmongolicus.gatk_raw.1.vcf)]), (RodBindingCollection [(RodBinding name=variant2 source=/share/nas_oss5_oss6/zhaiyj/project/GWAS/SLAF_project/BMK190813-T871-0101/analysis/SNP/base_quality_score_recalibration/Ammopiptanthusmongolicus.gatk_raw.2.vcf)]), (RodBindingCollection [(RodBinding name=variant3 source=/share/nas_oss5_oss6/zhaiyj/project/GWAS/SLAF_project/BMK190813-T871-0101/analysis/SNP/base_quality_score_recalibration/Ammopiptanthusmongolicus.gatk_raw.3.vcf)]), (RodBindingCollection [(RodBinding name=variant4 source=/share/nas_oss5_oss6/zhaiyj/project/GWAS/SLAF_project/BMK190813-T871-0101/analysis/SNP/base_quality_score_recalibration/Ammopiptanthusmongolicus.gatk_raw.4.vcf)]), (RodBindingCollection [(RodBinding name=variant5 source=/share/nas_oss5_oss6/zhaiyj/project/GWAS/SLAF_project/BMK190813-T871-0101/analysis/SNP/base_quality_score_recalibration/Ammopiptanthusmongolicus.gatk_raw.5.vcf)]), (RodBindingCollection [(RodBinding name=variant6 source=/share/nas_oss5_oss6/zhaiyj/project/GWAS/SLAF_project/BMK190813-T871-0101/analysis/SNP/base_quality_score_recalibration/Ammopiptanthusmongolicus.gatk_raw.6.vcf)]), (RodBindingCollection [(RodBinding name=variant7 source=/share/nas_oss5_oss6/zhaiyj/project/GWAS/SLAF_project/BMK190813-T871-0101/analysis/SNP/base_quality_score_recalibration/Ammopiptanthusmongolicus.gatk_raw.7.vcf)]), (RodBindingCollection [(RodBinding name=variant8 source=/share/nas_oss5_oss6/zhaiyj/project/GWAS/SLAF_project/BMK190813-T871-0101/analysis/SNP/base_quality_score_recalibration/Ammopiptanthusmongolicus.gatk_raw.8.vcf)]), (RodBindingCollection [(RodBinding name=variant9 source=/share/nas_oss5_oss6/zhaiyj/project/GWAS/SLAF_project/BMK190813-T871-0101/analysis/SNP/base_quality_score_recalibration/Ammopiptanthusmongolicus.gatk_raw.9.vcf)]), (RodBindingCollection [(RodBinding name=variant10 source=/share/nas_oss5_oss6/zhaiyj/project/GWAS/SLAF_project/BMK190813-T871-0101/analysis/SNP/base_quality_score_recalibration/Ammopiptanthusmongolicus.gatk_raw.10.vcf)]), (RodBindingCollection [(RodBinding name=variant11 source=/share/nas_oss5_oss6/zhaiyj/project/GWAS/SLAF_project/BMK190813-T871-0101/analysis/SNP/base_quality_score_recalibration/Ammopiptanthusmongolicus.gatk_raw.11.vcf)]), (RodBindingCollection [(RodBinding name=variant12 source=/share/nas_oss5_oss6/zhaiyj/project/GWAS/SLAF_project/BMK190813-T871-0101/analysis/SNP/base_quality_score_recalibration/Ammopiptanthusmongolicus.gatk_raw.12.vcf)]), (RodBindingCollection [(RodBinding name=variant13 source=/share/nas_oss5_oss6/zhaiyj/project/GWAS/SLAF_project/BMK190813-T871-0101/analysis/SNP/base_quality_score_recalibration/Ammopiptanthusmongolicus.gatk_raw.13.vcf)]), (RodBindingCollection [(RodBinding name=variant14 source=/share/nas_oss5_oss6/zhaiyj/project/GWAS/SLAF_project/BMK190813-T871-0101/analysis/SNP/base_quality_score_recalibration/Ammopiptanthusmongolicus.gatk_raw.14.vcf)]), (RodBindingCollection [(RodBinding name=variant15 source=/share/nas_oss5_oss6/zhaiyj/project/GWAS/SLAF_project/BMK190813-T871-0101/analysis/SNP/base_quality_score_recalibration/Ammopiptanthusmongolicus.gatk_raw.15.vcf)]), (RodBindingCollection [(RodBinding name=variant16 source=/share/nas_oss5_oss6/zhaiyj/project/GWAS/SLAF_project/BMK190813-T871-0101/analysis/SNP/base_quality_score_recalibration/Ammopiptanthusmongolicus.gatk_raw.16.vcf)]), (RodBindingCollection [(RodBinding name=variant17 source=/share/nas_oss5_oss6/zhaiyj/project/GWAS/SLAF_project/BMK190813-T871-0101/analysis/SNP/base_quality_score_recalibration/Ammopiptanthusmongolicus.gatk_raw.17.vcf)]), (RodBindingCollection [(RodBinding name=variant18 source=/share/nas_oss5_oss6/zhaiyj/project/GWAS/SLAF_project/BMK190813-T871-0101/analysis/SNP/base_quality_score_recalibration/Ammopiptanthusmongolicus.gatk_raw.18.vcf)]), (RodBindingCollection [(RodBinding name=variant19 source=/share/nas_oss5_oss6/zhaiyj/project/GWAS/SLAF_project/BMK190813-T871-0101/analysis/SNP/base_quality_score_recalibration/Ammopiptanthusmongolicus.gatk_raw.19.vcf)]), (RodBindingCollection [(RodBinding name=variant20 source=/share/nas_oss5_oss6/zhaiyj/project/GWAS/SLAF_project/BMK190813-T871-0101/analysis/SNP/base_quality_score_recalibration/Ammopiptanthusmongolicus.gatk_raw.20.vcf)]), (RodBindingCollection [(RodBinding name=variant21 source=/share/nas_oss5_oss6/zhaiyj/project/GWAS/SLAF_project/BMK190813-T871-0101/analysis/SNP/base_quality_score_recalibration/Ammopiptanthusmongolicus.gatk_raw.21.vcf)])] out=/share/nas_oss5_oss6/zhaiyj/project/GWAS/SLAF_project/BMK190813-T871-0101/analysis/SNP/base_quality_score_recalibration/Ammopiptanthusmongolicus.gatk_raw.vcf genotypemergeoption=UNSORTED filteredrecordsmergetype=KEEP_IF_ANY_UNFILTERED multipleallelesmergetype=BY_TYPE rod_priority_list=null printComplexMerges=false filteredAreUncalled=false minimalVCF=false excludeNonVariants=false setKey=set assumeIdenticalSamples=false minimumN=1 suppressCommandLineHeader=false mergeInfoWithMaxAC=false filter_reads_with_N_cigar=false filter_mismatching_base_and_quals=false filter_bases_not_stored=false">
##GATKCommandLine.SelectVariants=<ID=SelectVariants,Version=exported,Date="Fri May 15 16:44:39 CST 2020",Epoch=1589532279212,CommandLineOptions="analysis_type=SelectVariants input_file=[] showFullBamList=false read_buffer_size=null phone_home=AWS gatk_key=null tag=NA read_filter=[] disable_read_filter=[] intervals=null excludeIntervals=null interval_set_rule=UNION interval_merging=ALL interval_padding=0 reference_sequence=/share/nas_oss5_oss6/zhaiyj/project/GWAS/SLAF_project/BMK190813-T871-0101/analysis/refined_ref/Ammopiptanthusmongolicus.fa nonDeterministicRandomSeed=false disableDithering=false maxRuntime=-1 maxRuntimeUnits=MINUTES downsampling_type=BY_SAMPLE downsample_to_fraction=null downsample_to_coverage=1000 baq=OFF baqGapOpenPenalty=40.0 refactor_NDN_cigar_string=false fix_misencoded_quality_scores=false allow_potentially_misencoded_quality_scores=false useOriginalQualities=false defaultBaseQualities=-1 performanceLog=null BQSR=null quantize_quals=0 static_quantized_quals=null round_down_quantized=false disable_indel_quals=false emit_original_quals=false preserve_qscores_less_than=6 globalQScorePrior=-1.0 validation_strictness=SILENT remove_program_records=false keep_program_records=false sample_rename_mapping_file=null unsafe=null disable_auto_index_creation_and_locking_when_reading_rods=false no_cmdline_in_header=false sites_only=false never_trim_vcf_format_field=false bcf=false bam_compression=null simplifyBAM=false disable_bam_indexing=false generate_md5=false num_threads=1 num_cpu_threads_per_data_thread=1 num_io_threads=0 monitorThreadEfficiency=false num_bam_file_handles=null read_group_black_list=null pedigree=[] pedigreeString=[] pedigreeValidationType=STRICT allow_intervals_with_unindexed_bam=false generateShadowBCF=false variant_index_type=DYNAMIC_SEEK variant_index_parameter=-1 reference_window_stop=0 logging_level=INFO log_to_file=null help=false version=false variant=(RodBinding name=variant source=/share/nas_oss5_oss6/zhaiyj/project/GWAS/SLAF_project/BMK190813-T871-0101/analysis/SNP/base_quality_score_recalibration/Ammopiptanthusmongolicus.gatk_raw.vcf) discordance=(RodBinding name= source=UNBOUND) concordance=(RodBinding name= source=UNBOUND) out=/share/nas_oss5_oss6/zhaiyj/project/GWAS/SLAF_project/BMK190813-T871-0101/analysis/SNP/variant_quality_score_recalibration/Ammopiptanthusmongolicus.gatk_raw.snp.vcf sample_name=[] sample_expressions=null sample_file=null exclude_sample_name=[] exclude_sample_file=[] exclude_sample_expressions=[] selectexpressions=[] invertselect=false excludeNonVariants=false excludeFiltered=false preserveAlleles=false removeUnusedAlternates=false restrictAllelesTo=ALL keepOriginalAC=false keepOriginalDP=false mendelianViolation=false invertMendelianViolation=false mendelianViolationQualThreshold=0.0 select_random_fraction=0.0 remove_fraction_genotypes=0.0 selectTypeToInclude=[SNP] selectTypeToExclude=[] keepIDs=null excludeIDs=null fullyDecode=false justRead=false maxIndelSize=2147483647 minIndelSize=0 maxFilteredGenotypes=2147483647 minFilteredGenotypes=0 maxFractionFilteredGenotypes=1.0 minFractionFilteredGenotypes=0.0 setFilteredGtToNocall=false ALLOW_NONOVERLAPPING_COMMAND_LINE_SAMPLES=false forceValidOutput=false filter_reads_with_N_cigar=false filter_mismatching_base_and_quals=false filter_bases_not_stored=false">
##GATKCommandLine.UnifiedGenotyper=<ID=UnifiedGenotyper,Version=exported,Date="Fri May 15 08:18:42 CST 2020",Epoch=1589501922299,CommandLineOptions="analysis_type=UnifiedGenotyper input_file=[/share/nas_oss5_oss6/zhaiyj/project/GWAS/SLAF_project/BMK190813-T871-0101/analysis/SNP/local_realignment/Ammopiptanthusmongolicus.aa.sort.realn.bam, /share/nas_oss5_oss6/zhaiyj/project/GWAS/SLAF_project/BMK190813-T871-0101/analysis/SNP/local_realignment/Ammopiptanthusmongolicus.ab.sort.realn.bam, /share/nas_oss5_oss6/zhaiyj/project/GWAS/SLAF_project/BMK190813-T871-0101/analysis/SNP/local_realignment/Ammopiptanthusmongolicus.ac.sort.realn.bam, /share/nas_oss5_oss6/zhaiyj/project/GWAS/SLAF_project/BMK190813-T871-0101/analysis/SNP/local_realignment/Ammopiptanthusmongolicus.ad.sort.realn.bam, /share/nas_oss5_oss6/zhaiyj/project/GWAS/SLAF_project/BMK190813-T871-0101/analysis/SNP/local_realignment/Ammopiptanthusmongolicus.ae.sort.realn.bam, /share/nas_oss5_oss6/zhaiyj/project/GWAS/SLAF_project/BMK190813-T871-0101/analysis/SNP/local_realignment/Ammopiptanthusmongolicus.af.sort.realn.bam, /share/nas_oss5_oss6/zhaiyj/project/GWAS/SLAF_project/BMK190813-T871-0101/analysis/SNP/local_realignment/Ammopiptanthusmongolicus.ag.sort.realn.bam, /share/nas_oss5_oss6/zhaiyj/project/GWAS/SLAF_project/BMK190813-T871-0101/analysis/SNP/local_realignment/Ammopiptanthusmongolicus.ah.sort.realn.bam, /share/nas_oss5_oss6/zhaiyj/project/GWAS/SLAF_project/BMK190813-T871-0101/analysis/SNP/local_realignment/Ammopiptanthusmongolicus.ai.sort.realn.bam, /share/nas_oss5_oss6/zhaiyj/project/GWAS/SLAF_project/BMK190813-T871-0101/analysis/SNP/local_realignment/Ammopiptanthusmongolicus.aj.sort.realn.bam, /share/nas_oss5_oss6/zhaiyj/project/GWAS/SLAF_project/BMK190813-T871-0101/analysis/SNP/local_realignment/Ammopiptanthusmongolicus.ak.sort.realn.bam, /share/nas_oss5_oss6/zhaiyj/project/GWAS/SLAF_project/BMK190813-T871-0101/analysis/SNP/local_realignment/Ammopiptanthusmongolicus.al.sort.realn.bam, /share/nas_oss5_oss6/zhaiyj/project/GWAS/SLAF_project/BMK190813-T871-0101/analysis/SNP/local_realignment/Ammopiptanthusmongolicus.am.sort.realn.bam, /share/nas_oss5_oss6/zhaiyj/project/GWAS/SLAF_project/BMK190813-T871-0101/analysis/SNP/local_realignment/Ammopiptanthusmongolicus.an.sort.realn.bam, /share/nas_oss5_oss6/zhaiyj/project/GWAS/SLAF_project/BMK190813-T871-0101/analysis/SNP/local_realignment/Ammopiptanthusmongolicus.ao.sort.realn.bam, /share/nas_oss5_oss6/zhaiyj/project/GWAS/SLAF_project/BMK190813-T871-0101/analysis/SNP/local_realignment/Ammopiptanthusmongolicus.ap.sort.realn.bam, /share/nas_oss5_oss6/zhaiyj/project/GWAS/SLAF_project/BMK190813-T871-0101/analysis/SNP/local_realignment/Ammopiptanthusmongolicus.aq.sort.realn.bam, /share/nas_oss5_oss6/zhaiyj/project/GWAS/SLAF_project/BMK190813-T871-0101/analysis/SNP/local_realignment/Ammopiptanthusmongolicus.ar.sort.realn.bam, /share/nas_oss5_oss6/zhaiyj/project/GWAS/SLAF_project/BMK190813-T871-0101/analysis/SNP/local_realignment/Ammopiptanthusmongolicus.as.sort.realn.bam, /share/nas_oss5_oss6/zhaiyj/project/GWAS/SLAF_project/BMK190813-T871-0101/analysis/SNP/local_realignment/Ammopiptanthusmongolicus.at.sort.realn.bam, /share/nas_oss5_oss6/zhaiyj/project/GWAS/SLAF_project/BMK190813-T871-0101/analysis/SNP/local_realignment/Ammopiptanthusmongolicus.au.sort.realn.bam, /share/nas_oss5_oss6/zhaiyj/project/GWAS/SLAF_project/BMK190813-T871-0101/analysis/SNP/local_realignment/Ammopiptanthusmongolicus.av.sort.realn.bam, /share/nas_oss5_oss6/zhaiyj/project/GWAS/SLAF_project/BMK190813-T871-0101/analysis/SNP/local_realignment/Ammopiptanthusmongolicus.aw.sort.realn.bam, /share/nas_oss5_oss6/zhaiyj/project/GWAS/SLAF_project/BMK190813-T871-0101/analysis/SNP/local_realignment/Ammopiptanthusmongolicus.ax.sort.realn.bam, /share/nas_oss5_oss6/zhaiyj/project/GWAS/SLAF_project/BMK190813-T871-0101/analysis/SNP/local_realignment/Ammopiptanthusmongolicus.ay.sort.realn.bam, /share/nas_oss5_oss6/zhaiyj/project/GWAS/SLAF_project/BMK190813-T871-0101/analysis/SNP/local_realignment/Ammopiptanthusmongolicus.az.sort.realn.bam, /share/nas_oss5_oss6/zhaiyj/project/GWAS/SLAF_project/BMK190813-T871-0101/analysis/SNP/local_realignment/Ammopiptanthusmongolicus.ba.sort.realn.bam, /share/nas_oss5_oss6/zhaiyj/project/GWAS/SLAF_project/BMK190813-T871-0101/analysis/SNP/local_realignment/Ammopiptanthusmongolicus.bb.sort.realn.bam, /share/nas_oss5_oss6/zhaiyj/project/GWAS/SLAF_project/BMK190813-T871-0101/analysis/SNP/local_realignment/Ammopiptanthusmongolicus.bc.sort.realn.bam, /share/nas_oss5_oss6/zhaiyj/project/GWAS/SLAF_project/BMK190813-T871-0101/analysis/SNP/local_realignment/Ammopiptanthusmongolicus.bd.sort.realn.bam, /share/nas_oss5_oss6/zhaiyj/project/GWAS/SLAF_project/BMK190813-T871-0101/analysis/SNP/local_realignment/Ammopiptanthusmongolicus.be.sort.realn.bam, /share/nas_oss5_oss6/zhaiyj/project/GWAS/SLAF_project/BMK190813-T871-0101/analysis/SNP/local_realignment/Ammopiptanthusmongolicus.bf.sort.realn.bam, /share/nas_oss5_oss6/zhaiyj/project/GWAS/SLAF_project/BMK190813-T871-0101/analysis/SNP/local_realignment/Ammopiptanthusmongolicus.bg.sort.realn.bam, /share/nas_oss5_oss6/zhaiyj/project/GWAS/SLAF_project/BMK190813-T871-0101/analysis/SNP/local_realignment/Ammopiptanthusmongolicus.bh.sort.realn.bam, /share/nas_oss5_oss6/zhaiyj/project/GWAS/SLAF_project/BMK190813-T871-0101/analysis/SNP/local_realignment/Ammopiptanthusmongolicus.bi.sort.realn.bam, /share/nas_oss5_oss6/zhaiyj/project/GWAS/SLAF_project/BMK190813-T871-0101/analysis/SNP/local_realignment/Ammopiptanthusmongolicus.bj.sort.realn.bam, /share/nas_oss5_oss6/zhaiyj/project/GWAS/SLAF_project/BMK190813-T871-0101/analysis/SNP/local_realignment/Ammopiptanthusmongolicus.bk.sort.realn.bam, /share/nas_oss5_oss6/zhaiyj/project/GWAS/SLAF_project/BMK190813-T871-0101/analysis/SNP/local_realignment/Ammopiptanthusmongolicus.bl.sort.realn.bam, /share/nas_oss5_oss6/zhaiyj/project/GWAS/SLAF_project/BMK190813-T871-0101/analysis/SNP/local_realignment/Ammopiptanthusmongolicus.bm.sort.realn.bam, /share/nas_oss5_oss6/zhaiyj/project/GWAS/SLAF_project/BMK190813-T871-0101/analysis/SNP/local_realignment/Ammopiptanthusmongolicus.bn.sort.realn.bam, /share/nas_oss5_oss6/zhaiyj/project/GWAS/SLAF_project/BMK190813-T871-0101/analysis/SNP/local_realignment/Ammopiptanthusmongolicus.bo.sort.realn.bam, /share/nas_oss5_oss6/zhaiyj/project/GWAS/SLAF_project/BMK190813-T871-0101/analysis/SNP/local_realignment/Ammopiptanthusmongolicus.bp.sort.realn.bam, /share/nas_oss5_oss6/zhaiyj/project/GWAS/SLAF_project/BMK190813-T871-0101/analysis/SNP/local_realignment/Ammopiptanthusmongolicus.bq.sort.realn.bam, /share/nas_oss5_oss6/zhaiyj/project/GWAS/SLAF_project/BMK190813-T871-0101/analysis/SNP/local_realignment/Ammopiptanthusmongolicus.br.sort.realn.bam, /share/nas_oss5_oss6/zhaiyj/project/GWAS/SLAF_project/BMK190813-T871-0101/analysis/SNP/local_realignment/Ammopiptanthusmongolicus.bs.sort.realn.bam, /share/nas_oss5_oss6/zhaiyj/project/GWAS/SLAF_project/BMK190813-T871-0101/analysis/SNP/local_realignment/Ammopiptanthusmongolicus.bt.sort.realn.bam, /share/nas_oss5_oss6/zhaiyj/project/GWAS/SLAF_project/BMK190813-T871-0101/analysis/SNP/local_realignment/Ammopiptanthusmongolicus.bu.sort.realn.bam, /share/nas_oss5_oss6/zhaiyj/project/GWAS/SLAF_project/BMK190813-T871-0101/analysis/SNP/local_realignment/Ammopiptanthusmongolicus.bv.sort.realn.bam, /share/nas_oss5_oss6/zhaiyj/project/GWAS/SLAF_project/BMK190813-T871-0101/analysis/SNP/local_realignment/Ammopiptanthusmongolicus.bw.sort.realn.bam, /share/nas_oss5_oss6/zhaiyj/project/GWAS/SLAF_project/BMK190813-T871-0101/analysis/SNP/local_realignment/Ammopiptanthusmongolicus.bx.sort.realn.bam, /share/nas_oss5_oss6/zhaiyj/project/GWAS/SLAF_project/BMK190813-T871-0101/analysis/SNP/local_realignment/Ammopiptanthusmongolicus.by.sort.realn.bam, /share/nas_oss5_oss6/zhaiyj/project/GWAS/SLAF_project/BMK190813-T871-0101/analysis/SNP/local_realignment/Ammopiptanthusmongolicus.bz.sort.realn.bam, /share/nas_oss5_oss6/zhaiyj/project/GWAS/SLAF_project/BMK190813-T871-0101/analysis/SNP/local_realignment/Ammopiptanthusmongolicus.ca.sort.realn.bam, /share/nas_oss5_oss6/zhaiyj/project/GWAS/SLAF_project/BMK190813-T871-0101/analysis/SNP/local_realignment/Ammopiptanthusmongolicus.cb.sort.realn.bam, /share/nas_oss5_oss6/zhaiyj/project/GWAS/SLAF_project/BMK190813-T871-0101/analysis/SNP/local_realignment/Ammopiptanthusmongolicus.cc.sort.realn.bam, /share/nas_oss5_oss6/zhaiyj/project/GWAS/SLAF_project/BMK190813-T871-0101/analysis/SNP/local_realignment/Ammopiptanthusmongolicus.cd.sort.realn.bam, /share/nas_oss5_oss6/zhaiyj/project/GWAS/SLAF_project/BMK190813-T871-0101/analysis/SNP/local_realignment/Ammopiptanthusmongolicus.ce.sort.realn.bam, /share/nas_oss5_oss6/zhaiyj/project/GWAS/SLAF_project/BMK190813-T871-0101/analysis/SNP/local_realignment/Ammopiptanthusmongolicus.cf.sort.realn.bam, /share/nas_oss5_oss6/zhaiyj/project/GWAS/SLAF_project/BMK190813-T871-0101/analysis/SNP/local_realignment/Ammopiptanthusmongolicus.cg.sort.realn.bam, /share/nas_oss5_oss6/zhaiyj/project/GWAS/SLAF_project/BMK190813-T871-0101/analysis/SNP/local_realignment/Ammopiptanthusmongolicus.ch.sort.realn.bam, /share/nas_oss5_oss6/zhaiyj/project/GWAS/SLAF_project/BMK190813-T871-0101/analysis/SNP/local_realignment/Ammopiptanthusmongolicus.ci.sort.realn.bam, /share/nas_oss5_oss6/zhaiyj/project/GWAS/SLAF_project/BMK190813-T871-0101/analysis/SNP/local_realignment/Ammopiptanthusmongolicus.cj.sort.realn.bam, /share/nas_oss5_oss6/zhaiyj/project/GWAS/SLAF_project/BMK190813-T871-0101/analysis/SNP/local_realignment/Ammopiptanthusmongolicus.ck.sort.realn.bam, /share/nas_oss5_oss6/zhaiyj/project/GWAS/SLAF_project/BMK190813-T871-0101/analysis/SNP/local_realignment/Ammopiptanthusmongolicus.cl.sort.realn.bam, /share/nas_oss5_oss6/zhaiyj/project/GWAS/SLAF_project/BMK190813-T871-0101/analysis/SNP/local_realignment/Ammopiptanthusmongolicus.cm.sort.realn.bam, /share/nas_oss5_oss6/zhaiyj/project/GWAS/SLAF_project/BMK190813-T871-0101/analysis/SNP/local_realignment/Ammopiptanthusmongolicus.cn.sort.realn.bam, /share/nas_oss5_oss6/zhaiyj/project/GWAS/SLAF_project/BMK190813-T871-0101/analysis/SNP/local_realignment/Ammopiptanthusmongolicus.co.sort.realn.bam, /share/nas_oss5_oss6/zhaiyj/project/GWAS/SLAF_project/BMK190813-T871-0101/analysis/SNP/local_realignment/Ammopiptanthusmongolicus.cp.sort.realn.bam, /share/nas_oss5_oss6/zhaiyj/project/GWAS/SLAF_project/BMK190813-T871-0101/analysis/SNP/local_realignment/Ammopiptanthusmongolicus.cq.sort.realn.bam, /share/nas_oss5_oss6/zhaiyj/project/GWAS/SLAF_project/BMK190813-T871-0101/analysis/SNP/local_realignment/Ammopiptanthusmongolicus.cr.sort.realn.bam, /share/nas_oss5_oss6/zhaiyj/project/GWAS/SLAF_project/BMK190813-T871-0101/analysis/SNP/local_realignment/Ammopiptanthusmongolicus.cs.sort.realn.bam, /share/nas_oss5_oss6/zhaiyj/project/GWAS/SLAF_project/BMK190813-T871-0101/analysis/SNP/local_realignment/Ammopiptanthusmongolicus.ct.sort.realn.bam, /share/nas_oss5_oss6/zhaiyj/project/GWAS/SLAF_project/BMK190813-T871-0101/analysis/SNP/local_realignment/Ammopiptanthusmongolicus.cu.sort.realn.bam, /share/nas_oss5_oss6/zhaiyj/project/GWAS/SLAF_project/BMK190813-T871-0101/analysis/SNP/local_realignment/Ammopiptanthusmongolicus.cv.sort.realn.bam, /share/nas_oss5_oss6/zhaiyj/project/GWAS/SLAF_project/BMK190813-T871-0101/analysis/SNP/local_realignment/Ammopiptanthusmongolicus.cw.sort.realn.bam, /share/nas_oss5_oss6/zhaiyj/project/GWAS/SLAF_project/BMK190813-T871-0101/analysis/SNP/local_realignment/Ammopiptanthusmongolicus.cx.sort.realn.bam, /share/nas_oss5_oss6/zhaiyj/project/GWAS/SLAF_project/BMK190813-T871-0101/analysis/SNP/local_realignment/Ammopiptanthusmongolicus.cy.sort.realn.bam, /share/nas_oss5_oss6/zhaiyj/project/GWAS/SLAF_project/BMK190813-T871-0101/analysis/SNP/local_realignment/Ammopiptanthusmongolicus.cz.sort.realn.bam, /share/nas_oss5_oss6/zhaiyj/project/GWAS/SLAF_project/BMK190813-T871-0101/analysis/SNP/local_realignment/Ammopiptanthusmongolicus.da.sort.realn.bam, /share/nas_oss5_oss6/zhaiyj/project/GWAS/SLAF_project/BMK190813-T871-0101/analysis/SNP/local_realignment/Ammopiptanthusmongolicus.db.sort.realn.bam, /share/nas_oss5_oss6/zhaiyj/project/GWAS/SLAF_project/BMK190813-T871-0101/analysis/SNP/local_realignment/Ammopiptanthusmongolicus.dc.sort.realn.bam, /share/nas_oss5_oss6/zhaiyj/project/GWAS/SLAF_project/BMK190813-T871-0101/analysis/SNP/local_realignment/Ammopiptanthusmongolicus.dd.sort.realn.bam, /share/nas_oss5_oss6/zhaiyj/project/GWAS/SLAF_project/BMK190813-T871-0101/analysis/SNP/local_realignment/Ammopiptanthusmongolicus.de.sort.realn.bam, /share/nas_oss5_oss6/zhaiyj/project/GWAS/SLAF_project/BMK190813-T871-0101/analysis/SNP/local_realignment/Ammopiptanthusmongolicus.df.sort.realn.bam, /share/nas_oss5_oss6/zhaiyj/project/GWAS/SLAF_project/BMK190813-T871-0101/analysis/SNP/local_realignment/Ammopiptanthusmongolicus.dg.sort.realn.bam, /share/nas_oss5_oss6/zhaiyj/project/GWAS/SLAF_project/BMK190813-T871-0101/analysis/SNP/local_realignment/Ammopiptanthusmongolicus.dh.sort.realn.bam, /share/nas_oss5_oss6/zhaiyj/project/GWAS/SLAF_project/BMK190813-T871-0101/analysis/SNP/local_realignment/Ammopiptanthusmongolicus.di.sort.realn.bam, /share/nas_oss5_oss6/zhaiyj/project/GWAS/SLAF_project/BMK190813-T871-0101/analysis/SNP/local_realignment/Ammopiptanthusmongolicus.dj.sort.realn.bam, /share/nas_oss5_oss6/zhaiyj/project/GWAS/SLAF_project/BMK190813-T871-0101/analysis/SNP/local_realignment/Ammopiptanthusmongolicus.dk.sort.realn.bam, /share/nas_oss5_oss6/zhaiyj/project/GWAS/SLAF_project/BMK190813-T871-0101/analysis/SNP/local_realignment/Ammopiptanthusmongolicus.dl.sort.realn.bam, /share/nas_oss5_oss6/zhaiyj/project/GWAS/SLAF_project/BMK190813-T871-0101/analysis/SNP/local_realignment/Ammopiptanthusmongolicus.dm.sort.realn.bam, /share/nas_oss5_oss6/zhaiyj/project/GWAS/SLAF_project/BMK190813-T871-0101/analysis/SNP/local_realignment/Ammopiptanthusmongolicus.dn.sort.realn.bam, /share/nas_oss5_oss6/zhaiyj/project/GWAS/SLAF_project/BMK190813-T871-0101/analysis/SNP/local_realignment/Ammopiptanthusmongolicus.do.sort.realn.bam, /share/nas_oss5_oss6/zhaiyj/project/GWAS/SLAF_project/BMK190813-T871-0101/analysis/SNP/local_realignment/Ammopiptanthusmongolicus.dp.sort.realn.bam, /share/nas_oss5_oss6/zhaiyj/project/GWAS/SLAF_project/BMK190813-T871-0101/analysis/SNP/local_realignment/Ammopiptanthusmongolicus.dq.sort.realn.bam, /share/nas_oss5_oss6/zhaiyj/project/GWAS/SLAF_project/BMK190813-T871-0101/analysis/SNP/local_realignment/Ammopiptanthusmongolicus.dr.sort.realn.bam, /share/nas_oss5_oss6/zhaiyj/project/GWAS/SLAF_project/BMK190813-T871-0101/analysis/SNP/local_realignment/Ammopiptanthusmongolicus.ds.sort.realn.bam, /share/nas_oss5_oss6/zhaiyj/project/GWAS/SLAF_project/BMK190813-T871-0101/analysis/SNP/local_realignment/Ammopiptanthusmongolicus.dt.sort.realn.bam, /share/nas_oss5_oss6/zhaiyj/project/GWAS/SLAF_project/BMK190813-T871-0101/analysis/SNP/local_realignment/Ammopiptanthusmongolicus.du.sort.realn.bam, /share/nas_oss5_oss6/zhaiyj/project/GWAS/SLAF_project/BMK190813-T871-0101/analysis/SNP/local_realignment/Ammopiptanthusmongolicus.dv.sort.realn.bam, /share/nas_oss5_oss6/zhaiyj/project/GWAS/SLAF_project/BMK190813-T871-0101/analysis/SNP/local_realignment/Ammopiptanthusmongolicus.dw.sort.realn.bam, /share/nas_oss5_oss6/zhaiyj/project/GWAS/SLAF_project/BMK190813-T871-0101/analysis/SNP/local_realignment/Ammopiptanthusmongolicus.dx.sort.realn.bam, /share/nas_oss5_oss6/zhaiyj/project/GWAS/SLAF_project/BMK190813-T871-0101/analysis/SNP/local_realignment/Ammopiptanthusmongolicus.dy.sort.realn.bam, /share/nas_oss5_oss6/zhaiyj/project/GWAS/SLAF_project/BMK190813-T871-0101/analysis/SNP/local_realignment/Ammopiptanthusmongolicus.dz.sort.realn.bam, /share/nas_oss5_oss6/zhaiyj/project/GWAS/SLAF_project/BMK190813-T871-0101/analysis/SNP/local_realignment/Ammopiptanthusmongolicus.ea.sort.realn.bam, /share/nas_oss5_oss6/zhaiyj/project/GWAS/SLAF_project/BMK190813-T871-0101/analysis/SNP/local_realignment/Ammopiptanthusmongolicus.eb.sort.realn.bam, /share/nas_oss5_oss6/zhaiyj/project/GWAS/SLAF_project/BMK190813-T871-0101/analysis/SNP/local_realignment/Ammopiptanthusmongolicus.ec.sort.realn.bam, /share/nas_oss5_oss6/zhaiyj/project/GWAS/SLAF_project/BMK190813-T871-0101/analysis/SNP/local_realignment/Ammopiptanthusmongolicus.ed.sort.realn.bam, /share/nas_oss5_oss6/zhaiyj/project/GWAS/SLAF_project/BMK190813-T871-0101/analysis/SNP/local_realignment/Ammopiptanthusmongolicus.ee.sort.realn.bam, /share/nas_oss5_oss6/zhaiyj/project/GWAS/SLAF_project/BMK190813-T871-0101/analysis/SNP/local_realignment/Ammopiptanthusmongolicus.ef.sort.realn.bam, /share/nas_oss5_oss6/zhaiyj/project/GWAS/SLAF_project/BMK190813-T871-0101/analysis/SNP/local_realignment/Ammopiptanthusmongolicus.eg.sort.realn.bam, /share/nas_oss5_oss6/zhaiyj/project/GWAS/SLAF_project/BMK190813-T871-0101/analysis/SNP/local_realignment/Ammopiptanthusmongolicus.eh.sort.realn.bam, /share/nas_oss5_oss6/zhaiyj/project/GWAS/SLAF_project/BMK190813-T871-0101/analysis/SNP/local_realignment/Ammopiptanthusmongolicus.ei.sort.realn.bam, /share/nas_oss5_oss6/zhaiyj/project/GWAS/SLAF_project/BMK190813-T871-0101/analysis/SNP/local_realignment/Ammopiptanthusmongolicus.ej.sort.realn.bam, /share/nas_oss5_oss6/zhaiyj/project/GWAS/SLAF_project/BMK190813-T871-0101/analysis/SNP/local_realignment/Ammopiptanthusmongolicus.ek.sort.realn.bam, /share/nas_oss5_oss6/zhaiyj/project/GWAS/SLAF_project/BMK190813-T871-0101/analysis/SNP/local_realignment/Ammopiptanthusmongolicus.el.sort.realn.bam, /share/nas_oss5_oss6/zhaiyj/project/GWAS/SLAF_project/BMK190813-T871-0101/analysis/SNP/local_realignment/Ammopiptanthusmongolicus.em.sort.realn.bam, /share/nas_oss5_oss6/zhaiyj/project/GWAS/SLAF_project/BMK190813-T871-0101/analysis/SNP/local_realignment/Ammopiptanthusmongolicus.en.sort.realn.bam, /share/nas_oss5_oss6/zhaiyj/project/GWAS/SLAF_project/BMK190813-T871-0101/analysis/SNP/local_realignment/Ammopiptanthusmongolicus.eo.sort.realn.bam, /share/nas_oss5_oss6/zhaiyj/project/GWAS/SLAF_project/BMK190813-T871-0101/analysis/SNP/local_realignment/Ammopiptanthusmongolicus.ep.sort.realn.bam, /share/nas_oss5_oss6/zhaiyj/project/GWAS/SLAF_project/BMK190813-T871-0101/analysis/SNP/local_realignment/Ammopiptanthusmongolicus.eq.sort.realn.bam, /share/nas_oss5_oss6/zhaiyj/project/GWAS/SLAF_project/BMK190813-T871-0101/analysis/SNP/local_realignment/Ammopiptanthusmongolicus.er.sort.realn.bam, /share/nas_oss5_oss6/zhaiyj/project/GWAS/SLAF_project/BMK190813-T871-0101/analysis/SNP/local_realignment/Ammopiptanthusmongolicus.es.sort.realn.bam, /share/nas_oss5_oss6/zhaiyj/project/GWAS/SLAF_project/BMK190813-T871-0101/analysis/SNP/local_realignment/Ammopiptanthusmongolicus.et.sort.realn.bam, /share/nas_oss5_oss6/zhaiyj/project/GWAS/SLAF_project/BMK190813-T871-0101/analysis/SNP/local_realignment/Ammopiptanthusmongolicus.eu.sort.realn.bam, /share/nas_oss5_oss6/zhaiyj/project/GWAS/SLAF_project/BMK190813-T871-0101/analysis/SNP/local_realignment/Ammopiptanthusmongolicus.ev.sort.realn.bam, /share/nas_oss5_oss6/zhaiyj/project/GWAS/SLAF_project/BMK190813-T871-0101/analysis/SNP/local_realignment/Ammopiptanthusmongolicus.ew.sort.realn.bam, /share/nas_oss5_oss6/zhaiyj/project/GWAS/SLAF_project/BMK190813-T871-0101/analysis/SNP/local_realignment/Ammopiptanthusmongolicus.ex.sort.realn.bam, /share/nas_oss5_oss6/zhaiyj/project/GWAS/SLAF_project/BMK190813-T871-0101/analysis/SNP/local_realignment/Ammopiptanthusmongolicus.ey.sort.realn.bam, /share/nas_oss5_oss6/zhaiyj/project/GWAS/SLAF_project/BMK190813-T871-0101/analysis/SNP/local_realignment/Ammopiptanthusmongolicus.ez.sort.realn.bam, /share/nas_oss5_oss6/zhaiyj/project/GWAS/SLAF_project/BMK190813-T871-0101/analysis/SNP/local_realignment/Ammopiptanthusmongolicus.fa.sort.realn.bam, /share/nas_oss5_oss6/zhaiyj/project/GWAS/SLAF_project/BMK190813-T871-0101/analysis/SNP/local_realignment/Ammopiptanthusmongolicus.fb.sort.realn.bam, /share/nas_oss5_oss6/zhaiyj/project/GWAS/SLAF_project/BMK190813-T871-0101/analysis/SNP/local_realignment/Ammopiptanthusmongolicus.fc.sort.realn.bam, /share/nas_oss5_oss6/zhaiyj/project/GWAS/SLAF_project/BMK190813-T871-0101/analysis/SNP/local_realignment/Ammopiptanthusmongolicus.fd.sort.realn.bam, /share/nas_oss5_oss6/zhaiyj/project/GWAS/SLAF_project/BMK190813-T871-0101/analysis/SNP/local_realignment/Ammopiptanthusmongolicus.fe.sort.realn.bam, /share/nas_oss5_oss6/zhaiyj/project/GWAS/SLAF_project/BMK190813-T871-0101/analysis/SNP/local_realignment/Ammopiptanthusmongolicus.ff.sort.realn.bam, /share/nas_oss5_oss6/zhaiyj/project/GWAS/SLAF_project/BMK190813-T871-0101/analysis/SNP/local_realignment/Ammopiptanthusmongolicus.fg.sort.realn.bam, /share/nas_oss5_oss6/zhaiyj/project/GWAS/SLAF_project/BMK190813-T871-0101/analysis/SNP/local_realignment/Ammopiptanthusmongolicus.fh.sort.realn.bam, /share/nas_oss5_oss6/zhaiyj/project/GWAS/SLAF_project/BMK190813-T871-0101/analysis/SNP/local_realignment/Ammopiptanthusmongolicus.fi.sort.realn.bam, /share/nas_oss5_oss6/zhaiyj/project/GWAS/SLAF_project/BMK190813-T871-0101/analysis/SNP/local_realignment/Ammopiptanthusmongolicus.fj.sort.realn.bam, /share/nas_oss5_oss6/zhaiyj/project/GWAS/SLAF_project/BMK190813-T871-0101/analysis/SNP/local_realignment/Ammopiptanthusmongolicus.fk.sort.realn.bam, /share/nas_oss5_oss6/zhaiyj/project/GWAS/SLAF_project/BMK190813-T871-0101/analysis/SNP/local_realignment/Ammopiptanthusmongolicus.fl.sort.realn.bam, /share/nas_oss5_oss6/zhaiyj/project/GWAS/SLAF_project/BMK190813-T871-0101/analysis/SNP/local_realignment/Ammopiptanthusmongolicus.fm.sort.realn.bam, /share/nas_oss5_oss6/zhaiyj/project/GWAS/SLAF_project/BMK190813-T871-0101/analysis/SNP/local_realignment/Ammopiptanthusmongolicus.fn.sort.realn.bam, /share/nas_oss5_oss6/zhaiyj/project/GWAS/SLAF_project/BMK190813-T871-0101/analysis/SNP/local_realignment/Ammopiptanthusmongolicus.fo.sort.realn.bam, /share/nas_oss5_oss6/zhaiyj/project/GWAS/SLAF_project/BMK190813-T871-0101/analysis/SNP/local_realignment/Ammopiptanthusmongolicus.fp.sort.realn.bam, /share/nas_oss5_oss6/zhaiyj/project/GWAS/SLAF_project/BMK190813-T871-0101/analysis/SNP/local_realignment/Ammopiptanthusmongolicus.fq.sort.realn.bam, /share/nas_oss5_oss6/zhaiyj/project/GWAS/SLAF_project/BMK190813-T871-0101/analysis/SNP/local_realignment/Ammopiptanthusmongolicus.fr.sort.realn.bam, /share/nas_oss5_oss6/zhaiyj/project/GWAS/SLAF_project/BMK190813-T871-0101/analysis/SNP/local_realignment/Ammopiptanthusmongolicus.fs.sort.realn.bam, /share/nas_oss5_oss6/zhaiyj/project/GWAS/SLAF_project/BMK190813-T871-0101/analysis/SNP/local_realignment/Ammopiptanthusmongolicus.ft.sort.realn.bam, /share/nas_oss5_oss6/zhaiyj/project/GWAS/SLAF_project/BMK190813-T871-0101/analysis/SNP/local_realignment/Ammopiptanthusmongolicus.fu.sort.realn.bam, /share/nas_oss5_oss6/zhaiyj/project/GWAS/SLAF_project/BMK190813-T871-0101/analysis/SNP/local_realignment/Ammopiptanthusmongolicus.fv.sort.realn.bam, /share/nas_oss5_oss6/zhaiyj/project/GWAS/SLAF_project/BMK190813-T871-0101/analysis/SNP/local_realignment/Ammopiptanthusmongolicus.fw.sort.realn.bam, /share/nas_oss5_oss6/zhaiyj/project/GWAS/SLAF_project/BMK190813-T871-0101/analysis/SNP/local_realignment/Ammopiptanthusmongolicus.fx.sort.realn.bam, /share/nas_oss5_oss6/zhaiyj/project/GWAS/SLAF_project/BMK190813-T871-0101/analysis/SNP/local_realignment/Ammopiptanthusmongolicus.fy.sort.realn.bam, /share/nas_oss5_oss6/zhaiyj/project/GWAS/SLAF_project/BMK190813-T871-0101/analysis/SNP/local_realignment/Ammopiptanthusmongolicus.fz.sort.realn.bam, /share/nas_oss5_oss6/zhaiyj/project/GWAS/SLAF_project/BMK190813-T871-0101/analysis/SNP/local_realignment/Ammopiptanthusmongolicus.ga.sort.realn.bam, /share/nas_oss5_oss6/zhaiyj/project/GWAS/SLAF_project/BMK190813-T871-0101/analysis/SNP/local_realignment/Ammopiptanthusmongolicus.gb.sort.realn.bam, /share/nas_oss5_oss6/zhaiyj/project/GWAS/SLAF_project/BMK190813-T871-0101/analysis/SNP/local_realignment/Ammopiptanthusmongolicus.gc.sort.realn.bam, /share/nas_oss5_oss6/zhaiyj/project/GWAS/SLAF_project/BMK190813-T871-0101/analysis/SNP/local_realignment/Ammopiptanthusmongolicus.gd.sort.realn.bam, /share/nas_oss5_oss6/zhaiyj/project/GWAS/SLAF_project/BMK190813-T871-0101/analysis/SNP/local_realignment/Ammopiptanthusmongolicus.ge.sort.realn.bam, /share/nas_oss5_oss6/zhaiyj/project/GWAS/SLAF_project/BMK190813-T871-0101/analysis/SNP/local_realignment/Ammopiptanthusmongolicus.gf.sort.realn.bam, /share/nas_oss5_oss6/zhaiyj/project/GWAS/SLAF_project/BMK190813-T871-0101/analysis/SNP/local_realignment/Ammopiptanthusmongolicus.gg.sort.realn.bam, /share/nas_oss5_oss6/zhaiyj/project/GWAS/SLAF_project/BMK190813-T871-0101/analysis/SNP/local_realignment/Ammopiptanthusmongolicus.gh.sort.realn.bam, /share/nas_oss5_oss6/zhaiyj/project/GWAS/SLAF_project/BMK190813-T871-0101/analysis/SNP/local_realignment/Ammopiptanthusmongolicus.gi.sort.realn.bam, /share/nas_oss5_oss6/zhaiyj/project/GWAS/SLAF_project/BMK190813-T871-0101/analysis/SNP/local_realignment/Ammopiptanthusmongolicus.gj.sort.realn.bam, /share/nas_oss5_oss6/zhaiyj/project/GWAS/SLAF_project/BMK190813-T871-0101/analysis/SNP/local_realignment/Ammopiptanthusmongolicus.gk.sort.realn.bam, /share/nas_oss5_oss6/zhaiyj/project/GWAS/SLAF_project/BMK190813-T871-0101/analysis/SNP/local_realignment/Ammopiptanthusmongolicus.gl.sort.realn.bam, /share/nas_oss5_oss6/zhaiyj/project/GWAS/SLAF_project/BMK190813-T871-0101/analysis/SNP/local_realignment/Ammopiptanthusmongolicus.gm.sort.realn.bam, /share/nas_oss5_oss6/zhaiyj/project/GWAS/SLAF_project/BMK190813-T871-0101/analysis/SNP/local_realignment/Ammopiptanthusmongolicus.gn.sort.realn.bam, /share/nas_oss5_oss6/zhaiyj/project/GWAS/SLAF_project/BMK190813-T871-0101/analysis/SNP/local_realignment/Ammopiptanthusmongolicus.go.sort.realn.bam, /share/nas_oss5_oss6/zhaiyj/project/GWAS/SLAF_project/BMK190813-T871-0101/analysis/SNP/local_realignment/Ammopiptanthusmongolicus.gp.sort.realn.bam, /share/nas_oss5_oss6/zhaiyj/project/GWAS/SLAF_project/BMK190813-T871-0101/analysis/SNP/local_realignment/Ammopiptanthusmongolicus.gq.sort.realn.bam, /share/nas_oss5_oss6/zhaiyj/project/GWAS/SLAF_project/BMK190813-T871-0101/analysis/SNP/local_realignment/Ammopiptanthusmongolicus.gr.sort.realn.bam, /share/nas_oss5_oss6/zhaiyj/project/GWAS/SLAF_project/BMK190813-T871-0101/analysis/SNP/local_realignment/Ammopiptanthusmongolicus.gs.sort.realn.bam, /share/nas_oss5_oss6/zhaiyj/project/GWAS/SLAF_project/BMK190813-T871-0101/analysis/SNP/local_realignment/Ammopiptanthusmongolicus.gt.sort.realn.bam, /share/nas_oss5_oss6/zhaiyj/project/GWAS/SLAF_project/BMK190813-T871-0101/analysis/SNP/local_realignment/Ammopiptanthusmongolicus.gu.sort.realn.bam, /share/nas_oss5_oss6/zhaiyj/project/GWAS/SLAF_project/BMK190813-T871-0101/analysis/SNP/local_realignment/Ammopiptanthusmongolicus.gv.sort.realn.bam, /share/nas_oss5_oss6/zhaiyj/project/GWAS/SLAF_project/BMK190813-T871-0101/analysis/SNP/local_realignment/Ammopiptanthusmongolicus.gw.sort.realn.bam, /share/nas_oss5_oss6/zhaiyj/project/GWAS/SLAF_project/BMK190813-T871-0101/analysis/SNP/local_realignment/Ammopiptanthusmongolicus.gx.sort.realn.bam, /share/nas_oss5_oss6/zhaiyj/project/GWAS/SLAF_project/BMK190813-T871-0101/analysis/SNP/local_realignment/Ammopiptanthusmongolicus.gy.sort.realn.bam, /share/nas_oss5_oss6/zhaiyj/project/GWAS/SLAF_project/BMK190813-T871-0101/analysis/SNP/local_realignment/Ammopiptanthusmongolicus.gz.sort.realn.bam, /share/nas_oss5_oss6/zhaiyj/project/GWAS/SLAF_project/BMK190813-T871-0101/analysis/SNP/local_realignment/Ammopiptanthusmongolicus.ha.sort.realn.bam, /share/nas_oss5_oss6/zhaiyj/project/GWAS/SLAF_project/BMK190813-T871-0101/analysis/SNP/local_realignment/Ammopiptanthusmongolicus.hb.sort.realn.bam, /share/nas_oss5_oss6/zhaiyj/project/GWAS/SLAF_project/BMK190813-T871-0101/analysis/SNP/local_realignment/Ammopiptanthusmongolicus.hd.sort.realn.bam, /share/nas_oss5_oss6/zhaiyj/project/GWAS/SLAF_project/BMK190813-T871-0101/analysis/SNP/local_realignment/Ammopiptanthusmongolicus.he.sort.realn.bam, /share/nas_oss5_oss6/zhaiyj/project/GWAS/SLAF_project/BMK190813-T871-0101/analysis/SNP/local_realignment/Ammopiptanthusmongolicus.hf.sort.realn.bam, /share/nas_oss5_oss6/zhaiyj/project/GWAS/SLAF_project/BMK190813-T871-0101/analysis/SNP/local_realignment/Ammopiptanthusmongolicus.hg.sort.realn.bam, /share/nas_oss5_oss6/zhaiyj/project/GWAS/SLAF_project/BMK190813-T871-0101/analysis/SNP/local_realignment/Ammopiptanthusmongolicus.hh.sort.realn.bam, /share/nas_oss5_oss6/zhaiyj/project/GWAS/SLAF_project/BMK190813-T871-0101/analysis/SNP/local_realignment/Ammopiptanthusmongolicus.hi.sort.realn.bam, /share/nas_oss5_oss6/zhaiyj/project/GWAS/SLAF_project/BMK190813-T871-0101/analysis/SNP/local_realignment/Ammopiptanthusmongolicus.hj.sort.realn.bam, /share/nas_oss5_oss6/zhaiyj/project/GWAS/SLAF_project/BMK190813-T871-0101/analysis/SNP/local_realignment/Ammopiptanthusmongolicus.hk.sort.realn.bam, /share/nas_oss5_oss6/zhaiyj/project/GWAS/SLAF_project/BMK190813-T871-0101/analysis/SNP/local_realignment/Ammopiptanthusmongolicus.hl.sort.realn.bam, /share/nas_oss5_oss6/zhaiyj/project/GWAS/SLAF_project/BMK190813-T871-0101/analysis/SNP/local_realignment/Ammopiptanthusmongolicus.hm.sort.realn.bam, /share/nas_oss5_oss6/zhaiyj/project/GWAS/SLAF_project/BMK190813-T871-0101/analysis/SNP/local_realignment/Ammopiptanthusmongolicus.hn.sort.realn.bam, /share/nas_oss5_oss6/zhaiyj/project/GWAS/SLAF_project/BMK190813-T871-0101/analysis/SNP/local_realignment/Ammopiptanthusmongolicus.ho.sort.realn.bam, /share/nas_oss5_oss6/zhaiyj/project/GWAS/SLAF_project/BMK190813-T871-0101/analysis/SNP/local_realignment/Ammopiptanthusmongolicus.hp.sort.realn.bam, /share/nas_oss5_oss6/zhaiyj/project/GWAS/SLAF_project/BMK190813-T871-0101/analysis/SNP/local_realignment/Ammopiptanthusmongolicus.hq.sort.realn.bam, /share/nas_oss5_oss6/zhaiyj/project/GWAS/SLAF_project/BMK190813-T871-0101/analysis/SNP/local_realignment/Ammopiptanthusmongolicus.hr.sort.realn.bam, /share/nas_oss5_oss6/zhaiyj/project/GWAS/SLAF_project/BMK190813-T871-0101/analysis/SNP/local_realignment/Ammopiptanthusmongolicus.hs.sort.realn.bam, /share/nas_oss5_oss6/zhaiyj/project/GWAS/SLAF_project/BMK190813-T871-0101/analysis/SNP/local_realignment/Ammopiptanthusmongolicus.ht.sort.realn.bam, /share/nas_oss5_oss6/zhaiyj/project/GWAS/SLAF_project/BMK190813-T871-0101/analysis/SNP/local_realignment/Ammopiptanthusmongolicus.hu.sort.realn.bam, /share/nas_oss5_oss6/zhaiyj/project/GWAS/SLAF_project/BMK190813-T871-0101/analysis/SNP/local_realignment/Ammopiptanthusmongolicus.hv.sort.realn.bam, /share/nas_oss5_oss6/zhaiyj/project/GWAS/SLAF_project/BMK190813-T871-0101/analysis/SNP/local_realignment/Ammopiptanthusmongolicus.hw.sort.realn.bam, /share/nas_oss5_oss6/zhaiyj/project/GWAS/SLAF_project/BMK190813-T871-0101/analysis/SNP/local_realignment/Ammopiptanthusmongolicus.hx.sort.realn.bam, /share/nas_oss5_oss6/zhaiyj/project/GWAS/SLAF_project/BMK190813-T871-0101/analysis/SNP/local_realignment/Ammopiptanthusmongolicus.hy.sort.realn.bam, /share/nas_oss5_oss6/zhaiyj/project/GWAS/SLAF_project/BMK190813-T871-0101/analysis/SNP/local_realignment/Ammopiptanthusmongolicus.hz.sort.realn.bam, /share/nas_oss5_oss6/zhaiyj/project/GWAS/SLAF_project/BMK190813-T871-0101/analysis/SNP/local_realignment/Ammopiptanthusmongolicus.ia.sort.realn.bam, /share/nas_oss5_oss6/zhaiyj/project/GWAS/SLAF_project/BMK190813-T871-0101/analysis/SNP/local_realignment/Ammopiptanthusmongolicus.ib.sort.realn.bam, /share/nas_oss5_oss6/zhaiyj/project/GWAS/SLAF_project/BMK190813-T871-0101/analysis/SNP/local_realignment/Ammopiptanthusmongolicus.ic.sort.realn.bam, /share/nas_oss5_oss6/zhaiyj/project/GWAS/SLAF_project/BMK190813-T871-0101/analysis/SNP/local_realignment/Ammopiptanthusmongolicus.ie.sort.realn.bam, /share/nas_oss5_oss6/zhaiyj/project/GWAS/SLAF_project/BMK190813-T871-0101/analysis/SNP/local_realignment/Ammopiptanthusmongolicus.if.sort.realn.bam, /share/nas_oss5_oss6/zhaiyj/project/GWAS/SLAF_project/BMK190813-T871-0101/analysis/SNP/local_realignment/Ammopiptanthusmongolicus.ig.sort.realn.bam, /share/nas_oss5_oss6/zhaiyj/project/GWAS/SLAF_project/BMK190813-T871-0101/analysis/SNP/local_realignment/Ammopiptanthusmongolicus.ih.sort.realn.bam, /share/nas_oss5_oss6/zhaiyj/project/GWAS/SLAF_project/BMK190813-T871-0101/analysis/SNP/local_realignment/Ammopiptanthusmongolicus.ii.sort.realn.bam, /share/nas_oss5_oss6/zhaiyj/project/GWAS/SLAF_project/BMK190813-T871-0101/analysis/SNP/local_realignment/Ammopiptanthusmongolicus.ij.sort.realn.bam, /share/nas_oss5_oss6/zhaiyj/project/GWAS/SLAF_project/BMK190813-T871-0101/analysis/SNP/local_realignment/Ammopiptanthusmongolicus.ik.sort.realn.bam, /share/nas_oss5_oss6/zhaiyj/project/GWAS/SLAF_project/BMK190813-T871-0101/analysis/SNP/local_realignment/Ammopiptanthusmongolicus.il.sort.realn.bam, /share/nas_oss5_oss6/zhaiyj/project/GWAS/SLAF_project/BMK190813-T871-0101/analysis/SNP/local_realignment/Ammopiptanthusmongolicus.im.sort.realn.bam, /share/nas_oss5_oss6/zhaiyj/project/GWAS/SLAF_project/BMK190813-T871-0101/analysis/SNP/local_realignment/Ammopiptanthusmongolicus.in.sort.realn.bam, /share/nas_oss5_oss6/zhaiyj/project/GWAS/SLAF_project/BMK190813-T871-0101/analysis/SNP/local_realignment/Ammopiptanthusmongolicus.io.sort.realn.bam, /share/nas_oss5_oss6/zhaiyj/project/GWAS/SLAF_project/BMK190813-T871-0101/analysis/SNP/local_realignment/Ammopiptanthusmongolicus.ip.sort.realn.bam] showFullBamList=false read_buffer_size=null phone_home=AWS gatk_key=null tag=NA read_filter=[] disable_read_filter=[] intervals=[/share/nas_oss5_oss6/zhaiyj/project/GWAS/SLAF_project/BMK190813-T871-0101/analysis/SNP/base_quality_score_recalibration/Ammopiptanthusmongolicus.chr_allocation.8.list] excludeIntervals=null interval_set_rule=UNION interval_merging=ALL interval_padding=0 reference_sequence=/share/nas_oss5_oss6/zhaiyj/project/GWAS/SLAF_project/BMK190813-T871-0101/analysis/refined_ref/Ammopiptanthusmongolicus.fa nonDeterministicRandomSeed=false disableDithering=false maxRuntime=-1 maxRuntimeUnits=MINUTES downsampling_type=BY_SAMPLE downsample_to_fraction=null downsample_to_coverage=250 baq=OFF baqGapOpenPenalty=40.0 refactor_NDN_cigar_string=false fix_misencoded_quality_scores=false allow_potentially_misencoded_quality_scores=false useOriginalQualities=false defaultBaseQualities=-1 performanceLog=null BQSR=null quantize_quals=0 static_quantized_quals=null round_down_quantized=false disable_indel_quals=false emit_original_quals=false preserve_qscores_less_than=6 globalQScorePrior=-1.0 validation_strictness=SILENT remove_program_records=false keep_program_records=false sample_rename_mapping_file=null unsafe=null disable_auto_index_creation_and_locking_when_reading_rods=false no_cmdline_in_header=false sites_only=false never_trim_vcf_format_field=false bcf=false bam_compression=null simplifyBAM=false disable_bam_indexing=false generate_md5=false num_threads=1 num_cpu_threads_per_data_thread=4 num_io_threads=0 monitorThreadEfficiency=true num_bam_file_handles=null read_group_black_list=null pedigree=[] pedigreeString=[] pedigreeValidationType=STRICT allow_intervals_with_unindexed_bam=false generateShadowBCF=false variant_index_type=DYNAMIC_SEEK variant_index_parameter=-1 reference_window_stop=0 logging_level=INFO log_to_file=null help=false version=false genotype_likelihoods_model=BOTH pcr_error_rate=1.0E-4 computeSLOD=false pair_hmm_implementation=LOGLESS_CACHING min_base_quality_score=17 max_deletion_fraction=0.05 min_indel_count_for_genotyping=5 min_indel_fraction_per_sample=0.25 indelGapContinuationPenalty=10 indelGapOpenPenalty=45 indelHaplotypeSize=80 indelDebug=false ignoreSNPAlleles=false allReadsSP=false ignoreLaneInfo=false reference_sample_calls=(RodBinding name= source=UNBOUND) reference_sample_name=null min_quality_score=1 max_quality_score=40 site_quality_prior=20 min_power_threshold_for_calling=0.95 annotateNDA=false heterozygosity=0.001 indel_heterozygosity=1.25E-4 standard_min_confidence_threshold_for_calling=30.0 standard_min_confidence_threshold_for_emitting=30.0 max_alternate_alleles=6 input_prior=[] sample_ploidy=2 genotyping_mode=DISCOVERY alleles=(RodBinding name= source=UNBOUND) contamination_fraction_to_filter=0.0 contamination_fraction_per_sample_file=null p_nonref_model=null exactcallslog=null output_mode=EMIT_VARIANTS_ONLY allSitePLs=false dbsnp=(RodBinding name= source=UNBOUND) comp=[] out=/share/nas_oss5_oss6/zhaiyj/project/GWAS/SLAF_project/BMK190813-T871-0101/analysis/SNP/base_quality_score_recalibration/Ammopiptanthusmongolicus.gatk_raw.8.vcf onlyEmitSamples=[] debug_file=null metrics_file=null annotation=[] excludeAnnotation=[] filter_reads_with_N_cigar=false filter_mismatching_base_and_quals=false filter_bases_not_stored=false">
##INFO=<ID=AC,Number=A,Type=Integer,Description="Allele count in genotypes, for each ALT allele, in the same order as listed">
##INFO=<ID=AF,Number=A,Type=Float,Description="Allele Frequency, for each ALT allele, in the same order as listed">
##INFO=<ID=AN,Number=1,Type=Integer,Description="Total number of alleles in called genotypes">
##INFO=<ID=BaseQRankSum,Number=1,Type=Float,Description="Z-score from Wilcoxon rank sum test of Alt Vs. Ref base qualities">
##INFO=<ID=DP,Number=1,Type=Integer,Description="Approximate read depth; some reads may have been filtered">
##INFO=<ID=DS,Number=0,Type=Flag,Description="Were any of the samples downsampled?">
##INFO=<ID=Dels,Number=1,Type=Float,Description="Fraction of Reads Containing Spanning Deletions">
##INFO=<ID=END,Number=1,Type=Integer,Description="Stop position of the interval">
##INFO=<ID=ExcessHet,Number=1,Type=Float,Description="Phred-scaled p-value for exact test of excess heterozygosity">
##INFO=<ID=FS,Number=1,Type=Float,Description="Phred-scaled p-value using Fisher's exact test to detect strand bias">
##INFO=<ID=HaplotypeScore,Number=1,Type=Float,Description="Consistency of the site with at most two segregating haplotypes">
##INFO=<ID=InbreedingCoeff,Number=1,Type=Float,Description="Inbreeding coefficient as estimated from the genotype likelihoods per-sample when compared against the Hardy-Weinberg expectation">
##INFO=<ID=MLEAC,Number=A,Type=Integer,Description="Maximum likelihood expectation (MLE) for the allele counts (not necessarily the same as the AC), for each ALT allele, in the same order as listed">
##INFO=<ID=MLEAF,Number=A,Type=Float,Description="Maximum likelihood expectation (MLE) for the allele frequency (not necessarily the same as the AF), for each ALT allele, in the same order as listed">
##INFO=<ID=MQ,Number=1,Type=Float,Description="RMS Mapping Quality">
##INFO=<ID=MQ0,Number=1,Type=Integer,Description="Total Mapping Quality Zero Reads">
##INFO=<ID=MQRankSum,Number=1,Type=Float,Description="Z-score From Wilcoxon rank sum test of Alt vs. Ref read mapping qualities">
##INFO=<ID=NEGATIVE_TRAIN_SITE,Number=0,Type=Flag,Description="This variant was used to build the negative training set of bad variants">
##INFO=<ID=POSITIVE_TRAIN_SITE,Number=0,Type=Flag,Description="This variant was used to build the positive training set of good variants">
##INFO=<ID=QD,Number=1,Type=Float,Description="Variant Confidence/Quality by Depth">
##INFO=<ID=RPA,Number=.,Type=Integer,Description="Number of times tandem repeat unit is repeated, for each allele (including reference)">
##INFO=<ID=RU,Number=1,Type=String,Description="Tandem repeat unit (bases)">
##INFO=<ID=ReadPosRankSum,Number=1,Type=Float,Description="Z-score from Wilcoxon rank sum test of Alt vs. Ref read position bias">
##INFO=<ID=SOR,Number=1,Type=Float,Description="Symmetric Odds Ratio of 2x2 contingency table to detect strand bias">
##INFO=<ID=STR,Number=0,Type=Flag,Description="Variant is a short tandem repeat">
##INFO=<ID=VQSLOD,Number=1,Type=Float,Description="Log odds of being a true variant versus being false under the trained gaussian mixture model">
##INFO=<ID=culprit,Number=1,Type=String,Description="The annotation which was the worst performing in the Gaussian mixture model, likely the reason why the variant was filtered out">
##INFO=<ID=set,Number=1,Type=String,Description="Source VCF for the merged record in CombineVariants">
##contig=<ID=Contig00044,length=9810286>
##contig=<ID=Contig00058,length=9519525>
##contig=<ID=Contig00067,length=6355549>
##contig=<ID=Contig00096,length=6984704>
##contig=<ID=Contig00098,length=7623114>
##contig=<ID=Contig00115,length=8698400>
##contig=<ID=Contig00130,length=6907124>
##contig=<ID=Contig00181,length=8600179>
##contig=<ID=Contig00190,length=6538004>
##contig=<ID=Contig00216,length=6624315>
##contig=<ID=Contig00260,length=11314766>
##contig=<ID=Contig00309,length=7750406>
##contig=<ID=Scaffold_1,length=81065355>
##contig=<ID=Scaffold_2,length=82183686>
##contig=<ID=Scaffold_3,length=82747420>
##contig=<ID=Scaffold_4,length=85346410>
##contig=<ID=Scaffold_5,length=83309421>
##contig=<ID=Scaffold_6,length=85130516>
##contig=<ID=Scaffold_7,length=80628823>
##contig=<ID=Scaffold_8,length=81388898>
##contig=<ID=Scaffold_9,length=67365324>
##reference=file:///share/nas_oss5_oss6/zhaiyj/project/GWAS/SLAF_project/BMK190813-T871-0101/analysis/refined_ref/Ammopiptanthusmongolicus.fa
##source=SelectVariants
##SnpEffVersion="3.6c (build 2014-05-20), by Pablo Cingolani"
##SnpEffCmd="SnpEff  Ammopiptanthusmongolicus /share/nas_oss5_oss6/zhaiyj/project/GWAS/SLAF_project/BMK190813-T871-0101/analysis/Annotation/snp/CovertPos.vcf -o gatk "
##INFO=<ID=EFF,Number=.,Type=String,Description="Predicted effects for this variant.Format: 'Effect ( Effect_Impact | Functional_Class | Codon_Change | Amino_Acid_change| Gene_Name | Transcript_BioType | Gene_Coding | Transcript_ID | Exon [ | ERRORS | WARNINGS ] )' ">
##INFO=<ID=SNPEFF_AMINO_ACID_CHANGE,Number=1,Type=String,Description="Old/New amino acid for the highest-impact effect resulting from the current variant (in HGVS style)">
##INFO=<ID=SNPEFF_CODON_CHANGE,Number=1,Type=String,Description="Old/New codon for the highest-impact effect resulting from the current variant">
##INFO=<ID=SNPEFF_EFFECT,Number=1,Type=String,Description="The highest-impact effect resulting from the current variant (or one of the highest-impact effects, if there is a tie)">
##INFO=<ID=SNPEFF_EXON_ID,Number=1,Type=String,Description="Exon ID for the highest-impact effect resulting from the current variant">
##INFO=<ID=SNPEFF_FUNCTIONAL_CLASS,Number=1,Type=String,Description="Functional class of the highest-impact effect resulting from the current variant: [NONE, SILENT, MISSENSE, NONSENSE]">
##INFO=<ID=SNPEFF_GENE_BIOTYPE,Number=1,Type=String,Description="Gene biotype for the highest-impact effect resulting from the current variant">
##INFO=<ID=SNPEFF_GENE_NAME,Number=1,Type=String,Description="Gene name for the highest-impact effect resulting from the current variant">
##INFO=<ID=SNPEFF_IMPACT,Number=1,Type=String,Description="Impact of the highest-impact effect resulting from the current variant [MODIFIER, LOW, MODERATE, HIGH]">
##INFO=<ID=SNPEFF_TRANSCRIPT_ID,Number=1,Type=String,Description="Transcript ID for the highest-impact effect resulting from the current variant">
#CHROM	POS	ID	REF	ALT	QUAL	FILTER	INFO	FORMAT	aa	ab	ac	ad	ae	af	ag	ah	ai	aj	ak	al	am	an	ao	ap	aq	ar	as	at	au	av	aw	ax	ay	az	ba	bb	bc	bd	be	bf	bg	bh	bi	bj	bk	bl	bm	bn	bo	bp	bq	br	bs	bt	bu	bv	bw	bx	by	bz	ca	cb	cc	cd	ce	cf	cg	ch	ci	cj	ck	cl	cm	cn	co	cp	cq	cr	cs	ct	cu	cv	cw	cx	cy	cz	da	db	dc	dd	de	df	dg	dh	di	dj	dk	dl	dm	dn	do	dp	dq	dr	ds	dt	du	dv	dw	dx	dy	dz	ea	eb	ec	ed	ee	ef	eg	eh	ei	ej	ek	el	em	en	eo	ep	eq	er	es	et	eu	ev	ew	ex	ey	ez	fa	fb	fc	fd	fe	ff	fg	fh	fi	fj	fk	fl	fm	fn	fo	fp	fq	fr	fs	ft	fu	fv	fw	fx	fy	fz	ga	gb	gc	gd	ge	gf	gg	gh	gi	gj	gk	gl	gm	gn	go	gp	gq	gr	gs	gt	gu	gv	gw	gx	gy	gz	ha	hb	hd	he	hf	hg	hh	hi	hj	hk	hl	hm	hn	ho	hp	hq	hr	hs	ht	hu	hv	hw	hx	hy	hz	ia	ib	ic	ie	if	ig	ih	ii	ij	ik
Contig00044	170186	.	C	T	17264.6	PASS	.	GT:AD:DP:GQ:PL	0/1:6,10:16:99:355,0,155	0/1:6,19:25:99:688,0,117	0/0:13,0:13:39:0,39,499	0/0:16,0:16:48:0,48,619	0/0:14,0:14:39:0,39,510	0/1:1,7:8:16:256,0,16	0/0:16,0:16:45:0,45,600	0/1:9,2:11:50:50,0,280	0/0:13,0:13:36:0,36,459	0/0:8,0:8:18:0,18,240	1/1:0,24:24:72:960,72,0	0/0:16,0:17:45:0,45,600	0/0:18,0:18:54:0,54,699	0/0:21,0:21:51:0,51,680	0/0:13,0:13:36:0,36,470	0/0:24,0:24:69:0,69,910	0/0:14,0:14:42:0,42,529	0/0:43,0:43:99:0,117,1519	0/0:10,0:10:30:0,30,400	0/0:12,0:12:36:0,36,480	0/0:14,0:14:39:0,39,520	0/0:6,0:6:15:0,15,200	0/0:24,0:24:69:0,69,910	0/0:23,0:23:69:0,69,889	0/1:5,16:21:99:577,0,137	0/0:20,0:20:57:0,57,750	0/0:16,0:16:48:0,48,630	0/0:13,0:13:39:0,39,520	0/1:4,12:16:99:395,0,104	0/0:36,0:36:99:0,99,1289	0/0:8,0:8:21:0,21,270	0/0:15,0:15:39:0,39,510	0/0:11,0:11:30:0,30,379	0/0:6,0:6:18:0,18,230	0/0:27,0:28:75:0,75,938	0/1:6,12:18:99:426,0,186	0/0:28,0:28:84:0,84,1099	0/0:39,0:39:99:0,111,1397	0/1:5,9:14:99:271,0,151	0/0:14,0:14:42:0,42,550	0/0:11,0:11:33:0,33,430	0/0:8,0:8:21:0,21,280	0/0:18,0:18:54:0,54,710	0/1:7,2:9:53:53,0,232	0/0:11,0:11:33:0,33,419	1/1:0,18:18:54:720,54,0	0/0:58,0:58:99:0,169,2199	0/0:12,0:12:36:0,36,470	0/0:14,0:14:42:0,42,539	0/0:35,0:36:99:0,102,1329	0/0:8,0:8:24:0,24,310	0/0:6,0:6:12:0,12,150	0/0:15,0:15:42:0,42,519	0/0:11,0:11:33:0,33,409	0/0:8,0:8:21:0,21,280	0/0:13,0:13:36:0,36,470	0/0:19,0:19:57:0,57,750	0/0:19,0:19:57:0,57,739	0/0:24,0:24:72:0,72,929	0/0:6,0:6:18:0,18,240	0/0:7,0:7:18:0,18,240	0/0:18,0:18:51:0,51,639	0/0:14,0:14:42:0,42,529	0/0:17,0:17:51:0,51,649	0/1:8,2:10:50:50,0,280	0/0:12,0:12:30:0,30,369	0/0:17,0:17:45:0,45,569	0/0:23,0:24:63:0,63,809	0/0:23,0:23:66:0,66,849	0/0:16,0:16:45:0,45,590	0/1:5,8:13:99:281,0,151	1/1:0,11:11:33:440,33,0	0/1:6,3:9:93:93,0,213	0/0:18,0:18:54:0,54,720	0/0:20,0:20:60:0,60,800	0/0:13,0:13:36:0,36,480	0/0:17,0:17:48:0,48,640	0/0:13,0:13:39:0,39,499	0/0:11,0:11:30:0,30,400	0/0:12,0:12:30:0,30,369	0/0:19,0:19:51:0,51,659	0/0:10,0:10:30:0,30,390	0/0:17,0:17:51:0,51,618	0/0:8,0:8:18:0,18,230	0/0:18,0:19:48:0,48,630	0/0:33,0:33:96:0,96,1259	0/0:9,0:9:27:0,27,350	0/0:5,0:5:15:0,15,200	0/0:11,0:12:33:0,33,430	0/0:9,0:9:27:0,27,329	0/0:12,0:12:36:0,36,470	0/0:14,0:14:42:0,42,560	0/0:38,0:38:99:0,108,1378	0/0:13,0:13:39:0,39,468	0/0:23,0:23:69:0,69,899	0/0:17,0:17:45:0,45,569	0/0:12,0:12:33:0,33,419	0/0:22,0:22:63:0,63,778	0/0:25,0:25:75:0,75,969	0/0:14,0:14:39:0,39,499	0/1:5,9:14:99:318,0,137	0/0:14,0:14:39:0,39,510	0/0:15,0:15:42:0,42,550	0/0:11,0:12:33:0,33,430	0/0:13,0:13:36:0,36,439	0/0:10,0:10:30:0,30,390	0/0:11,0:11:33:0,33,440	1/1:0,14:14:42:560,42,0	0/1:9,13:22:99:454,0,273	1/1:0,14:14:42:550,42,0	0/0:17,0:18:42:0,42,539	0/1:12,11:23:99:380,0,279	1/1:0,53:53:99:2110,160,0	0/1:5,7:12:99:244,0,154	0/1:4,5:9:86:176,0,86	0/0:21,0:21:60:0,60,790	0/1:7,12:19:99:426,0,175	0/0:14,0:14:42:0,42,550	0/0:12,0:12:36:0,36,459	1/1:0,26:26:78:1030,78,0	0/0:21,0:21:60:0,60,759	0/1:14,4:18:99:106,0,475	0/1:10,2:12:50:50,0,290	0/0:15,0:15:42:0,42,539	0/1:2,5:7:59:179,0,59	0/1:7,11:18:99:392,0,141	0/1:15,12:27:99:399,0,498	0/0:16,0:16:45:0,45,569	0/0:10,0:10:24:0,24,320	0/0:19,0:19:57:0,57,739	0/0:30,0:30:90:0,90,1148	0/0:5,0:5:15:0,15,169	0/0:3,0:3:9:0,9,110	0/0:4,0:4:12:0,12,160	0/0:17,0:17:51:0,51,670	0/0:20,0:21:60:0,60,790	0/0:13,0:13:39:0,39,510	0/0:12,0:12:36:0,36,449	0/0:13,0:13:39:0,39,520	0/1:14,8:22:99:220,0,439	0/1:18,12:30:99:359,0,548	0/1:14,11:25:99:357,0,437	0/0:8,0:8:21:0,21,280	0/0:18,0:18:51:0,51,659	1/1:0,21:21:63:830,63,0	0/0:11,0:11:33:0,33,430	0/0:8,0:8:24:0,24,289	1/1:0,11:11:33:440,33,0	0/0:22,0:23:63:0,63,830	0/0:7,0:7:21:0,21,270	0/0:9,0:10:27:0,27,350	0/0:5,0:5:15:0,15,190	0/0:38,0:38:99:0,108,1399	0/0:14,0:14:42:0,42,519	0/0:16,0:17:45:0,45,590	0/0:3,0:4:9:0,9,120	0/0:31,0:31:90:0,90,1148	0/0:14,0:14:36:0,36,470	0/1:33,16:50:99:472,0,1142	0/0:13,0:13:36:0,36,480	0/0:21,0:22:63:0,63,799	0/0:35,0:35:99:0,105,1338	0/1:13,4:17:99:115,0,385	0/0:4,0:4:12:0,12,160	0/0:30,0:31:78:0,78,999	0/0:18,0:18:51:0,51,649	0/0:16,0:16:42:0,42,550	0/0:15,0:15:42:0,42,529	0/0:15,0:15:39:0,39,489	0/0:29,0:30:87:0,87,1108	0/0:13,0:13:36:0,36,459	0/0:12,0:12:27:0,27,339	0/0:22,0:23:63:0,63,799	0/0:23,0:23:66:0,66,839	0/0:15,0:15:45:0,45,559	0/0:25,0:25:72:0,72,929	0/0:4,0:4:12:0,12,160	0/0:10,0:10:30:0,30,369	0/0:22,0:22:63:0,63,799	0/0:22,0:22:60:0,60,790	0/0:15,0:15:45:0,45,538	0/0:29,0:30:81:0,81,1059	0/0:29,0:29:75:0,75,969	0/0:16,0:17:42:0,42,550	0/0:18,0:18:48:0,48,588	0/0:10,0:10:30:0,30,390	0/0:14,0:14:42:0,42,539	0/0:9,0:10:27:0,27,329	0/0:17,0:17:51:0,51,628	0/0:26,0:28:69:0,69,879	0/0:66,0:66:99:0,190,2448	0/0:34,0:34:93:0,93,1188	0/0:38,0:38:99:0,102,1329	0/0:7,0:7:21:0,21,239	0/0:26,0:26:75:0,75,979	0/0:13,0:13:33:0,33,430	0/0:45,0:45:99:0,114,1489	0/1:15,3:19:72:72,0,420	0/0:20,0:20:51:0,51,639	0/0:32,0:32:87:0,87,1150	0/1:23,15:38:99:486,0,775	0/0:16,0:16:45:0,45,548	0/1:23,18:41:99:597,0,766	0/1:9,4:13:99:124,0,263	0/1:17,11:28:99:328,0,457	0/0:19,0:19:45:0,45,569	0/0:26,0:26:72:0,72,919	0/0:15,0:15:39:0,39,479	0/0:7,0:7:21:0,21,259	0/0:12,0:12:33:0,33,419	0/0:23,0:23:63:0,63,819	0/0:13,0:13:39:0,39,489	0/1:22,17:39:99:478,0,717	0/0:6,0:6:18:0,18,219	0/0:26,0:26:69:0,69,868	0/0:36,0:36:99:0,102,1350	0/0:17,0:17:48:0,48,599
Contig00044	170191	.	C	T	15641.4	PASS	.	GT:AD:DP:GQ:PL	0/1:10,6:16:99:181,0,352	0/1:19,6:25:99:154,0,664	0/0:13,0:13:39:0,39,520	0/1:10,6:16:99:192,0,352	1/1:0,14:14:39:520,39,0	0/1:7,1:8:19:19,0,209	0/0:16,0:16:42:0,42,550	0/0:11,0:11:33:0,33,440	0/0:13,0:13:39:0,39,520	0/0:8,0:8:21:0,21,280	0/0:24,0:24:72:0,72,960	0/0:17,0:17:51:0,51,670	0/0:18,0:18:51:0,51,680	0/0:21,0:21:63:0,63,830	0/0:13,0:13:39:0,39,520	0/0:24,0:24:72:0,72,960	0/0:14,0:14:42:0,42,539	0/0:43,0:43:99:0,129,1699	0/0:10,0:10:30:0,30,390	0/0:12,0:12:36:0,36,480	0/0:14,0:14:39:0,39,520	0/0:6,0:6:18:0,18,240	0/0:24,0:24:72:0,72,929	0/0:23,0:23:66:0,66,880	0/0:21,0:21:60:0,60,790	0/0:20,0:20:60:0,60,800	0/0:16,0:16:48:0,48,619	0/0:13,0:13:39:0,39,520	0/0:16,0:16:48:0,48,619	0/0:36,0:36:99:0,105,1390	0/0:8,0:8:21:0,21,270	0/0:15,0:15:45:0,45,590	0/0:11,0:11:33:0,33,419	0/0:6,0:6:18:0,18,240	0/0:28,0:28:81:0,81,1080	0/0:18,0:18:51:0,51,670	0/0:28,0:28:84:0,84,1099	0/1:30,9:39:99:232,0,1062	0/1:9,5:14:99:151,0,281	0/0:14,0:14:42:0,42,560	1/1:0,11:11:33:440,33,0	0/0:8,0:8:24:0,24,320	0/0:18,0:18:54:0,54,710	0/0:9,0:9:27:0,27,350	0/0:11,0:11:33:0,33,430	0/0:18,0:18:51:0,51,680	0/0:57,0:58:99:0,172,2280	0/0:12,0:12:36:0,36,470	0/1:9,5:14:99:158,0,318	0/1:16,20:36:99:684,0,495	0/1:3,5:8:92:92,0,102	1/1:0,6:6:18:240,18,0	0/0:15,0:15:45:0,45,600	0/1:8,3:11:87:87,0,287	0/1:3,5:8:96:176,0,96	0/0:13,0:13:36:0,36,480	0/1:12,7:19:99:212,0,413	0/0:19,0:19:57:0,57,750	0/1:21,3:24:48:48,0,758	0/1:2,4:6:62:142,0,62	0/0:7,0:7:18:0,18,230	0/0:18,0:18:51:0,51,639	0/0:14,0:14:39:0,39,520	0/0:17,0:17:51:0,51,680	0/0:10,0:10:30:0,30,400	0/0:11,0:12:30:0,30,400	0/0:17,0:17:51:0,51,649	0/0:24,0:24:72:0,72,950	0/0:23,0:23:69:0,69,889	0/0:16,0:16:48:0,48,630	0/1:8,5:13:99:151,0,281	0/0:11,0:11:33:0,33,440	0/0:9,0:9:27:0,27,360	0/0:18,0:18:51:0,51,670	0/0:20,0:20:57:0,57,750	0/0:13,0:13:39:0,39,520	0/0:17,0:17:51:0,51,649	0/0:13,0:13:39:0,39,520	0/0:11,0:11:33:0,33,430	0/1:10,2:12:47:47,0,317	0/1:17,2:19:23:23,0,623	0/0:10,0:10:30:0,30,400	0/0:17,0:17:51:0,51,680	0/0:8,0:8:21:0,21,280	0/0:19,0:19:57:0,57,739	0/0:33,0:33:99:0,99,1279	0/0:9,0:9:27:0,27,360	0/0:5,0:5:15:0,15,200	0/0:12,0:12:33:0,33,440	0/0:9,0:9:24:0,24,320	0/0:12,0:12:36:0,36,480	0/0:14,0:14:42:0,42,560	0/0:38,0:38:99:0,111,1459	0/0:13,0:13:39:0,39,510	0/0:23,0:23:69:0,69,920	0/0:17,0:17:51:0,51,670	0/1:5,7:12:99:247,0,127	0/0:22,0:22:66:0,66,849	0/0:25,0:25:75:0,75,990	0/0:14,0:14:39:0,39,489	0/1:9,5:14:99:158,0,297	0/0:14,0:14:42:0,42,560	0/0:15,0:15:45:0,45,590	1/1:0,12:12:33:419,33,0	0/0:13,0:13:39:0,39,489	0/1:8,2:10:50:50,0,290	0/0:11,0:11:33:0,33,430	0/0:14,0:14:39:0,39,510	0/0:22,0:22:66:0,66,859	0/0:14,0:14:42:0,42,539	1/1:0,18:18:51:680,51,0	0/1:11,12:23:99:400,0,371	0/0:53,0:53:99:0,160,2110	0/1:7,5:12:99:154,0,244	0/1:5,4:9:99:133,0,173	0/1:10,11:21:99:356,0,326	0/1:12,7:19:99:226,0,376	0/0:14,0:14:42:0,42,560	0/0:12,0:12:36:0,36,480	0/0:26,0:26:69:0,69,920	0/1:3,18:21:57:657,0,57	0/1:4,14:18:99:496,0,106	0/0:12,0:12:36:0,36,470	0/1:8,7:15:99:235,0,275	0/1:5,2:7:49:49,0,179	0/1:11,7:18:99:189,0,389	0/0:27,0:27:81:0,81,1059	0/0:16,0:16:42:0,42,550	0/1:1,9:10:13:293,0,13	0/0:19,0:19:57:0,57,760	0/0:29,0:30:87:0,87,1150	0/0:5,0:5:15:0,15,200	0/1:2,1:3:31:31,0,71	0/0:4,0:4:12:0,12,160	0/0:17,0:17:51:0,51,670	0/0:21,0:21:63:0,63,819	0/0:13,0:13:39:0,39,510	0/0:11,0:11:33:0,33,430	0/0:13,0:13:39:0,39,510	0/1:8,14:22:99:494,0,254	0/0:30,0:30:90:0,90,1159	0/1:11,14:25:99:488,0,317	1/1:0,8:8:24:320,24,0	1/1:0,18:18:51:670,51,0	0/0:21,0:21:60:0,60,790	1/1:0,11:11:27:360,27,0	0/1:7,1:8:16:16,0,256	0/0:11,0:11:33:0,33,440	0/0:23,0:23:69:0,69,899	1/1:0,6:7:18:240,18,0	0/1:4,6:10:86:176,0,86	1/1:0,5:5:15:200,15,0	0/1:21,17:38:99:572,0,652	0/0:14,0:14:42:0,42,560	0/1:11,6:17:99:142,0,371	1/1:0,4:4:9:120,9,0	1/1:0,31:31:93:1199,93,0	0/1:10,4:14:81:81,0,361	0/0:50,0:50:99:0,150,1990	0/1:5,8:13:99:281,0,161	0/1:10,12:22:99:414,0,323	0/0:35,0:35:99:0,99,1299	0/0:17,0:17:51:0,51,680	0/0:4,0:4:12:0,12,160	0/0:29,0:31:87:0,87,1119	0/0:18,0:18:54:0,54,709	0/0:16,0:16:48:0,48,619	0/0:15,0:15:45:0,45,600	0/0:15,0:15:42:0,42,550	0/0:30,0:30:87:0,87,1108	0/1:9,4:13:99:121,0,321	0/0:12,0:12:36:0,36,459	0/0:23,0:23:69:0,69,920	0/0:23,0:23:57:0,57,760	0/0:15,0:15:39:0,39,520	0/0:25,0:25:75:0,75,979	0/1:2,2:4:68:68,0,68	0/0:10,0:10:30:0,30,390	0/0:22,0:22:66:0,66,849	0/0:21,0:22:60:0,60,779	0/1:12,3:15:75:75,0,435	0/0:30,0:30:90:0,90,1200	0/0:29,0:29:87:0,87,1139	0/0:17,0:17:51:0,51,628	0/1:12,6:18:99:138,0,419	0/0:10,0:10:30:0,30,400	0/0:14,0:14:39:0,39,499	0/0:10,0:10:27:0,27,350	0/1:9,8:17:99:222,0,312	0/0:28,0:28:84:0,84,1120	0/1:41,24:66:99:683,0,1403	0/0:34,0:34:96:0,96,1249	0/0:38,0:38:99:0,99,1268	0/1:4,3:7:62:62,0,142	0/0:26,0:26:75:0,75,959	0/1:8,5:13:99:161,0,281	0/0:45,0:45:99:0,129,1689	0/0:19,0:19:57:0,57,739	0/0:20,0:20:60:0,60,779	0/0:32,0:32:90:0,90,1179	0/0:38,0:38:99:0,108,1409	0/1:12,4:16:99:115,0,374	0/0:41,0:41:99:0,123,1619	0/0:13,0:13:39:0,39,520	0/0:28,0:28:81:0,81,1049	0/0:19,0:19:54:0,54,720	0/0:26,0:26:72:0,72,929	0/0:15,0:15:42:0,42,550	0/0:7,0:7:21:0,21,270	0/0:12,0:12:24:0,24,320	0/0:23,0:23:69:0,69,899	0/0:13,0:13:39:0,39,520	0/0:38,0:39:99:0,111,1459	0/0:6,0:6:18:0,18,240	0/0:26,0:26:75:0,75,969	0/0:36,0:36:99:0,108,1419	0/1:9,8:17:99:225,0,254
Contig00044	170414	.	C	T	79531.1	PASS	.	GT:AD:DP:GQ:PL	0/0:16,0:16:48:0,48,630	0/0:25,0:25:72:0,72,939	0/0:13,0:13:39:0,39,510	0/1:6,10:16:99:342,0,192	0/0:14,0:14:39:0,39,520	0/0:8,0:8:24:0,24,320	0/1:5,11:16:99:392,0,141	0/0:11,0:11:33:0,33,440	1/1:0,13:13:36:480,36,0	0/0:8,0:8:24:0,24,320	0/0:24,0:24:72:0,72,960	0/1:12,5:17:99:149,0,429	0/1:14,4:18:99:106,0,475	0/1:5,16:21:99:577,0,137	0/1:8,5:13:99:164,0,244	0/1:8,16:24:99:520,0,251	0/0:15,0:15:39:0,39,510	1/1:0,43:43:99:1680,126,0	1/1:0,10:10:30:400,30,0	1/1:0,12:12:36:480,36,0	0/1:12,2:14:27:27,0,428	0/0:6,0:6:18:0,18,240	1/1:0,24:24:69:899,69,0	1/1:0,23:23:69:899,69,0	0/0:21,0:21:60:0,60,790	0/1:11,9:20:99:300,0,380	1/1:0,16:16:45:600,45,0	0/1:5,8:13:99:281,0,161	0/0:16,0:16:48:0,48,619	1/1:0,35:36:99:1289,99,0	0/1:2,6:8:56:206,0,56	1/1:0,15:15:45:600,45,0	0/1:6,5:11:99:167,0,207	0/0:6,0:6:18:0,18,230	0/1:18,10:28:99:305,0,615	0/1:12,6:18:99:186,0,426	1/1:0,28:28:84:1120,84,0	0/1:9,30:39:99:1062,0,243	0/0:14,0:14:39:0,39,520	0/1:5,9:14:99:318,0,158	0/0:11,0:11:33:0,33,440	1/1:0,8:8:24:320,24,0	1/1:0,18:18:54:720,54,0	0/1:2,7:9:53:253,0,53	1/1:0,10:10:27:350,27,0	0/0:18,0:18:54:0,54,699	1/1:0,59:59:99:2289,175,0	1/1:0,12:12:36:470,36,0	0/1:5,9:14:99:311,0,121	0/1:20,16:36:99:524,0,644	0/1:5,3:8:99:99,0,139	0/0:6,0:6:18:0,18,240	1/1:0,15:15:45:600,45,0	0/1:3,8:11:77:287,0,77	0/0:8,0:8:24:0,24,320	0/1:3,10:13:44:354,0,44	0/1:7,12:19:99:423,0,223	0/1:10,9:19:99:303,0,332	0/1:3,21:24:48:758,0,48	0/1:4,2:6:62:62,0,142	0/0:7,0:7:21:0,21,280	0/1:16,2:18:26:26,0,586	1/1:0,14:14:42:560,42,0	1/1:0,17:17:51:680,51,0	0/1:2,8:10:50:290,0,50	1/1:0,12:12:36:480,36,0	1/1:0,17:17:51:659,51,0	0/1:20,4:24:88:88,0,697	1/1:0,24:24:72:950,72,0	1/1:0,16:16:48:630,48,0	0/0:13,0:13:39:0,39,510	0/0:11,0:11:33:0,33,440	0/1:3,6:9:93:203,0,93	1/1:0,18:18:48:630,48,0	1/1:0,20:20:60:800,60,0	0/1:8,5:13:99:161,0,271	1/1:0,17:17:51:670,51,0	1/1:0,13:13:39:520,39,0	0/1:1,10:11:7:357,0,7	0/0:12,0:12:36:0,36,480	0/1:2,17:19:23:613,0,23	1/1:0,10:10:30:400,30,0	0/1:7,11:18:99:386,0,226	0/1:1,7:8:16:256,0,16	1/1:0,19:19:54:710,54,0	1/1:0,33:33:96:1259,96,0	1/1:0,9:9:27:360,27,0	1/1:0,5:5:15:190,15,0	1/1:0,12:12:36:480,36,0	1/1:0,9:9:27:360,27,0	1/1:0,12:12:36:480,36,0	1/1:0,14:14:39:520,39,0	1/1:0,38:38:99:1520,114,0	1/1:0,13:13:39:499,39,0	0/1:10,13:23:99:451,0,331	0/1:9,8:17:99:195,0,315	0/1:7,5:12:99:164,0,234	0/1:7,15:22:99:537,0,177	1/1:0,25:25:75:979,75,0	0/1:9,5:14:99:158,0,308	0/0:14,0:14:42:0,42,539	1/1:0,14:14:42:560,42,0	1/1:0,15:15:45:600,45,0	0/0:12,0:12:33:0,33,440	0/0:14,0:14:39:0,39,510	0/1:2,8:10:53:253,0,53	1/1:0,11:11:33:440,33,0	0/0:14,0:14:39:0,39,510	0/1:13,9:22:99:294,0,454	0/0:15,0:15:45:0,45,590	0/0:18,0:18:54:0,54,720	0/0:23,0:23:63:0,63,830	0/0:53,0:53:99:0,157,2070	0/0:12,0:12:36:0,36,459	0/0:9,0:9:27:0,27,350	0/1:11,10:21:99:326,0,346	0/0:19,0:19:57:0,57,750	1/1:0,14:14:42:550,42,0	1/1:0,12:12:36:470,36,0	0/0:26,0:26:75:0,75,979	0/1:18,3:21:57:57,0,636	0/0:18,0:18:54:0,54,720	0/1:2,10:12:44:364,0,44	0/1:7,6:13:99:201,0,241	0/0:7,0:7:21:0,21,280	0/0:18,0:18:54:0,54,710	0/1:12,15:27:99:498,0,399	1/1:0,16:16:45:600,45,0	0/1:9,1:10:10:10,0,320	1/1:0,19:19:57:760,57,0	1/1:0,30:30:90:1169,90,0	1/1:0,5:5:15:200,15,0	0/1:1,2:3:31:71,0,31	1/1:0,4:4:6:80,6,0	1/1:0,17:17:51:680,51,0	1/1:0,21:21:63:809,63,0	1/1:0,13:13:36:480,36,0	1/1:0,12:12:36:480,36,0	1/1:0,13:13:39:520,39,0	0/0:22,0:22:66:0,66,839	0/1:12,18:30:99:633,0,332	0/0:25,0:25:75:0,75,990	0/0:8,0:8:24:0,24,320	0/0:18,0:18:54:0,54,720	0/0:21,0:21:57:0,57,760	0/0:11,0:11:33:0,33,440	0/1:1,7:8:16:256,0,16	0/0:11,0:11:33:0,33,430	1/1:0,23:23:69:920,69,0	0/0:7,0:7:21:0,21,270	0/1:6,4:10:99:130,0,210	0/0:5,0:5:15:0,15,200	0/1:17,21:38:99:695,0,555	1/1:0,14:14:42:560,42,0	0/1:6,11:17:99:389,0,189	0/0:4,0:4:12:0,12,160	0/0:31,0:31:93:0,93,1188	0/1:4,10:14:99:358,0,118	0/1:16,34:50:99:1202,0,432	0/1:8,5:13:99:161,0,281	0/1:12,10:22:99:286,0,417	0/1:17,18:35:99:567,0,567	0/1:4,13:17:75:425,0,75	1/1:0,4:4:12:150,12,0	0/1:12,19:31:99:673,0,292	0/1:9,9:18:99:306,0,306	0/1:7,9:16:99:312,0,232	1/1:0,15:15:45:590,45,0	0/1:5,10:15:99:355,0,145	0/0:30,0:30:90:0,90,1179	0/1:4,9:13:99:321,0,121	1/1:0,12:12:33:430,33,0	0/1:7,16:23:99:550,0,200	1/1:0,23:23:63:830,63,0	0/1:10,5:15:99:155,0,355	1/1:0,25:25:72:939,72,0	0/0:4,0:4:12:0,12,160	0/0:10,0:10:30:0,30,400	1/1:0,22:22:66:849,66,0	1/1:0,22:22:66:849,66,0	0/1:3,12:15:75:435,0,75	1/1:0,30:30:90:1190,90,0	1/1:0,29:29:87:1160,87,0	0/1:9,8:17:99:222,0,312	0/0:19,0:19:57:0,57,729	1/1:0,10:10:30:379,30,0	0/0:14,0:14:42:0,42,529	1/1:0,10:10:27:350,27,0	0/1:8,9:17:99:309,0,238	1/1:0,28:28:84:1110,84,0	0/0:67,0:67:99:0,193,2529	0/1:17,16:33:99:492,0,452	1/1:0,38:38:99:1510,114,0	0/0:7,0:7:21:0,21,270	1/1:0,26:26:75:1000,75,0	0/0:13,0:13:39:0,39,499	1/1:0,44:45:99:1750,132,0	0/0:19,0:19:57:0,57,760	0/1:10,10:20:99:340,0,319	1/1:0,32:32:93:1230,93,0	0/1:15,23:38:99:798,0,449	0/1:4,12:16:75:425,0,75	0/1:19,22:41:99:709,0,640	0/0:13,0:13:39:0,39,510	0/0:28,0:28:81:0,81,1070	0/1:11,8:19:99:252,0,373	0/1:17,10:27:99:319,0,588	0/1:3,12:15:64:425,0,64	0/1:3,4:7:89:139,0,89	0/0:13,0:13:39:0,39,510	0/1:13,8:22:99:246,0,446	0/1:9,4:13:84:84,0,314	0/0:39,0:39:99:0,117,1550	0/1:2,4:6:62:142,0,62	0/0:26,0:26:75:0,75,948	1/1:0,36:36:99:1350,102,0	0/0:18,0:18:54:0,54,720
Contig00044	170456	.	C	T	4627.16	PASS	.	GT:AD:DP:GQ:PL	0/0:16,0:16:48:0,48,640	0/0:25,0:25:75:0,75,1000	1/1:0,13:13:39:510,39,0	0/0:16,0:16:48:0,48,630	0/0:14,0:14:42:0,42,560	0/0:8,0:8:24:0,24,320	0/0:16,0:16:48:0,48,630	0/0:11,0:11:33:0,33,430	0/0:13,0:13:39:0,39,520	0/1:6,2:8:56:56,0,216	0/0:24,0:24:72:0,72,960	0/0:17,0:17:51:0,51,670	0/0:18,0:18:54:0,54,720	0/0:21,0:21:57:0,57,729	0/0:13,0:13:39:0,39,510	0/0:24,0:24:72:0,72,960	0/0:15,0:15:45:0,45,569	0/0:43,0:43:99:0,126,1670	0/0:10,0:10:30:0,30,390	0/0:12,0:12:36:0,36,480	0/0:14,0:14:42:0,42,550	0/0:6,0:6:18:0,18,240	0/0:24,0:24:66:0,66,880	0/0:23,0:23:69:0,69,920	0/0:21,0:21:60:0,60,790	0/1:9,11:20:99:380,0,300	0/0:16,0:16:45:0,45,600	0/0:13,0:13:39:0,39,520	0/0:16,0:16:45:0,45,590	0/0:36,0:36:99:0,105,1390	0/1:6,2:8:56:56,0,216	0/0:15,0:15:42:0,42,560	0/1:5,6:11:99:207,0,167	0/1:5,1:6:22:22,0,182	0/1:10,18:28:99:636,0,305	0/0:18,0:18:51:0,51,680	0/0:28,0:28:84:0,84,1110	0/0:39,0:39:99:0,111,1459	0/0:14,0:14:42:0,42,560	0/0:14,0:14:42:0,42,550	0/0:11,0:11:33:0,33,440	0/0:8,0:8:24:0,24,320	0/0:18,0:18:51:0,51,670	0/0:9,0:9:27:0,27,360	0/0:10,0:10:30:0,30,400	0/0:18,0:18:54:0,54,720	0/0:59,0:59:99:0,178,2340	0/0:12,0:12:33:0,33,440	0/0:14,0:14:42:0,42,550	0/0:36,0:36:99:0,108,1430	0/0:8,0:8:24:0,24,320	0/0:6,0:6:18:0,18,240	0/0:15,0:15:45:0,45,600	0/0:11,0:11:33:0,33,440	0/0:8,0:8:24:0,24,320	0/0:13,0:13:39:0,39,520	0/0:19,0:19:57:0,57,750	0/0:19,0:19:57:0,57,760	0/0:24,0:24:72:0,72,960	0/0:6,0:6:18:0,18,230	1/1:0,7:7:21:280,21,0	0/1:2,16:18:26:576,0,26	0/0:14,0:14:42:0,42,550	0/0:17,0:17:51:0,51,670	0/0:10,0:10:30:0,30,400	0/0:12,0:12:36:0,36,470	0/0:17,0:17:48:0,48,619	0/0:24,0:24:69:0,69,920	0/0:24,0:24:72:0,72,950	0/0:16,0:16:48:0,48,619	0/0:13,0:13:36:0,36,480	0/0:11,0:11:33:0,33,430	0/0:9,0:9:27:0,27,360	0/0:18,0:18:51:0,51,680	0/0:20,0:20:60:0,60,800	0/0:13,0:13:39:0,39,520	0/0:17,0:17:51:0,51,670	0/0:13,0:13:39:0,39,520	0/1:10,1:11:7:7,0,367	0/1:2,10:12:34:364,0,34	0/0:19,0:19:57:0,57,750	0/0:10,0:10:30:0,30,400	0/1:11,7:18:99:215,0,386	0/1:7,1:8:16:16,0,256	0/0:19,0:19:57:0,57,750	0/0:33,0:33:96:0,96,1270	0/0:9,0:9:27:0,27,360	0/0:5,0:5:15:0,15,200	0/0:12,0:12:36:0,36,470	0/0:9,0:9:27:0,27,360	0/0:12,0:12:33:0,33,440	0/0:14,0:14:42:0,42,560	0/0:38,0:38:99:0,114,1510	0/0:13,0:13:39:0,39,499	0/0:23,0:23:69:0,69,899	0/0:17,0:17:48:0,48,640	0/0:12,0:12:36:0,36,480	0/0:22,0:22:66:0,66,880	0/0:25,0:25:75:0,75,990	0/0:14,0:14:42:0,42,560	0/0:14,0:14:42:0,42,550	0/0:14,0:14:42:0,42,550	0/0:15,0:15:45:0,45,590	0/0:12,0:12:33:0,33,440	0/0:14,0:14:42:0,42,550	0/0:10,0:10:30:0,30,390	0/0:11,0:11:33:0,33,440	0/0:14,0:14:39:0,39,520	0/0:22,0:22:66:0,66,880	0/0:15,0:15:45:0,45,600	0/0:18,0:18:54:0,54,710	0/0:23,0:23:69:0,69,920	0/0:53,0:53:99:0,156,2039	0/0:12,0:12:36:0,36,480	0/0:9,0:9:27:0,27,360	0/0:21,0:21:60:0,60,800	0/0:19,0:19:57:0,57,750	0/0:14,0:14:42:0,42,560	0/0:12,0:12:36:0,36,480	0/0:26,0:26:75:0,75,1000	0/0:21,0:21:63:0,63,830	0/0:18,0:18:54:0,54,710	0/0:12,0:12:36:0,36,470	0/0:13,0:13:39:0,39,520	0/0:7,0:7:21:0,21,280	0/0:18,0:18:54:0,54,699	0/0:27,0:27:81:0,81,1070	0/0:16,0:16:48:0,48,630	0/0:10,0:10:27:0,27,360	0/0:19,0:19:57:0,57,760	0/0:30,0:30:90:0,90,1200	0/0:5,0:5:15:0,15,200	0/0:3,0:3:9:0,9,120	0/0:4,0:4:12:0,12,160	0/0:17,0:17:51:0,51,670	0/0:21,0:21:63:0,63,840	0/0:13,0:13:36:0,36,470	0/0:12,0:12:36:0,36,480	0/0:13,0:13:39:0,39,520	0/0:22,0:22:63:0,63,819	0/0:30,0:30:90:0,90,1200	0/0:25,0:25:75:0,75,1000	0/0:8,0:8:24:0,24,320	0/0:18,0:18:54:0,54,720	0/0:21,0:21:54:0,54,720	0/0:11,0:11:33:0,33,430	0/0:8,0:8:24:0,24,320	0/0:11,0:11:33:0,33,430	0/0:22,0:23:60:0,60,800	0/0:7,0:7:21:0,21,270	0/0:10,0:10:30:0,30,400	0/0:5,0:5:15:0,15,190	0/0:38,0:38:99:0,114,1510	0/0:14,0:14:42:0,42,560	0/0:17,0:17:51:0,51,670	0/0:4,0:4:12:0,12,150	0/0:31,0:31:90:0,90,1190	0/0:14,0:14:42:0,42,560	0/0:50,0:50:99:0,144,1910	0/0:13,0:13:39:0,39,510	0/0:22,0:22:66:0,66,870	0/0:35,0:35:99:0,102,1350	0/0:17,0:17:51:0,51,649	0/0:4,0:4:12:0,12,160	0/0:31,0:31:78:0,78,1030	0/0:18,0:18:54:0,54,720	0/0:16,0:16:45:0,45,590	0/0:15,0:15:42:0,42,560	0/0:15,0:15:45:0,45,590	0/1:11,19:30:99:622,0,353	0/0:13,0:13:39:0,39,520	0/0:12,0:12:36:0,36,459	0/0:23,0:23:69:0,69,899	0/0:23,0:23:66:0,66,859	0/0:15,0:15:45:0,45,600	0/0:25,0:25:72:0,72,950	0/0:4,0:4:12:0,12,160	0/0:10,0:10:30:0,30,400	0/0:22,0:22:57:0,57,760	0/0:22,0:22:66:0,66,870	0/0:15,0:15:45:0,45,590	0/0:30,0:30:90:0,90,1200	0/0:29,0:29:87:0,87,1160	0/0:17,0:17:48:0,48,619	0/0:19,0:19:54:0,54,699	0/0:10,0:10:30:0,30,400	0/0:14,0:14:42:0,42,539	0/0:10,0:10:30:0,30,400	0/0:17,0:17:51:0,51,680	0/0:28,0:28:78:0,78,1019	0/0:67,0:67:99:0,199,2599	0/0:33,0:34:90:0,90,1190	0/0:38,0:38:99:0,111,1470	0/0:7,0:7:21:0,21,280	0/0:26,0:26:78:0,78,1009	0/1:5,8:13:99:281,0,161	0/0:45,0:45:99:0,126,1670	0/0:19,0:19:57:0,57,760	0/0:20,0:20:57:0,57,729	0/0:32,0:32:93:0,93,1240	0/0:38,0:38:99:0,111,1470	0/0:16,0:16:42:0,42,550	0/0:41,0:41:99:0,123,1630	0/0:13,0:13:36:0,36,459	0/0:28,0:28:84:0,84,1099	0/0:19,0:19:57:0,57,760	0/1:10,17:27:99:599,0,319	0/0:15,0:15:42:0,42,550	0/1:4,3:7:99:99,0,139	0/0:13,0:13:36:0,36,470	0/0:22,0:22:63:0,63,840	0/0:13,0:13:39:0,39,510	0/0:39,0:39:99:0,114,1510	0/0:6,0:6:18:0,18,240	0/0:26,0:26:78:0,78,1019	0/0:36,0:36:99:0,105,1400	0/0:18,0:18:51:0,51,680
Contig00044	170468	.	G	T	16425.8	PASS	.	GT:AD:DP:GQ:PL	0/1:10,6:16:99:192,0,342	0/1:19,6:25:99:157,0,648	0/0:13,0:13:39:0,39,520	0/1:10,6:16:99:192,0,352	1/1:0,14:14:42:560,42,0	0/1:7,1:8:22:22,0,182	0/0:16,0:16:45:0,45,600	0/0:11,0:11:33:0,33,430	0/0:13,0:13:39:0,39,520	0/0:8,0:8:24:0,24,310	0/0:24,0:24:72:0,72,960	0/0:17,0:17:51:0,51,670	0/0:18,0:18:54:0,54,699	0/0:21,0:21:57:0,57,750	0/0:13,0:13:39:0,39,499	0/0:24,0:24:72:0,72,960	0/0:15,0:15:42:0,42,560	0/0:43,0:43:99:0,126,1659	0/0:10,0:10:30:0,30,400	0/0:12,0:12:36:0,36,470	0/0:14,0:14:39:0,39,520	0/0:6,0:6:18:0,18,240	0/0:24,0:24:72:0,72,960	0/0:23,0:23:69:0,69,910	0/0:21,0:21:60:0,60,800	0/0:20,0:20:60:0,60,800	0/0:16,0:16:45:0,45,600	0/0:13,0:13:39:0,39,520	0/0:16,0:16:48:0,48,640	0/0:36,0:36:99:0,105,1379	0/0:8,0:8:21:0,21,280	0/0:15,0:15:45:0,45,600	0/0:11,0:11:30:0,30,400	0/0:6,0:6:15:0,15,200	0/0:28,0:28:81:0,81,1080	0/0:18,0:18:51:0,51,680	0/0:28,0:28:84:0,84,1120	0/1:30,9:39:99:243,0,1072	0/1:9,5:14:99:121,0,290	0/0:14,0:14:42:0,42,560	1/1:0,11:11:33:440,33,0	0/0:8,0:8:24:0,24,320	0/0:18,0:18:51:0,51,680	0/0:9,0:9:27:0,27,360	0/0:10,0:10:30:0,30,400	0/0:18,0:18:54:0,54,710	0/0:59,0:59:99:0,178,2360	0/0:12,0:12:36:0,36,470	0/1:9,5:14:99:158,0,318	0/1:16,20:36:99:695,0,484	0/1:3,5:8:96:176,0,96	1/1:0,6:6:18:240,18,0	0/0:15,0:15:45:0,45,600	0/1:8,3:11:40:40,0,290	0/1:3,5:8:96:176,0,96	0/0:13,0:13:39:0,39,510	0/1:12,7:19:99:212,0,423	0/0:19,0:19:57:0,57,760	0/1:21,3:24:48:48,0,768	0/1:2,4:6:62:142,0,62	0/0:7,0:7:21:0,21,280	0/0:18,0:18:54:0,54,710	0/0:14,0:14:42:0,42,560	0/0:17,0:17:45:0,45,600	0/0:10,0:10:30:0,30,390	0/0:12,0:12:33:0,33,440	0/0:16,1:17:48:0,48,609	0/0:24,0:24:72:0,72,960	0/0:24,0:24:72:0,72,960	0/0:16,0:16:48:0,48,630	0/1:8,5:13:99:161,0,281	0/0:11,0:11:33:0,33,440	0/0:9,0:9:27:0,27,360	0/0:18,0:18:54:0,54,720	0/0:20,0:20:57:0,57,760	0/0:13,0:13:39:0,39,520	0/0:17,0:17:51:0,51,670	0/0:13,0:13:39:0,39,520	0/0:11,0:11:33:0,33,430	0/1:10,2:12:44:44,0,364	0/1:17,2:19:23:23,0,623	0/0:10,0:10:30:0,30,400	0/0:18,0:18:54:0,54,720	0/0:8,0:8:24:0,24,320	0/0:19,0:19:57:0,57,750	0/0:32,1:33:96:0,96,1280	0/0:9,0:9:27:0,27,360	0/0:5,0:5:15:0,15,200	0/0:12,0:12:36:0,36,480	0/0:9,0:9:27:0,27,360	0/0:12,0:12:36:0,36,470	0/0:14,0:14:42:0,42,550	0/0:38,0:38:99:0,114,1510	0/0:13,0:13:39:0,39,510	0/0:23,0:23:69:0,69,910	0/0:17,0:17:51:0,51,659	0/1:5,7:12:99:244,0,154	0/0:22,0:22:66:0,66,880	0/0:25,0:25:75:0,75,979	0/0:14,0:14:42:0,42,560	0/1:9,5:14:99:158,0,318	0/0:14,0:14:42:0,42,560	0/0:15,0:15:45:0,45,590	1/1:0,12:12:36:480,36,0	0/0:14,0:14:42:0,42,550	0/1:8,2:10:50:50,0,290	0/0:11,0:11:33:0,33,440	0/0:14,0:14:39:0,39,520	0/0:22,0:22:66:0,66,880	0/0:15,0:15:45:0,45,600	1/1:0,18:18:54:720,54,0	0/1:11,12:23:99:411,0,371	0/0:53,0:53:99:0,157,2060	0/1:7,5:12:99:164,0,244	0/1:5,4:9:99:133,0,173	0/1:10,11:21:99:377,0,337	0/1:12,7:19:99:223,0,413	0/0:14,0:14:42:0,42,550	0/0:12,0:12:36:0,36,480	0/0:26,0:26:78:0,78,1040	0/1:3,18:21:60:610,0,60	0/1:4,14:18:99:506,0,106	0/0:12,0:12:36:0,36,480	0/1:6,7:13:99:231,0,191	0/1:5,2:7:59:59,0,169	0/1:11,7:18:99:226,0,376	0/0:27,0:27:81:0,81,1070	0/0:16,0:16:45:0,45,600	0/1:1,9:10:10:330,0,10	0/0:19,0:19:57:0,57,760	0/0:30,0:30:87:0,87,1150	0/0:5,0:5:15:0,15,200	0/1:2,1:3:31:31,0,71	0/0:4,0:4:12:0,12,160	0/0:17,0:17:51:0,51,680	0/0:21,0:21:60:0,60,800	0/0:13,0:13:39:0,39,510	0/0:12,0:12:36:0,36,470	0/0:13,0:13:39:0,39,520	0/1:8,14:22:99:486,0,217	0/0:29,1:30:84:0,84,1120	0/1:11,14:25:99:485,0,365	1/1:0,8:8:24:320,24,0	1/1:0,18:18:54:720,54,0	0/0:21,0:21:57:0,57,750	1/1:0,11:11:33:440,33,0	0/1:7,1:8:6:6,0,246	0/0:11,0:11:33:0,33,440	0/0:23,0:23:63:0,63,840	1/1:0,7:7:21:270,21,0	0/1:4,6:10:99:173,0,123	1/1:0,5:5:15:200,15,0	0/1:21,17:38:99:561,0,652	0/0:14,0:14:42:0,42,550	0/1:11,6:17:99:189,0,389	1/1:0,4:4:9:120,9,0	1/1:0,31:31:93:1209,93,0	0/1:10,4:14:99:118,0,348	0/0:50,0:50:99:0,150,1969	0/1:5,8:13:99:281,0,161	0/1:10,12:22:99:417,0,276	0/0:35,0:35:99:0,99,1320	0/0:17,0:17:51:0,51,670	0/0:4,0:4:12:0,12,160	0/0:31,0:31:90:0,90,1179	0/0:18,0:18:54:0,54,710	0/0:16,0:16:48:0,48,619	0/0:15,0:15:36:0,36,480	0/0:15,0:15:45:0,45,600	0/0:30,0:30:84:0,84,1110	0/1:9,4:13:99:121,0,321	0/0:12,0:12:36:0,36,480	0/0:23,0:23:69:0,69,920	0/0:23,0:23:66:0,66,880	0/0:15,0:15:45:0,45,600	0/0:25,0:25:75:0,75,1000	0/1:2,2:4:68:68,0,68	0/0:10,0:10:30:0,30,400	0/0:22,0:22:66:0,66,849	0/0:22,0:22:63:0,63,819	0/1:12,3:15:78:78,0,398	0/0:30,0:30:90:0,90,1200	0/0:29,0:29:87:0,87,1150	0/0:17,0:17:51:0,51,680	0/1:13,6:19:99:186,0,416	0/0:10,0:10:30:0,30,400	0/0:14,0:14:39:0,39,520	0/0:10,0:10:30:0,30,400	0/1:9,8:17:99:269,0,309	0/0:28,0:28:78:0,78,1030	0/1:42,25:67:99:805,0,1373	0/0:33,1:34:93:0,93,1199	0/0:38,0:38:99:0,114,1489	0/1:4,3:7:89:89,0,139	0/0:26,0:26:78:0,78,1040	0/1:8,5:13:99:161,0,271	0/0:45,0:45:99:0,129,1720	0/0:19,0:19:57:0,57,739	0/0:20,0:20:57:0,57,750	0/0:32,0:32:96:0,96,1270	0/0:38,0:38:99:0,114,1489	0/1:12,4:16:99:115,0,385	0/0:41,0:41:99:0,123,1578	0/0:13,0:13:36:0,36,470	0/0:28,0:28:75:0,75,990	0/0:18,1:19:54:0,54,720	0/0:27,0:27:75:0,75,1000	0/0:15,0:15:42:0,42,550	0/0:7,0:7:21:0,21,280	0/0:13,0:13:39:0,39,520	0/0:22,0:22:60:0,60,769	0/0:13,0:13:39:0,39,510	0/0:39,0:39:99:0,117,1560	0/0:6,0:6:18:0,18,230	0/0:25,1:26:75:0,75,979	0/0:36,0:36:99:0,108,1409	0/1:10,8:18:99:266,0,346
Contig00044	170486	.	A	T	80459.2	PASS	.	GT:AD:DP:GQ:PL	0/0:16,0:16:48:0,48,619	0/0:25,0:25:75:0,75,1000	0/0:13,0:13:36:0,36,480	0/1:6,10:16:99:315,0,185	0/0:14,0:14:42:0,42,550	0/0:8,0:8:21:0,21,280	0/1:5,11:16:99:392,0,152	0/0:11,0:11:33:0,33,409	1/1:0,13:13:39:520,39,0	0/0:8,0:8:21:0,21,280	0/0:24,0:24:72:0,72,960	0/1:12,5:17:99:141,0,392	0/1:14,4:18:99:106,0,506	0/1:5,16:21:99:577,0,126	0/1:8,5:13:99:161,0,281	0/1:8,16:24:99:568,0,248	0/0:14,1:15:42:0,42,560	1/1:0,43:43:99:1710,129,0	1/1:0,10:10:30:400,30,0	1/1:0,12:12:36:480,36,0	0/1:12,2:14:38:38,0,428	0/0:6,0:6:18:0,18,240	1/1:0,24:24:72:960,72,0	1/1:0,23:23:69:920,69,0	0/0:21,0:21:63:0,63,840	0/1:11,9:20:99:289,0,380	1/1:0,16:16:48:630,48,0	0/1:5,8:13:99:281,0,161	0/0:16,0:16:45:0,45,600	1/1:0,36:36:99:1430,108,0	0/1:2,6:8:56:216,0,56	1/1:0,15:15:45:600,45,0	0/1:6,5:11:99:167,0,207	0/0:6,0:6:18:0,18,230	0/1:18,10:28:99:316,0,636	0/1:12,6:18:99:186,0,426	1/1:0,28:28:84:1120,84,0	0/1:9,30:39:99:1083,0,243	0/0:14,0:14:42:0,42,539	0/1:5,9:14:99:318,0,158	0/0:11,0:11:33:0,33,440	1/1:0,8:8:24:320,24,0	1/1:0,18:18:51:680,51,0	0/1:2,7:9:53:243,0,53	1/1:0,10:10:30:400,30,0	0/0:18,0:18:51:0,51,659	1/1:0,59:59:99:2329,178,0	1/1:0,12:12:36:470,36,0	0/1:5,9:14:99:297,0,158	0/1:20,16:36:99:535,0,644	0/1:5,3:8:96:96,0,176	0/0:6,0:6:18:0,18,240	1/1:0,15:15:45:590,45,0	0/1:3,8:11:87:287,0,87	0/0:8,0:8:21:0,21,280	0/1:3,10:13:81:361,0,81	0/1:7,12:19:99:423,0,223	0/1:10,9:19:99:295,0,306	0/1:3,21:24:48:758,0,48	0/1:4,2:6:52:52,0,142	0/0:7,0:7:21:0,21,280	0/1:16,2:18:26:26,0,586	1/1:0,14:14:42:550,42,0	1/1:0,17:17:51:680,51,0	0/1:2,8:10:40:290,0,40	1/1:0,12:12:33:440,33,0	1/1:0,17:17:45:590,45,0	0/1:20,4:24:88:88,0,728	1/1:0,24:24:72:939,72,0	1/1:0,16:16:48:630,48,0	0/0:13,0:13:39:0,39,520	0/0:11,0:11:33:0,33,440	0/1:3,6:9:96:176,0,96	1/1:0,18:18:54:710,54,0	1/1:0,20:20:60:800,60,0	0/1:8,5:13:99:161,0,281	1/1:0,17:17:51:680,51,0	1/1:0,13:13:39:520,39,0	0/1:1,10:11:7:367,0,7	0/0:12,0:12:36:0,36,480	0/1:2,17:19:23:623,0,23	1/1:0,10:10:30:390,30,0	0/1:7,11:18:99:386,0,226	0/1:1,7:8:16:246,0,16	1/1:0,19:19:57:760,57,0	1/1:0,33:33:99:1320,99,0	1/1:0,9:9:27:360,27,0	1/1:0,5:5:15:200,15,0	1/1:0,12:12:36:480,36,0	1/1:0,9:9:27:360,27,0	1/1:0,12:12:36:480,36,0	1/1:0,14:14:42:560,42,0	1/1:0,38:38:99:1520,114,0	1/1:0,13:13:39:510,39,0	0/1:10,13:23:99:451,0,331	0/1:9,8:17:99:232,0,312	0/1:7,5:12:99:164,0,244	0/1:7,15:22:99:534,0,203	1/1:0,25:25:75:990,75,0	0/1:9,5:14:99:158,0,297	0/0:14,0:14:42:0,42,550	1/1:0,14:14:39:520,39,0	1/1:0,15:15:45:590,45,0	0/0:12,0:12:36:0,36,480	0/0:14,0:14:42:0,42,560	0/1:2,8:10:50:290,0,50	1/1:0,11:11:33:430,33,0	0/0:14,0:14:42:0,42,560	0/1:13,9:22:99:294,0,454	0/0:15,0:15:45:0,45,590	0/0:18,0:18:54:0,54,720	0/0:23,0:23:69:0,69,920	0/0:53,0:53:99:0,157,2080	0/0:12,0:12:36:0,36,480	0/0:8,0:9:24:0,24,310	0/1:11,10:21:99:329,0,329	0/0:19,0:19:57:0,57,760	1/1:0,14:14:42:560,42,0	1/1:0,12:12:36:480,36,0	0/0:26,0:26:78:0,78,1019	0/1:18,3:21:57:57,0,636	0/0:18,0:18:51:0,51,680	0/1:2,10:12:34:364,0,34	0/1:7,6:13:99:191,0,231	0/0:7,0:7:21:0,21,280	0/0:18,0:18:51:0,51,670	0/1:12,15:27:99:508,0,399	1/1:0,16:16:48:630,48,0	0/1:9,1:10:10:10,0,330	1/1:0,19:19:57:760,57,0	1/1:0,30:30:90:1190,90,0	1/1:0,5:5:15:190,15,0	0/1:1,2:3:31:71,0,31	1/1:0,4:4:12:160,12,0	1/1:0,17:17:48:640,48,0	1/1:0,21:21:63:830,63,0	1/1:0,13:13:39:520,39,0	1/1:0,12:12:36:470,36,0	1/1:0,13:13:39:520,39,0	0/0:22,0:22:66:0,66,880	0/1:12,18:30:99:633,0,353	0/0:25,0:25:75:0,75,1000	0/0:8,0:8:24:0,24,320	0/0:18,0:18:54:0,54,710	0/0:21,0:21:60:0,60,769	0/0:11,0:11:30:0,30,400	0/1:1,7:8:16:256,0,16	0/0:11,0:11:33:0,33,440	1/1:0,23:23:69:920,69,0	0/0:7,0:7:18:0,18,230	0/1:6,4:10:99:130,0,210	0/0:5,0:5:15:0,15,200	0/1:17,21:38:99:684,0,495	1/1:0,14:14:42:560,42,0	0/1:6,11:17:99:389,0,189	0/0:4,0:4:12:0,12,160	0/0:31,0:31:93:0,93,1240	0/1:4,10:14:99:348,0,118	0/1:16,34:50:99:1202,0,442	0/1:8,5:13:99:161,0,250	0/1:12,10:22:99:286,0,417	0/1:16,19:35:99:607,0,507	0/1:4,13:17:72:462,0,72	1/1:0,4:4:12:150,12,0	0/1:12,19:31:99:656,0,376	0/1:9,9:18:99:306,0,306	0/1:7,9:16:99:265,0,235	1/1:0,15:15:45:600,45,0	0/1:5,10:15:99:355,0,155	0/0:30,0:30:87:0,87,1139	0/1:4,9:13:99:321,0,121	1/1:0,12:12:36:480,36,0	0/1:7,16:23:99:537,0,166	1/1:0,23:23:63:840,63,0	0/1:10,5:15:99:134,0,355	1/1:0,25:25:72:950,72,0	0/0:4,0:4:12:0,12,150	0/0:10,0:10:30:0,30,400	1/1:0,22:22:63:830,63,0	1/1:0,22:22:66:870,66,0	0/1:3,12:15:75:435,0,75	1/1:0,30:30:87:1160,87,0	1/1:0,29:29:87:1160,87,0	0/1:8,8:17:99:251,0,272	0/0:19,0:19:57:0,57,750	1/1:0,10:10:30:400,30,0	0/0:14,0:14:42:0,42,550	1/1:0,10:10:30:390,30,0	0/1:8,9:17:99:309,0,269	1/1:0,28:28:84:1120,84,0	0/0:67,0:67:99:0,193,2508	0/1:18,16:34:99:527,0,597	1/1:0,38:38:99:1470,111,0	0/0:7,0:7:21:0,21,270	1/1:0,26:26:78:1030,78,0	0/0:13,0:13:39:0,39,520	1/1:0,45:45:99:1739,132,0	0/0:19,0:19:54:0,54,720	0/1:10,10:20:99:329,0,340	1/1:0,32:32:96:1270,96,0	0/1:15,23:38:99:795,0,486	0/1:4,12:16:99:432,0,101	0/1:19,22:41:99:746,0,626	0/0:13,0:13:33:0,33,440	0/0:27,1:28:81:0,81,1070	0/1:11,8:19:99:263,0,372	0/1:17,10:27:99:308,0,588	0/1:3,12:15:78:398,0,78	0/1:3,4:7:99:139,0,99	0/0:13,0:13:39:0,39,499	0/1:14,8:22:99:257,0,446	0/1:9,4:13:84:84,0,324	0/0:39,0:39:99:0,117,1560	0/1:2,4:6:62:132,0,62	0/0:26,0:26:75:0,75,979	1/1:0,36:36:99:1440,108,0	0/0:18,0:18:51:0,51,680
Contig00044	170492	.	C	A	16537.3	PASS	.	GT:AD:DP:GQ:PL	0/1:10,6:16:99:192,0,352	0/1:19,6:25:99:165,0,685	0/0:13,0:13:39:0,39,510	0/1:10,6:16:99:192,0,352	1/1:0,14:14:39:520,39,0	0/1:7,1:8:16:16,0,235	0/0:16,0:16:48:0,48,630	0/0:11,0:11:33:0,33,440	0/0:13,0:13:39:0,39,520	0/0:8,0:8:24:0,24,320	0/0:24,0:24:72:0,72,960	0/0:17,0:17:51:0,51,670	0/0:18,0:18:54:0,54,720	0/0:21,0:21:63:0,63,830	0/0:13,0:13:39:0,39,520	0/0:24,0:24:72:0,72,960	0/0:15,0:15:39:0,39,520	0/0:43,0:43:99:0,129,1720	0/0:10,0:10:30:0,30,379	0/0:12,0:12:36:0,36,480	0/0:14,0:14:39:0,39,520	0/0:6,0:6:18:0,18,240	0/0:24,0:24:72:0,72,950	0/0:23,0:23:69:0,69,920	0/0:21,0:21:63:0,63,840	0/0:20,0:20:60:0,60,800	0/0:16,0:16:48:0,48,619	0/0:13,0:13:39:0,39,520	0/0:16,0:16:48:0,48,640	0/0:36,0:36:99:0,105,1400	0/0:8,0:8:24:0,24,320	0/0:15,0:15:45:0,45,590	0/0:11,0:11:33:0,33,419	0/0:6,0:6:18:0,18,240	0/0:28,0:28:84:0,84,1099	0/0:18,0:18:54:0,54,710	0/0:28,0:28:81:0,81,1080	0/1:30,9:39:99:249,0,1009	0/1:9,5:14:99:158,0,308	0/0:14,0:14:42:0,42,560	1/1:0,11:11:33:440,33,0	0/0:8,0:8:24:0,24,320	0/0:18,0:18:54:0,54,720	0/0:9,0:9:27:0,27,360	0/0:10,0:10:30:0,30,400	0/0:18,0:18:54:0,54,710	0/0:59,0:59:99:0,178,2319	0/0:11,0:12:33:0,33,440	0/1:9,5:14:99:161,0,281	0/1:16,20:36:99:684,0,474	0/1:3,5:8:96:176,0,96	1/1:0,6:6:18:240,18,0	0/0:15,0:15:45:0,45,590	0/1:8,3:11:87:87,0,287	0/1:3,5:8:59:179,0,59	0/0:13,0:13:39:0,39,510	0/1:12,7:19:99:212,0,423	0/0:19,0:19:57:0,57,760	0/1:21,3:24:37:37,0,768	0/1:2,4:6:62:142,0,62	0/0:7,0:7:21:0,21,280	0/0:18,0:18:54:0,54,720	0/0:14,0:14:42:0,42,560	0/0:17,0:17:48:0,48,640	0/0:10,0:10:30:0,30,400	0/0:12,0:12:36:0,36,480	0/0:17,0:17:48:0,48,630	0/0:24,0:24:72:0,72,960	0/0:24,0:24:72:0,72,960	0/0:16,0:16:48:0,48,640	0/1:8,5:13:99:161,0,281	0/0:11,0:11:30:0,30,400	0/0:9,0:9:27:0,27,339	0/0:18,0:18:51:0,51,670	0/0:20,0:20:60:0,60,800	0/0:13,0:13:39:0,39,520	0/0:17,0:17:51:0,51,680	0/0:13,0:13:39:0,39,510	0/0:11,0:11:33:0,33,430	0/1:10,2:12:44:44,0,364	0/1:17,2:19:23:23,0,602	0/0:10,0:10:30:0,30,400	0/0:18,0:18:54:0,54,710	0/0:8,0:8:24:0,24,320	0/0:19,0:19:54:0,54,710	0/0:33,0:33:99:0,99,1310	0/0:9,0:9:27:0,27,360	0/0:5,0:5:15:0,15,200	0/0:12,0:12:36:0,36,480	0/0:9,0:9:27:0,27,350	0/0:12,0:12:36:0,36,480	0/0:14,0:14:42:0,42,560	0/0:38,0:38:99:0,111,1470	0/0:13,0:13:39:0,39,520	0/0:23,0:23:69:0,69,920	0/0:17,0:17:51:0,51,670	0/1:5,7:12:99:210,0,130	0/0:21,1:22:63:0,63,840	0/0:25,0:25:75:0,75,1000	0/0:14,0:14:42:0,42,560	0/1:9,5:14:99:158,0,318	0/0:14,0:14:42:0,42,560	0/0:15,0:15:45:0,45,600	1/1:0,12:12:36:480,36,0	0/0:14,0:14:42:0,42,550	0/1:8,2:10:40:40,0,280	0/0:11,0:11:33:0,33,440	0/0:14,0:14:42:0,42,550	0/0:22,0:22:66:0,66,870	0/0:15,0:15:45:0,45,590	1/1:0,18:18:54:720,54,0	0/1:11,12:23:99:411,0,371	0/0:53,0:53:99:0,157,2080	0/1:7,5:12:99:164,0,244	0/1:5,4:9:99:133,0,173	0/1:10,11:21:99:380,0,289	0/1:12,7:19:99:223,0,423	0/0:14,0:14:42:0,42,560	0/0:12,0:12:36:0,36,480	0/0:26,0:26:72:0,72,939	0/1:3,18:21:57:657,0,57	0/1:4,14:18:99:469,0,109	0/0:12,0:12:36:0,36,480	0/1:6,7:13:99:241,0,201	0/1:5,2:7:59:59,0,179	0/1:11,7:18:99:215,0,386	0/0:27,0:27:78:0,78,1040	0/0:16,0:16:48:0,48,630	0/1:1,9:10:10:330,0,10	0/0:19,0:19:57:0,57,760	0/0:30,0:30:90:0,90,1190	0/0:5,0:5:15:0,15,200	0/1:2,1:3:31:31,0,71	0/0:4,0:4:12:0,12,160	0/0:17,0:17:51:0,51,680	0/0:21,0:21:63:0,63,830	0/0:13,0:13:39:0,39,510	0/0:12,0:12:36:0,36,470	0/0:13,0:13:39:0,39,520	0/1:8,14:22:99:494,0,243	0/0:30,0:30:81:0,81,1080	0/1:11,14:25:99:488,0,328	1/1:0,8:8:24:320,24,0	1/1:0,18:18:54:720,54,0	0/0:21,0:21:57:0,57,739	1/1:0,11:11:33:440,33,0	0/1:7,1:8:16:16,0,256	0/0:11,0:11:33:0,33,440	0/0:23,0:23:66:0,66,880	1/1:0,7:7:21:270,21,0	0/1:4,6:10:99:210,0,130	1/1:0,5:5:15:200,15,0	0/1:21,17:38:99:548,0,689	0/0:14,0:14:42:0,42,560	0/1:11,6:17:99:189,0,389	1/1:0,4:4:12:160,12,0	1/1:0,31:31:93:1240,93,0	0/1:10,4:14:99:118,0,358	0/0:50,0:50:99:0,150,2000	0/1:5,8:13:99:281,0,161	0/1:10,12:22:99:414,0,313	0/0:35,0:35:99:0,99,1310	0/0:17,0:17:51:0,51,680	0/0:4,0:4:12:0,12,160	0/0:31,0:31:93:0,93,1188	0/0:18,0:18:51:0,51,680	0/0:16,0:16:45:0,45,590	0/0:15,0:15:45:0,45,590	0/0:15,0:15:45:0,45,600	0/0:30,0:30:87:0,87,1160	0/1:9,4:13:99:121,0,311	0/0:12,0:12:36:0,36,480	0/0:23,0:23:69:0,69,910	0/0:23,0:23:66:0,66,880	0/0:15,0:15:45:0,45,600	0/0:25,0:25:75:0,75,990	0/1:2,2:4:58:68,0,58	0/0:10,0:10:30:0,30,390	0/0:22,0:22:66:0,66,880	0/0:22,0:22:66:0,66,880	0/1:12,3:15:75:75,0,425	0/0:30,0:30:90:0,90,1200	0/0:29,0:29:87:0,87,1160	0/0:17,0:17:51:0,51,670	0/1:13,6:19:99:183,0,432	0/0:10,0:10:30:0,30,400	0/0:14,0:14:42:0,42,560	0/0:10,0:10:30:0,30,400	0/1:9,8:17:99:269,0,309	0/0:28,0:28:81:0,81,1080	0/1:42,25:67:99:798,0,1479	0/0:33,1:34:96:0,96,1249	0/0:38,0:38:99:0,114,1479	0/1:4,3:7:99:99,0,129	0/0:26,0:26:78:0,78,1030	0/1:8,5:13:99:161,0,271	0/0:45,0:45:99:0,135,1780	0/0:19,0:19:54:0,54,720	0/0:20,0:20:60:0,60,790	0/0:32,0:32:93:0,93,1240	0/0:38,0:38:99:0,111,1480	0/1:12,4:16:99:112,0,432	0/0:41,0:41:99:0,123,1640	0/0:13,0:13:36:0,36,480	0/0:28,0:28:78:0,78,1030	0/0:19,0:19:57:0,57,760	0/0:27,0:27:81:0,81,1070	0/0:15,0:15:42:0,42,550	0/0:7,0:7:18:0,18,240	0/0:13,0:13:39:0,39,520	0/0:22,0:22:66:0,66,870	0/0:13,0:13:39:0,39,520	0/0:39,0:39:99:0,114,1499	0/0:6,0:6:18:0,18,240	0/0:26,0:26:72:0,72,950	0/0:36,0:36:99:0,108,1430	0/1:10,8:18:99:266,0,346
Contig00044	288862	.	G	A	185105	PASS	.	GT:AD:DP:GQ:PL	0/0:35,0:35:99:0,105,1348	0/0:21,0:21:63:0,63,819	0/0:9,0:9:27:0,27,350	1/1:0,75:75:99:2837,220,0	1/1:0,27:27:81:1080,81,0	1/1:0,18:18:48:640,48,0	0/1:4,12:16:99:411,0,112	0/1:3,7:10:90:250,0,90	0/0:30,0:30:87:0,87,1129	1/1:0,41:41:99:1640,123,0	1/1:0,16:16:48:640,48,0	1/1:0,8:8:24:320,24,0	0/1:6,24:30:99:812,0,153	0/1:7,7:14:99:238,0,238	1/1:0,20:20:57:750,57,0	1/1:0,23:23:66:880,66,0	0/1:20,17:37:99:551,0,652	0/1:21,27:48:99:936,0,696	0/1:8,9:17:99:299,0,269	0/1:1,6:7:19:219,0,19	1/1:0,20:20:60:790,60,0	0/1:3,3:6:99:102,0,102	0/0:32,0:32:96:0,96,1270	0/1:10,8:18:99:266,0,336	0/1:11,8:19:99:263,0,372	1/1:0,31:31:93:1240,93,0	1/1:0,23:23:69:920,69,0	1/1:0,21:21:60:779,60,0	0/1:7,6:13:99:201,0,241	0/0:40,0:40:99:0,120,1590	0/1:12,16:28:99:535,0,396	0/1:6,7:13:99:241,0,201	0/1:3,10:13:71:361,0,71	0/1:9,20:29:99:702,0,273	1/1:0,58:59:99:2270,172,0	1/1:0,8:8:24:310,24,0	1/1:0,89:89:99:3519,268,0	0/0:78,0:78:99:0,229,2999	0/1:5,1:6:22:22,0,182	1/1:0,17:17:51:680,51,0	0/1:18,4:22:97:97,0,607	0/1:4,13:17:99:459,0,109	0/1:10,7:17:99:229,0,339	0/1:4,8:12:87:287,0,87	0/1:6,8:14:99:278,0,198	1/1:0,39:39:99:1560,117,0	0/0:30,1:31:53:0,53,1160	1/1:0,7:7:21:280,21,0	0/0:24,0:24:72:0,72,960	1/1:0,10:10:30:400,30,0	0/1:23,13:36:99:401,0,812	0/0:15,0:15:42:0,42,550	1/1:0,23:23:69:899,69,0	0/0:50,0:50:99:0,150,1959	0/1:1,7:8:16:256,0,16	1/1:0,25:25:75:979,75,0	0/0:20,0:20:60:0,60,800	1/1:0,40:40:99:1600,120,0	0/0:19,0:19:54:0,54,720	0/1:10,11:21:99:366,0,337	1/1:0,28:28:84:1099,84,0	1/1:0,15:15:45:579,45,0	1/1:0,18:18:54:699,54,0	1/1:0,40:40:99:1529,117,0	1/1:0,24:24:72:950,72,0	1/1:0,42:42:99:1590,120,0	1/1:0,5:5:15:200,15,0	0/1:16,16:32:99:523,0,544	1/1:0,23:23:66:870,66,0	1/1:0,13:13:39:520,39,0	0/1:34,17:51:99:493,0,1173	1/1:0,39:39:99:1529,117,0	1/1:0,20:20:57:760,57,0	1/1:3,49:52:73:1870,73,0	1/1:0,18:18:51:659,51,0	0/1:6,2:8:56:56,0,216	0/1:4,16:20:99:570,0,100	1/1:0,22:22:60:779,60,0	0/1:7,29:36:99:1041,0,172	0/1:27,37:64:99:1230,0,891	1/1:0,26:26:78:1019,78,0	1/1:0,24:24:72:950,72,0	0/1:16,11:27:99:311,0,562	1/1:0,17:17:48:640,48,0	0/1:16,10:26:99:285,0,565	0/0:31,0:31:93:0,93,1240	1/1:0,11:11:27:360,27,0	1/1:0,16:16:48:640,48,0	1/1:0,32:32:93:1230,93,0	1/1:0,9:9:27:360,27,0	1/1:0,5:5:15:200,15,0	1/1:0,22:22:66:859,66,0	1/1:0,86:86:99:3378,259,0	1/1:0,18:18:51:670,51,0	1/1:0,37:37:99:1459,111,0	1/1:0,22:23:63:840,63,0	0/1:7,12:19:99:413,0,223	1/1:0,40:40:99:1529,117,0	1/1:0,46:46:99:1750,132,0	0/1:4,7:11:99:247,0,127	0/0:70,0:70:99:0,208,2750	1/1:0,17:17:51:670,51,0	1/1:0,35:35:99:1350,102,0	0/0:23,0:23:66:0,66,870	0/1:16,16:32:99:533,0,533	0/1:17,10:27:99:271,0,591	0/0:37,0:37:99:0,111,1470	0/1:7,6:13:99:201,0,241	0/1:24,19:43:99:610,0,831	0/1:15,25:40:99:872,0,443	0/1:18,24:42:99:837,0,536	0/1:10,11:21:99:377,0,326	1/1:0,74:74:99:2809,214,0	0/1:6,3:9:93:93,0,213	1/1:0,31:31:93:1230,93,0	0/1:14,18:32:99:603,0,453	1/1:0,38:38:99:1470,111,0	0/1:14,11:25:99:368,0,448	0/1:21,20:41:99:629,0,720	0/1:32,12:45:99:311,0,1140	1/1:0,21:21:63:840,63,0	0/1:15,8:23:99:251,0,520	1/1:0,4:4:12:160,12,0	1/1:0,28:28:78:1019,78,0	0/1:16,19:35:99:644,0,524	0/1:13,24:37:99:801,0,412	0/1:18,16:34:99:490,0,610	1/1:0,48:48:99:1889,144,0	1/1:0,16:16:48:619,48,0	1/1:0,30:30:90:1179,90,0	0/1:30,17:47:99:539,0,1048	0/1:3,4:7:99:139,0,99	0/1:12,14:26:99:461,0,402	1/1:0,13:13:36:470,36,0	0/1:14,14:29:99:431,0,431	0/1:9,12:21:99:386,0,297	1/1:0,32:32:93:1240,93,0	0/1:5,4:9:99:133,0,173	0/1:21,12:33:99:360,0,730	0/1:8,9:17:99:299,0,269	1/1:0,17:17:51:659,51,0	0/0:73,0:73:99:0,220,2910	1/1:0,24:24:69:899,69,0	1/1:0,45:45:99:1750,132,0	0/0:30,0:30:90:0,90,1190	0/1:20,20:40:99:683,0,632	0/1:2,11:13:41:380,0,41	0/0:20,0:20:60:0,60,800	1/1:0,37:37:99:1419,108,0	0/1:10,18:28:99:625,0,295	0/1:9,9:18:99:306,0,295	0/1:30,17:47:99:539,0,1038	0/1:47,31:78:99:994,0,1524	1/1:0,40:40:99:1539,117,0	0/0:76,0:76:99:0,229,3009	0/1:29,16:46:99:487,0,967	0/1:24,20:45:99:640,0,791	0/1:34,23:57:99:707,0,1097	1/1:0,61:61:99:2430,184,0	0/0:41,0:41:99:0,123,1630	0/1:28,16:44:99:416,0,957	1/1:0,51:51:99:1980,150,0	1/1:0,37:37:99:1430,108,0	0/1:70,47:117:99:1470,0,2431	1/1:0,40:40:99:1529,117,0	1/1:0,42:42:99:1510,114,0	1/1:0,81:81:99:3088,238,0	1/1:0,40:40:99:1539,117,0	1/1:0,57:57:99:2260,172,0	0/1:19,36:55:99:1244,0,584	0/1:23,18:41:99:597,0,786	1/1:0,33:33:96:1239,96,0	1/1:0,35:35:99:1379,105,0	1/1:0,37:37:99:1459,111,0	0/0:53,0:53:99:0,150,1990	1/1:0,33:33:99:1289,99,0	1/1:0,38:38:99:1379,105,0	0/1:10,12:22:99:403,0,323	0/1:36,18:54:99:532,0,1193	0/1:10,12:22:99:403,0,323	1/1:0,28:28:81:1059,81,0	0/1:48,31:79:99:974,0,1635	0/1:32,83:115:99:2859,0,940	1/1:0,26:26:78:1019,78,0	0/1:25,42:67:99:1403,0,765	1/1:0,13:13:39:510,39,0	1/1:0,51:51:99:1880,141,0	1/1:0,39:39:99:1499,114,0	1/1:0,76:77:99:2900,220,0	1/1:0,96:96:99:3709,283,0	1/1:0,37:37:99:1400,105,0	0/1:37,32:71:99:1058,0,1157	0/1:36,34:70:99:1108,0,1209	1/1:0,30:30:90:1169,90,0	0/1:28,18:46:99:571,0,971	0/1:32,22:55:99:724,0,1044	0/1:36,25:61:99:817,0,1246	1/1:0,72:72:99:2829,217,0	0/1:18,6:24:99:123,0,604	1/1:0,65:65:99:2590,196,0	0/1:18,30:48:99:1035,0,534	0/0:120,0:120:99:0,361,4718	0/1:51,57:108:99:1945,0,1674	0/1:33,56:89:99:1918,0,1008	1/1:0,49:49:99:1870,141,0	0/1:29,29:58:99:981,0,860	0/1:77,82:159:99:2614,0,2598	0/1:16,16:32:99:526,0,507	1/1:0,66:66:99:2529,193,0	0/1:18,38:56:99:1321,0,552	1/1:0,59:59:99:2260,172,0	0/1:35,19:54:99:513,0,1244	0/1:28,27:56:99:846,0,947	0/1:15,7:22:99:214,0,513	0/1:31,8:39:99:169,0,1078	1/1:0,51:51:99:1948,150,0	1/1:0,51:51:99:1910,144,0
Contig00044	289054	.	A	G	95135.2	PASS	.	GT:AD:DP:GQ:PL	1/1:0,35:35:99:1390,105,0	1/1:0,21:21:63:830,63,0	1/1:0,9:9:27:360,27,0	0/0:74,0:75:99:0,220,2900	0/0:27,0:27:75:0,75,1000	0/0:18,0:18:54:0,54,710	0/1:12,4:16:99:112,0,432	0/1:7,3:10:90:90,0,250	1/1:0,30:30:90:1200,90,0	0/0:41,0:41:99:0,117,1529	0/0:16,0:16:48:0,48,630	0/0:8,0:8:24:0,24,320	0/1:24,6:30:99:150,0,870	0/1:7,7:14:99:238,0,238	0/0:20,0:20:60:0,60,790	0/0:23,0:23:69:0,69,910	0/1:17,20:37:99:678,0,548	0/1:27,21:48:99:696,0,925	0/1:9,8:17:99:272,0,272	0/1:6,1:7:19:19,0,219	0/0:20,0:20:60:0,60,790	0/1:3,3:6:99:102,0,102	1/1:0,32:32:96:1259,96,0	0/1:8,10:18:99:346,0,266	0/1:8,11:19:99:346,0,266	0/0:31,0:31:93:0,93,1219	0/0:23,0:23:69:0,69,920	0/0:21,0:21:63:0,63,840	0/1:6,7:13:99:210,0,201	1/1:0,40:40:99:1590,120,0	0/1:16,12:28:99:396,0,556	0/1:7,6:13:99:201,0,241	0/1:10,3:13:81:81,0,361	0/1:20,9:29:99:262,0,713	0/0:60,0:60:99:0,181,2380	0/0:8,0:8:24:0,24,320	0/0:89,0:89:99:0,265,3479	1/1:0,78:78:99:3100,235,0	0/1:1,5:6:22:182,0,22	0/0:17,0:17:51:0,51,680	0/1:4,18:22:94:654,0,94	0/1:13,4:17:99:112,0,411	0/1:7,10:17:99:349,0,229	0/1:8,4:12:99:124,0,284	0/1:8,6:14:99:198,0,278	0/0:39,0:39:99:0,117,1539	1/1:0,31:31:93:1209,93,0	0/0:7,0:7:21:0,21,280	1/1:0,24:24:72:950,72,0	0/0:10,0:10:30:0,30,400	0/1:13,23:36:99:812,0,401	1/1:0,15:15:42:550,42,0	0/0:23,0:23:63:0,63,830	1/1:0,50:50:99:1900,144,0	0/1:7,1:8:16:16,0,256	0/0:25,0:25:72:0,72,929	1/1:0,20:20:57:760,57,0	0/0:40,0:40:99:0,120,1590	1/1:0,19:19:57:760,57,0	0/1:11,10:21:99:326,0,377	0/0:28,0:28:84:0,84,1120	0/0:15,0:15:45:0,45,590	0/0:18,0:18:54:0,54,710	0/0:40,0:40:99:0,114,1489	0/0:24,0:24:72:0,72,939	0/0:42,0:42:99:0,123,1630	0/0:5,0:5:15:0,15,200	0/1:15,16:32:99:547,0,496	0/0:23,0:23:69:0,69,910	0/0:13,0:13:39:0,39,520	0/1:17,34:51:99:1207,0,506	0/0:38,0:39:99:0,108,1419	0/0:20,0:20:57:0,57,760	0/0:49,3:52:33:0,33,1800	0/0:18,0:18:54:0,54,710	0/1:2,6:8:56:216,0,56	0/1:16,4:20:99:100,0,580	0/0:22,0:22:63:0,63,840	0/1:29,7:37:99:135,0,1044	0/1:37,27:64:99:857,0,1196	0/0:25,0:25:75:0,75,1000	0/0:24,0:24:72:0,72,960	0/1:11,16:27:99:548,0,359	0/0:17,0:17:51:0,51,670	0/1:10,16:26:99:562,0,311	1/1:0,31:31:93:1230,93,0	0/0:11,0:11:33:0,33,430	0/0:16,0:16:48:0,48,630	0/0:32,0:32:96:0,96,1259	0/0:9,0:9:27:0,27,360	0/0:5,0:5:15:0,15,200	0/0:22,0:22:66:0,66,880	0/0:86,0:86:99:0,259,3420	0/0:19,0:19:57:0,57,739	0/0:36,0:36:99:0,108,1430	0/0:23,0:23:69:0,69,920	0/1:12,7:19:99:223,0,413	0/0:40,0:40:99:0,120,1590	0/0:46,0:46:99:0,138,1830	0/1:7,4:11:99:127,0,237	1/1:0,70:70:99:2740,208,0	0/0:18,0:18:54:0,54,720	0/0:35,0:35:99:0,102,1360	1/1:0,23:23:69:920,69,0	0/1:17,16:33:99:520,0,570	0/1:10,17:27:99:525,0,325	1/1:0,37:37:99:1480,111,0	0/1:6,7:13:99:241,0,201	0/1:19,24:43:99:831,0,631	0/1:24,15:39:99:472,0,843	0/1:24,18:42:99:583,0,823	0/1:11,10:21:99:337,0,377	0/0:75,0:75:99:0,223,2929	0/1:3,6:9:93:213,0,93	0/0:31,0:31:93:0,93,1240	0/1:18,14:32:99:453,0,593	0/0:38,0:38:99:0,108,1419	0/1:11,14:25:99:485,0,354	0/1:20,21:41:99:720,0,629	0/1:12,33:45:99:1090,0,340	0/0:21,0:21:63:0,63,819	0/1:8,15:23:99:520,0,251	0/0:4,0:4:12:0,12,160	0/0:28,0:28:84:0,84,1099	0/1:19,16:35:99:535,0,644	0/1:24,13:37:99:409,0,849	0/1:16,18:34:99:618,0,538	0/0:48,0:48:99:0,141,1849	0/0:16,0:16:48:0,48,619	0/0:29,0:29:87:0,87,1160	0/1:17,30:47:99:1048,0,539	0/1:4,3:7:89:89,0,139	0/1:14,12:26:99:405,0,445	0/0:13,0:13:39:0,39,520	0/1:14,14:29:99:465,0,465	0/1:12,9:21:99:297,0,396	0/0:32,0:32:93:0,93,1230	0/1:4,6:10:99:210,0,120	0/1:12,21:33:99:741,0,381	0/1:9,8:17:99:269,0,309	0/0:17,0:17:51:0,51,680	1/1:0,73:73:99:2920,220,0	0/0:24,0:24:72:0,72,950	0/0:44,0:45:99:0,132,1739	1/1:0,30:30:81:1039,81,0	0/1:20,20:40:99:683,0,622	0/1:11,2:13:41:41,0,391	1/1:0,20:20:60:790,60,0	0/0:37,0:37:99:0,108,1399	0/1:18,10:28:99:316,0,636	0/1:9,8:17:99:269,0,309	0/1:17,30:47:99:1041,0,502	0/1:31,47:78:99:1594,0,1005	0/0:40,0:40:99:0,120,1600	1/1:0,75:75:99:2877,223,0	0/1:16,30:46:99:962,0,505	0/1:20,25:45:99:831,0,620	0/1:23,34:57:99:1115,0,755	0/0:61,0:61:99:0,184,2409	1/1:0,41:41:99:1588,123,0	0/1:16,28:44:99:977,0,508	0/0:51,0:51:99:0,150,1990	0/0:37,0:37:99:0,111,1480	0/1:47,70:117:99:2379,0,1481	0/0:41,0:41:99:0,123,1630	0/0:42,0:42:99:0,120,1590	0/0:80,0:80:99:0,238,3109	0/0:39,0:40:99:0,117,1560	0/0:57,0:57:99:0,169,2209	0/1:36,19:55:99:563,0,1264	0/1:18,23:41:99:797,0,586	0/0:33,0:33:99:0,99,1289	0/0:35,0:35:99:0,105,1390	0/0:37,0:37:99:0,111,1459	1/1:0,53:53:99:2018,156,0	0/0:33,0:33:99:0,99,1310	0/0:38,0:38:99:0,111,1449	0/1:13,9:22:99:294,0,454	0/1:18,36:54:99:1230,0,550	0/1:12,10:22:99:337,0,366	0/0:28,0:28:84:0,84,1110	0/1:31,48:79:99:1514,0,1014	0/1:83,32:115:99:927,0,2917	0/0:25,0:25:72:0,72,939	0/1:41,25:67:99:791,0,1410	0/0:12,0:12:36:0,36,480	0/0:50,0:51:99:0,147,1919	0/0:39,0:39:99:0,111,1480	0/0:77,0:77:99:0,229,3030	0/0:96,0:96:99:0,277,3649	0/0:37,0:37:99:0,108,1409	0/1:33,38:71:99:1203,0,944	0/1:32,35:69:99:1173,0,994	0/0:30,0:30:90:0,90,1190	0/1:18,28:46:99:967,0,497	0/1:23,32:55:99:1104,0,755	0/1:25,36:61:99:1257,0,817	0/0:73,0:73:99:0,214,2809	0/1:6,18:24:99:641,0,131	0/0:65,0:65:99:0,190,2489	0/1:30,18:48:99:491,0,1062	1/1:0,120:120:99:4761,358,0	0/1:57,51:108:99:1576,0,1917	0/1:56,33:89:99:1011,0,1881	0/0:49,0:49:99:0,141,1860	0/1:29,29:58:99:917,0,989	0/1:82,77:159:99:2558,0,2768	0/1:16,16:32:99:486,0,547	0/0:66,0:66:99:0,196,2569	0/1:38,18:56:99:544,0,1304	0/0:59,0:59:99:0,178,2329	0/1:19,35:54:99:1180,0,601	0/1:28,27:56:99:907,0,907	0/1:7,15:22:99:486,0,217	0/1:8,31:39:99:1115,0,166	0/0:51,0:51:99:0,154,2040	0/0:50,0:51:99:0,147,1940
Contig00044	723964	.	G	A	29400.7	PASS	.	GT:AD:DP:GQ:PL	0/0:12,0:12:36:0,36,470	0/0:32,0:32:96:0,96,1259	0/0:11,0:11:30:0,30,400	0/0:33,0:33:99:0,99,1299	1/1:0,22:22:60:769,60,0	0/1:6,11:17:99:389,0,189	0/1:8,5:13:99:114,0,284	0/0:12,0:12:36:0,36,480	0/0:24,0:24:72:0,72,950	0/0:38,0:38:99:0,114,1510	0/0:18,0:18:54:0,54,720	0/1:4,4:8:99:136,0,136	0/1:4,10:14:99:358,0,118	0/1:3,3:6:99:102,0,102	0/1:2,4:6:62:142,0,62	0/0:34,0:34:99:0,102,1350	0/0:23,0:23:66:0,66,859	0/0:24,0:24:69:0,69,910	0/0:12,0:12:36:0,36,480	0/0:17,0:17:51:0,51,659	0/0:16,0:16:45:0,45,600	0/0:6,0:6:18:0,18,240	0/0:17,0:17:51:0,51,680	0/0:17,0:17:51:0,51,680	0/0:19,0:19:57:0,57,750	0/0:28,0:28:84:0,84,1110	0/0:10,0:10:27:0,27,350	0/0:19,0:19:51:0,51,680	0/0:5,0:5:15:0,15,200	0/0:14,0:14:39:0,39,520	0/0:26,0:26:78:0,78,1019	0/0:10,0:10:30:0,30,400	0/0:12,0:12:36:0,36,470	0/0:23,0:23:66:0,66,849	0/0:28,0:28:84:0,84,1120	0/0:7,0:7:21:0,21,280	0/0:67,0:67:99:0,199,2640	0/0:50,0:50:99:0,147,1950	0/0:10,0:10:30:0,30,400	0/0:13,0:13:39:0,39,520	0/0:13,0:13:36:0,36,480	0/0:33,0:33:96:0,96,1270	0/0:14,0:14:42:0,42,550	0/0:8,0:8:24:0,24,320	0/0:23,0:23:69:0,69,920	0/0:20,0:20:57:0,57,750	0/0:22,0:22:66:0,66,880	0/0:13,0:13:39:0,39,520	0/0:46,0:46:99:0,138,1830	0/0:8,0:8:24:0,24,320	0/0:22,0:22:63:0,63,830	0/0:15,0:15:45:0,45,600	0/0:13,0:13:39:0,39,510	0/0:27,0:27:81:0,81,1070	0/0:10,0:10:30:0,30,400	0/0:20,0:20:60:0,60,800	0/0:11,0:11:33:0,33,440	0/0:20,0:20:57:0,57,760	0/0:25,0:25:75:0,75,1000	0/0:14,0:14:42:0,42,560	0/0:15,0:15:45:0,45,600	0/0:9,0:9:27:0,27,360	0/0:7,0:7:21:0,21,280	0/0:33,0:33:99:0,99,1320	0/0:20,0:20:54:0,54,710	0/0:48,0:48:99:0,144,1900	0/0:4,0:4:12:0,12,160	0/0:24,0:24:69:0,69,899	0/0:10,0:10:27:0,27,360	0/0:7,0:7:18:0,18,240	0/0:33,0:33:93:0,93,1230	0/0:17,0:17:51:0,51,680	0/0:9,0:9:27:0,27,360	0/0:43,0:43:99:0,120,1590	0/0:25,0:25:75:0,75,1000	0/0:17,0:17:51:0,51,649	0/0:9,0:9:27:0,27,360	0/0:8,0:8:21:0,21,280	0/0:22,0:22:66:0,66,870	0/0:67,0:67:99:0,199,2578	0/0:15,0:15:45:0,45,590	0/0:8,0:8:24:0,24,299	0/0:18,0:18:54:0,54,720	0/0:15,0:15:42:0,42,560	0/0:26,0:26:78:0,78,1040	0/0:20,0:20:57:0,57,750	0/0:11,0:11:30:0,30,390	0/0:9,0:9:27:0,27,360	0/0:12,0:12:36:0,36,480	0/0:7,0:7:21:0,21,280	0/0:7,0:7:21:0,21,280	0/0:17,0:17:51:0,51,680	0/0:42,0:42:99:0,126,1670	0/0:13,0:13:39:0,39,520	0/1:24,2:26:2:2,0,861	0/0:11,0:11:33:0,33,440	0/0:18,0:18:54:0,54,720	0/0:17,0:17:51:0,51,670	0/0:42,0:42:99:0,126,1680	0/0:4,0:4:12:0,12,160	0/1:27,34:61:99:1129,0,889	0/0:20,0:20:57:0,57,760	0/0:39,0:39:99:0,111,1449	0/1:1,7:8:16:256,0,16	0/0:35,0:35:99:0,105,1369	0/0:20,0:20:57:0,57,750	0/0:36,0:36:99:0,105,1390	0/0:10,0:10:30:0,30,400	0/0:24,0:24:69:0,69,899	0/0:40,0:40:99:0,120,1600	0/0:57,0:57:99:0,169,2209	0/0:19,0:19:57:0,57,760	0/0:44,0:44:99:0,129,1720	0/0:15,0:15:45:0,45,600	0/0:33,0:34:93:0,93,1230	0/0:29,0:29:87:0,87,1160	0/0:45,0:45:99:0,129,1699	0/1:6,14:20:99:482,0,143	0/1:22,18:41:99:563,0,763	0/1:15,14:29:99:462,0,502	0/1:16,15:31:99:470,0,550	1/1:0,17:17:51:680,51,0	0/0:9,0:9:27:0,27,339	0/1:2,6:8:56:216,0,56	1/1:0,16:16:48:640,48,0	1/1:0,45:45:99:1748,135,0	1/1:0,27:27:78:1040,78,0	0/0:62,0:62:99:0,181,2380	0/0:11,0:11:33:0,33,440	0/0:13,0:13:39:0,39,520	0/0:32,0:32:93:0,93,1230	0/0:6,0:6:18:0,18,230	0/0:26,0:26:78:0,78,1040	0/0:4,0:4:12:0,12,160	0/0:29,0:29:87:0,87,1129	0/0:18,0:18:54:0,54,720	0/0:26,0:26:78:0,78,1030	0/0:7,0:7:21:0,21,280	0/0:49,0:49:99:0,147,1940	0/0:23,0:23:69:0,69,910	0/1:5,8:13:99:281,0,161	0/0:47,0:47:99:0,141,1860	0/0:13,0:13:39:0,39,520	0/0:26,0:26:78:0,78,1040	0/0:28,0:28:84:0,84,1099	0/0:49,0:49:99:0,144,1868	0/1:2,7:9:53:243,0,53	0/0:25,0:25:75:0,75,1000	0/1:11,6:17:99:152,0,392	0/1:26,26:52:99:842,0,884	0/0:19,0:19:54:0,54,699	0/1:23,32:55:99:1094,0,744	1/1:0,116:116:99:4368,334,0	1/1:0,45:46:99:1739,132,0	1/1:0,103:103:99:3886,301,0	0/1:37,45:82:99:1462,0,1171	0/1:42,18:61:99:532,0,1442	0/1:12,51:63:99:1735,0,296	0/1:44,8:53:99:153,0,1593	0/1:14,15:29:99:502,0,473	1/1:0,18:18:54:710,54,0	0/0:33,0:34:99:0,99,1310	0/1:22,31:54:99:1063,0,663	0/0:91,0:91:99:0,274,3599	0/0:75,0:75:99:0,220,2869	0/0:33,0:33:99:0,99,1310	0/0:92,0:92:99:0,274,3589	0/0:28,0:28:84:0,84,1110	0/0:69,0:70:99:0,208,2719	0/0:52,0:52:99:0,156,2028	0/0:40,0:40:99:0,111,1439	0/0:30,0:30:90:0,90,1190	0/0:26,0:26:78:0,78,1040	0/0:20,0:20:57:0,57,750	0/0:33,0:34:99:0,99,1289	0/0:28,0:28:84:0,84,1120	0/0:30,0:30:87:0,87,1119	0/0:17,0:17:48:0,48,640	0/0:56,0:56:99:0,166,2169	0/0:22,0:22:66:0,66,870	0/0:16,0:16:48:0,48,640	0/0:64,0:64:99:0,184,2430	0/0:98,0:98:99:0,283,3740	0/0:25,0:25:72:0,72,960	0/0:65,0:65:99:0,196,2580	0/0:25,0:25:72:0,72,939	0/0:16,0:16:45:0,45,590	0/0:49,0:49:99:0,144,1900	0/0:57,0:57:99:0,166,2169	0/0:132,0:132:99:0,391,5159	0/0:32,0:32:96:0,96,1259	0/0:52,0:52:99:0,157,2049	0/0:77,0:77:99:0,229,3030	0/0:27,0:27:81:0,81,1070	0/0:53,0:54:99:0,153,2030	0/0:61,0:61:99:0,184,2409	0/0:34,0:34:99:0,102,1339	0/0:44,0:44:99:0,129,1710	0/0:25,0:25:69:0,69,920	0/0:78,0:78:99:0,226,2980	0/0:53,0:53:99:0,160,2100	0/0:94,0:95:99:0,280,3679	0/0:64,0:64:99:0,187,2449	0/0:96,0:96:99:0,283,3719	0/0:36,0:36:99:0,108,1409	0/0:66,0:66:99:0,199,2599	0/1:46,44:90:99:1489,0,1559	0/0:19,0:19:57:0,57,760	0/0:62,0:62:99:0,169,2230	0/0:43,0:43:99:0,126,1618	0/0:62,0:62:99:0,187,2439	0/0:62,0:62:99:0,184,2388	0/0:59,0:59:99:0,175,2320	0/0:27,0:27:78:0,78,1030	0/0:74,0:74:99:0,220,2837	0/0:34,0:34:99:0,102,1329	0/0:82,0:82:99:0,247,3229
Contig00044	723987	.	G	A	18526.6	PASS	.	GT:AD:DP:GQ:PL	0/0:12,0:12:36:0,36,480	0/0:32,0:32:96:0,96,1280	0/0:11,0:11:33:0,33,430	0/0:33,0:33:99:0,99,1310	0/0:22,0:22:66:0,66,870	0/0:17,0:17:51:0,51,680	0/0:13,0:13:36:0,36,480	0/0:12,0:12:36:0,36,480	0/0:24,0:24:66:0,66,870	0/0:38,0:38:99:0,111,1459	0/0:18,0:18:54:0,54,720	0/0:8,0:8:24:0,24,310	0/0:14,0:14:42:0,42,550	0/0:6,0:6:18:0,18,240	0/0:6,0:6:18:0,18,240	0/0:34,0:34:99:0,102,1329	0/0:23,0:23:69:0,69,910	0/0:24,0:24:72:0,72,960	0/0:12,0:12:36:0,36,470	0/0:17,0:17:48:0,48,640	0/0:16,0:16:45:0,45,600	0/0:6,0:6:18:0,18,240	0/0:17,0:17:51:0,51,680	0/0:17,0:17:51:0,51,680	0/0:19,0:19:57:0,57,760	0/0:28,0:28:84:0,84,1120	0/0:10,0:10:30:0,30,400	0/0:19,0:19:57:0,57,760	0/0:5,0:5:15:0,15,200	0/0:14,0:14:42:0,42,560	0/0:26,0:26:78:0,78,1040	0/0:10,0:10:30:0,30,390	0/0:12,0:12:36:0,36,480	0/0:23,0:23:69:0,69,889	0/0:28,0:28:84:0,84,1120	0/0:7,0:7:21:0,21,280	0/0:67,0:67:99:0,199,2620	0/0:50,0:50:99:0,147,1960	0/1:5,5:10:99:170,0,170	0/0:13,0:13:39:0,39,520	0/0:13,0:13:39:0,39,520	0/1:16,17:33:99:570,0,541	0/1:5,9:14:99:297,0,158	0/1:6,2:8:56:56,0,216	0/1:13,10:23:99:331,0,451	0/0:20,0:20:57:0,57,760	0/1:15,7:22:99:214,0,523	0/0:13,0:13:39:0,39,520	0/1:25,21:46:99:691,0,862	0/0:8,0:8:24:0,24,320	0/1:16,5:22:99:137,0,567	0/1:9,6:15:99:185,0,315	0/1:7,6:13:99:201,0,241	0/1:17,10:27:99:319,0,588	1/1:0,10:10:30:400,30,0	0/0:20,0:20:57:0,57,760	0/1:3,8:11:87:287,0,87	0/0:20,0:20:60:0,60,790	0/1:12,13:25:99:434,0,405	0/1:11,3:14:78:78,0,388	0/0:15,0:15:45:0,45,600	0/0:9,0:9:27:0,27,360	0/0:7,0:7:21:0,21,270	0/0:33,0:33:99:0,99,1320	0/0:20,0:20:57:0,57,750	0/0:48,0:48:99:0,144,1920	0/0:4,0:4:12:0,12,160	0/0:24,0:24:72:0,72,960	0/0:10,0:10:30:0,30,390	0/0:7,0:7:21:0,21,280	0/0:33,0:33:99:0,99,1310	0/0:17,0:17:51:0,51,670	0/0:9,0:9:27:0,27,360	0/0:43,0:43:99:0,129,1710	0/0:25,0:25:75:0,75,990	0/0:17,0:17:45:0,45,600	0/0:9,0:9:27:0,27,350	0/0:8,0:8:24:0,24,320	0/0:22,0:22:66:0,66,870	0/1:38,28:67:99:922,0,1322	0/0:15,0:15:45:0,45,600	0/0:8,0:8:24:0,24,320	0/1:12,6:18:99:149,0,429	0/0:15,0:15:45:0,45,579	0/0:26,0:26:78:0,78,1040	0/0:20,0:20:54:0,54,720	0/0:11,0:11:33:0,33,430	0/0:9,0:9:27:0,27,350	0/0:12,0:12:36:0,36,480	0/0:7,0:7:21:0,21,280	0/0:7,0:7:21:0,21,280	0/0:17,0:17:51:0,51,670	0/0:42,0:42:99:0,126,1680	0/0:13,0:13:39:0,39,520	0/1:12,14:26:99:482,0,402	0/0:11,0:11:33:0,33,419	0/1:9,9:18:99:306,0,295	0/0:17,0:17:51:0,51,680	0/0:42,0:42:99:0,126,1670	0/0:4,0:4:12:0,12,160	0/0:61,0:61:99:0,184,2430	0/1:12,8:20:99:260,0,409	0/1:18,21:39:99:665,0,595	0/0:8,0:8:24:0,24,320	0/1:20,15:35:99:484,0,674	0/0:20,0:20:57:0,57,739	0/0:36,0:36:99:0,105,1400	0/0:10,0:10:30:0,30,400	0/0:24,0:24:69:0,69,899	0/0:40,0:40:99:0,120,1600	0/0:57,0:57:99:0,172,2239	0/0:19,0:19:57:0,57,760	0/0:44,0:44:99:0,132,1739	0/0:15,0:15:42:0,42,550	0/0:34,0:34:96:0,96,1270	0/0:29,0:29:87:0,87,1150	0/0:45,0:45:99:0,129,1699	0/0:20,0:20:60:0,60,800	0/0:41,0:41:99:0,123,1640	0/0:29,0:29:87:0,87,1150	0/0:31,0:31:93:0,93,1240	0/0:17,0:17:48:0,48,630	0/0:9,0:9:27:0,27,350	0/0:8,0:8:24:0,24,320	0/0:16,0:16:48:0,48,640	0/0:45,0:45:99:0,135,1800	0/0:27,0:27:81:0,81,1080	0/0:62,0:62:99:0,184,2399	0/0:11,0:11:30:0,30,400	0/0:13,0:13:39:0,39,520	0/0:32,0:32:96:0,96,1280	0/0:6,0:6:18:0,18,240	0/0:26,0:26:72:0,72,950	0/0:4,0:4:12:0,12,160	0/0:29,0:29:87:0,87,1160	0/0:18,0:18:54:0,54,720	0/0:26,0:26:78:0,78,1019	0/0:7,0:7:21:0,21,280	0/0:48,0:49:99:0,144,1910	0/0:23,0:23:63:0,63,830	0/0:13,0:13:39:0,39,520	0/0:47,0:47:99:0,138,1820	0/0:13,0:13:39:0,39,510	0/0:26,0:26:78:0,78,1040	0/0:28,0:28:84:0,84,1120	0/0:49,0:49:99:0,147,1940	0/0:9,0:9:27:0,27,360	0/0:25,0:25:75:0,75,1000	0/0:17,0:17:51:0,51,680	0/0:52,0:52:99:0,157,2080	0/0:19,0:19:57:0,57,750	0/0:55,0:55:99:0,163,2129	0/0:115,0:116:99:0,334,4337	0/0:46,0:46:99:0,138,1840	0/0:103,0:103:99:0,301,3959	0/0:82,0:82:99:0,241,3149	0/0:61,0:61:99:0,178,2329	0/0:62,0:63:99:0,184,2430	0/0:53,0:53:99:0,160,2120	0/0:29,0:29:84:0,84,1110	0/0:18,0:18:54:0,54,710	0/0:34,0:34:99:0,102,1319	0/0:54,0:54:99:0,160,2089	0/1:37,54:91:99:1869,0,1169	0/0:74,0:75:99:0,214,2820	0/0:33,0:33:99:0,99,1310	0/0:92,0:92:99:0,271,3528	0/0:28,0:28:84:0,84,1120	0/1:40,30:70:99:927,0,1369	0/0:52,0:52:99:0,153,2009	0/1:20,20:40:99:686,0,606	0/0:30,0:30:84:0,84,1110	0/0:26,0:26:78:0,78,1030	0/0:20,0:20:57:0,57,760	0/0:34,0:34:99:0,99,1289	0/0:28,0:28:84:0,84,1099	0/0:30,0:30:90:0,90,1190	0/0:17,0:17:48:0,48,640	0/0:56,0:56:99:0,163,2140	0/1:13,9:22:99:257,0,457	0/0:16,0:16:48:0,48,630	0/1:32,31:64:99:1030,0,1091	0/1:57,41:98:99:1298,0,1978	0/0:25,0:25:72:0,72,950	0/0:65,0:65:99:0,190,2500	0/1:18,7:25:99:205,0,645	0/0:16,0:16:45:0,45,600	0/0:49,0:49:99:0,144,1910	0/0:57,0:57:99:0,169,2230	0/0:132,0:132:99:0,391,5138	0/1:16,16:32:99:507,0,536	0/1:25,27:52:99:893,0,833	0/0:77,0:77:99:0,229,3009	0/0:27,0:27:75:0,75,1000	0/0:54,0:54:99:0,160,2089	0/0:61,0:61:99:0,181,2390	0/0:34,0:34:99:0,102,1360	0/0:44,0:44:99:0,132,1729	0/1:14,11:25:99:317,0,488	0/0:77,0:78:99:0,223,2929	0/0:53,0:53:99:0,157,2080	0/1:49,46:95:99:1473,0,1633	0/0:64,0:64:99:0,193,2519	0/0:95,0:96:99:0,271,3559	0/0:36,0:36:99:0,105,1400	0/0:66,0:66:99:0,193,2498	0/0:90,0:90:99:0,268,3561	1/1:0,19:19:57:750,57,0	0/0:61,0:62:99:0,181,2369	0/0:43,0:43:99:0,126,1670	0/0:62,0:62:99:0,187,2470	0/1:28,34:62:99:1140,0,879	0/0:59,0:59:99:0,169,2209	0/0:27,0:27:81:0,81,1070	0/0:74,0:74:99:0,223,2919	0/0:34,0:34:99:0,102,1350	0/0:82,0:82:99:0,241,3128
Contig00044	724002	.	C	T	177151	PASS	.	GT:AD:DP:GQ:PL	0/1:6,6:12:99:194,0,204	0/1:19,13:32:99:413,0,653	1/1:0,11:11:33:440,33,0	1/1:0,33:33:99:1299,99,0	0/0:22,0:22:66:0,66,880	0/0:17,0:17:48:0,48,640	0/1:5,8:13:99:281,0,151	0/1:6,6:12:99:204,0,204	1/1:0,24:24:72:960,72,0	1/1:0,38:38:99:1520,114,0	1/1:0,18:18:54:710,54,0	0/1:4,4:8:99:136,0,136	0/1:10,4:14:81:81,0,361	0/1:3,3:6:99:102,0,102	0/1:4,2:6:62:62,0,132	1/1:0,34:34:99:1299,99,0	1/1:0,23:23:69:910,69,0	1/1:0,24:24:72:960,72,0	1/1:0,12:12:36:480,36,0	1/1:0,17:17:51:670,51,0	1/1:0,16:16:48:640,48,0	1/1:0,6:6:18:240,18,0	1/1:0,17:17:45:590,45,0	1/1:0,17:17:51:680,51,0	1/1:0,19:19:57:750,57,0	0/1:17,11:28:99:356,0,585	0/1:6,4:10:99:120,0,210	1/1:0,19:19:54:720,54,0	1/1:0,5:5:15:200,15,0	1/1:0,14:14:42:539,42,0	1/1:0,26:26:78:1019,78,0	1/1:0,10:10:30:390,30,0	1/1:0,12:12:36:470,36,0	1/1:0,23:23:69:910,69,0	0/1:19,9:28:99:276,0,676	1/1:0,7:7:21:280,21,0	1/1:0,67:67:99:2630,199,0	1/1:0,50:50:99:2000,150,0	1/1:0,10:10:30:400,30,0	1/1:0,13:13:39:510,39,0	0/1:6,7:13:99:241,0,201	1/1:0,33:33:99:1320,99,0	1/1:0,14:14:42:560,42,0	1/1:0,8:8:24:320,24,0	1/1:0,23:23:69:920,69,0	1/1:0,20:20:60:790,60,0	1/1:0,22:22:66:880,66,0	1/1:0,13:13:39:520,39,0	1/1:0,46:46:99:1830,138,0	1/1:0,8:8:24:320,24,0	1/1:0,22:22:66:859,66,0	1/1:0,15:15:45:590,45,0	1/1:0,13:13:39:520,39,0	1/1:0,27:27:81:1070,81,0	1/1:0,10:10:30:400,30,0	1/1:0,20:20:60:800,60,0	1/1:0,11:11:33:430,33,0	1/1:0,20:20:60:790,60,0	1/1:0,25:25:75:969,75,0	1/1:0,14:14:42:550,42,0	1/1:0,15:15:42:550,42,0	1/1:0,9:9:27:339,27,0	1/1:0,7:7:21:280,21,0	1/1:0,33:33:99:1310,99,0	1/1:0,20:20:57:760,57,0	1/1:0,48:48:99:1889,144,0	1/1:0,4:4:12:160,12,0	1/1:0,24:24:69:910,69,0	1/1:0,10:10:30:400,30,0	1/1:0,7:7:21:280,21,0	1/1:0,33:33:99:1320,99,0	1/1:0,17:17:51:680,51,0	1/1:0,9:9:27:360,27,0	1/1:0,43:43:99:1720,129,0	1/1:0,25:25:75:990,75,0	0/1:12,5:17:99:149,0,419	0/1:1,8:9:13:293,0,13	1/1:0,8:8:24:320,24,0	0/1:3,19:22:54:694,0,54	0/1:38,29:67:99:959,0,1308	0/1:12,3:15:75:75,0,435	1/1:0,8:8:24:320,24,0	1/1:0,18:18:54:720,54,0	1/1:0,15:15:45:590,45,0	0/1:13,13:26:99:442,0,442	0/0:20,0:20:60:0,60,800	1/1:0,11:11:33:440,33,0	1/1:0,9:9:24:320,24,0	1/1:0,12:12:36:459,36,0	1/1:0,7:7:21:280,21,0	1/1:0,7:7:21:280,21,0	1/1:0,17:17:51:670,51,0	1/1:0,42:42:99:1670,126,0	1/1:0,13:13:39:520,39,0	0/1:2,24:26:2:882,0,2	1/1:0,11:11:33:440,33,0	1/1:0,18:18:54:710,54,0	1/1:0,17:17:51:680,51,0	1/1:0,42:42:99:1579,120,0	1/1:0,4:4:12:160,12,0	0/1:34,27:61:99:860,0,1159	1/1:0,20:20:60:800,60,0	1/1:0,39:39:99:1550,117,0	0/0:8,0:8:24:0,24,299	1/1:0,35:35:99:1390,105,0	0/0:20,0:20:60:0,60,779	0/0:36,0:36:99:0,108,1440	0/0:10,0:10:30:0,30,400	0/0:24,0:24:72:0,72,950	0/0:40,0:40:99:0,120,1590	0/0:57,0:57:99:0,172,2249	0/1:11,8:19:99:266,0,346	0/0:44,0:44:99:0,132,1750	0/0:15,0:15:45:0,45,600	0/0:34,0:34:96:0,96,1259	0/0:29,0:29:87:0,87,1150	0/0:45,0:45:99:0,129,1668	0/0:20,0:20:60:0,60,790	0/0:41,0:41:99:0,120,1590	0/1:14,15:29:99:502,0,473	0/1:15,16:31:99:536,0,507	0/0:17,0:17:48:0,48,630	0/0:9,0:9:27:0,27,360	0/1:6,2:8:56:56,0,216	0/0:16,0:16:45:0,45,590	0/0:45,0:45:99:0,132,1750	0/0:27,0:27:78:0,78,1040	1/1:0,62:62:99:2420,184,0	1/1:0,11:11:33:440,33,0	1/1:0,13:13:39:520,39,0	1/1:0,32:32:93:1240,93,0	1/1:0,6:6:18:240,18,0	1/1:0,26:26:78:1019,78,0	1/1:0,4:4:12:160,12,0	1/1:0,29:29:87:1150,87,0	1/1:0,18:18:54:720,54,0	1/1:0,26:26:78:1040,78,0	1/1:0,7:7:21:280,21,0	1/1:0,49:49:99:1960,147,0	0/0:23,0:23:63:0,63,840	0/0:13,0:13:36:0,36,480	0/1:23,24:47:99:819,0,779	0/1:7,6:13:99:201,0,241	1/1:0,26:26:78:1030,78,0	0/0:28,0:28:81:0,81,1059	0/0:49,0:49:99:0,144,1920	0/1:8,1:9:13:13,0,293	0/0:25,0:25:72:0,72,960	0/1:6,11:17:99:389,0,189	0/1:25,26:52:99:850,0,829	0/0:19,0:19:54:0,54,710	0/0:55,0:55:99:0,163,2160	0/0:115,0:116:99:0,334,4399	0/0:46,0:46:99:0,138,1820	0/0:103,0:103:99:0,298,3929	0/1:45,37:82:99:1205,0,1485	0/0:61,0:61:99:0,184,2420	0/0:63,0:63:99:0,187,2408	0/0:53,0:53:99:0,157,2080	0/0:29,0:29:84:0,84,1110	0/0:18,0:18:54:0,54,699	1/1:0,34:34:99:1350,102,0	0/0:53,0:54:99:0,156,2039	1/1:0,91:91:99:3540,268,0	0/1:47,27:75:99:736,0,1646	1/1:0,33:33:99:1320,99,0	1/1:0,92:92:99:3630,274,0	0/1:13,15:28:99:516,0,425	1/1:0,70:70:99:2750,208,0	1/1:0,52:52:99:2030,153,0	1/1:0,40:40:99:1579,120,0	0/1:9,21:30:99:702,0,242	1/1:0,26:26:78:1040,78,0	1/1:0,20:20:57:750,57,0	1/1:0,34:34:99:1320,99,0	0/0:28,0:28:84:0,84,1120	1/1:0,30:30:90:1190,90,0	1/1:0,17:17:51:680,51,0	1/1:0,56:56:99:2129,163,0	1/1:0,22:22:66:859,66,0	1/1:0,16:16:48:640,48,0	0/1:32,32:64:99:1067,0,1077	1/1:0,98:98:99:3820,289,0	0/1:15,10:25:99:325,0,525	1/1:0,65:65:99:2540,193,0	1/1:0,25:25:75:1000,75,0	1/1:0,16:16:48:640,48,0	1/1:0,49:49:99:1950,147,0	1/1:0,57:57:99:2220,169,0	0/0:132,0:132:99:0,391,5128	1/1:0,32:32:96:1280,96,0	1/1:0,52:52:99:2039,156,0	1/1:0,77:77:99:2960,223,0	1/1:0,27:27:81:1080,81,0	1/1:0,54:54:99:2160,163,0	1/1:0,61:61:99:2390,181,0	0/0:34,0:34:99:0,99,1320	0/1:25,19:44:99:628,0,857	1/1:0,25:25:75:990,75,0	0/0:78,0:78:99:0,232,3039	1/1:0,53:53:99:2009,153,0	1/1:0,95:95:99:3790,286,0	1/1:0,64:64:99:2479,190,0	1/1:0,95:95:99:3750,283,0	1/1:0,36:36:99:1400,105,0	1/1:1,65:66:99:2560,169,0	0/1:44,46:90:99:1522,0,1492	1/1:0,19:19:57:750,57,0	1/1:0,62:62:99:2470,187,0	1/1:0,43:43:99:1609,123,0	1/1:0,62:62:99:2420,184,0	1/1:0,62:62:99:2449,187,0	1/1:0,59:59:99:2310,175,0	1/1:0,27:27:78:1030,78,0	1/1:0,74:74:99:2920,220,0	1/1:0,34:34:99:1339,102,0	1/1:0,82:82:99:3180,241,0
Contig00044	1182003	.	T	A	70785.1	PASS	.	GT:AD:DP:GQ:PL	0/1:20,31:51:99:1050,0,650	0/1:12,30:42:99:1053,0,354	0/0:21,0:21:63:0,63,840	0/1:27,38:65:99:1325,0,874	0/0:42,0:42:99:0,126,1670	0/1:8,10:18:99:299,0,248	0/0:24,0:24:69:0,69,910	0/0:17,0:17:51:0,51,680	0/1:14,19:33:99:661,0,450	0/0:50,0:50:99:0,147,1940	1/1:0,47:47:99:1870,141,0	0/0:35,0:35:99:0,105,1390	0/1:28,17:45:99:545,0,985	0/1:19,5:24:99:128,0,688	0/0:18,0:18:54:0,54,720	1/1:0,16:16:45:600,45,0	1/1:0,27:27:81:1080,81,0	0/1:22,15:37:99:492,0,721	0/1:9,10:19:99:343,0,303	0/1:10,10:20:99:340,0,329	1/1:0,20:20:60:800,60,0	1/1:0,17:17:51:680,51,0	0/0:50,0:50:99:0,150,1980	0/1:12,24:36:99:841,0,341	0/1:22,17:39:99:552,0,752	0/0:30,0:30:90:0,90,1190	0/0:40,0:40:99:0,120,1569	0/0:19,0:19:57:0,57,760	0/1:14,10:24:99:328,0,488	0/0:41,0:41:99:0,123,1640	0/1:17,18:35:99:604,0,575	0/1:14,18:32:99:624,0,464	0/1:12,3:15:75:75,0,425	0/0:47,0:47:99:0,141,1880	0/0:70,0:70:99:0,208,2750	0/0:32,0:32:93:0,93,1230	0/0:68,0:68:99:0,202,2660	0/0:58,0:58:99:0,175,2310	0/0:32,0:32:96:0,96,1280	0/0:20,0:20:60:0,60,800	1/1:0,34:34:99:1350,102,0	0/0:29,0:29:87:0,87,1139	0/0:35,0:35:99:0,102,1350	0/1:17,9:26:99:285,0,554	0/0:39,0:39:99:0,114,1520	1/1:0,20:20:60:800,60,0	0/0:49,0:49:99:0,141,1849	0/0:22,0:22:66:0,66,859	0/0:47,0:47:99:0,141,1870	0/0:58,0:58:99:0,175,2300	0/0:16,0:16:48:0,48,640	0/0:24,0:24:72:0,72,950	0/0:35,0:35:99:0,102,1350	0/0:41,0:41:99:0,123,1599	0/1:19,16:35:99:535,0,634	0/0:34,0:34:99:0,99,1299	0/0:50,0:50:99:0,147,1960	0/0:36,0:36:99:0,108,1419	0/0:55,0:55:99:0,166,2169	0/0:27,0:27:81:0,81,1059	0/0:22,0:22:66:0,66,870	0/0:23,0:23:69:0,69,920	0/0:17,0:17:48:0,48,640	0/0:31,0:31:93:0,93,1230	0/0:36,0:36:99:0,108,1419	0/0:44,0:44:99:0,132,1729	0/0:15,0:15:45:0,45,590	0/0:38,0:38:99:0,111,1470	0/0:38,0:38:99:0,114,1510	0/0:22,0:22:66:0,66,859	0/0:56,0:56:99:0,169,2230	0/0:35,0:35:99:0,105,1369	0/0:12,0:12:36:0,36,480	0/0:52,0:52:99:0,157,2060	0/0:21,0:21:63:0,63,830	1/1:0,33:33:96:1280,96,0	0/1:41,5:46:65:65,0,1465	0/1:12,8:20:99:260,0,420	0/1:28,7:35:99:175,0,994	0/0:42,0:42:99:0,126,1680	0/0:53,0:53:99:0,157,2080	0/1:10,7:17:99:229,0,349	0/1:22,17:39:99:542,0,763	0/0:32,0:32:96:0,96,1270	0/1:25,9:34:99:258,0,887	1/1:1,60:61:99:2360,144,0	0/1:26,12:38:99:366,0,926	0/1:4,3:7:99:99,0,139	0/1:31,20:51:99:626,0,1076	0/1:7,13:20:99:460,0,220	0/1:18,6:24:99:168,0,648	0/1:7,9:16:99:302,0,232	0/1:42,36:78:99:1205,0,1435	0/1:12,13:25:99:445,0,394	0/0:86,0:86:99:0,256,3390	0/0:14,0:14:42:0,42,560	0/0:21,0:21:63:0,63,830	0/0:33,0:33:99:0,99,1320	0/0:61,0:61:99:0,184,2440	0/1:8,9:17:99:272,0,272	0/1:28,20:48:99:656,0,955	0/0:24,0:24:72:0,72,960	0/0:71,0:71:99:0,211,2790	1/1:0,30:30:90:1190,90,0	0/0:42,0:42:99:0,126,1649	0/1:7,20:27:99:708,0,188	1/1:0,60:60:99:2369,181,0	0/0:29,0:29:87:0,87,1160	0/0:38,0:38:99:0,108,1440	0/0:42,0:42:99:0,126,1680	0/0:67,0:67:99:0,202,2649	0/0:40,0:40:99:0,120,1590	0/0:92,0:92:99:0,277,3660	0/1:12,10:22:99:334,0,414	0/0:62,0:62:99:0,184,2420	0/1:28,29:57:99:971,0,912	0/1:13,19:32:99:627,0,416	0/0:37,0:37:99:0,108,1419	0/0:40,0:40:99:0,120,1579	0/0:89,0:89:99:0,262,3429	0/0:52,0:52:99:0,157,2070	0/0:44,0:44:99:0,132,1750	0/0:11,0:11:33:0,33,440	0/0:26,0:26:78:0,78,1030	0/0:27,0:27:75:0,75,1000	0/0:40,0:40:99:0,120,1600	0/0:50,0:50:99:0,150,1969	0/0:94,0:94:99:0,277,3649	0/0:30,0:30:87:0,87,1160	0/0:54,0:54:99:0,163,2150	0/0:61,0:61:99:0,184,2440	0/0:21,0:21:60:0,60,800	0/0:33,0:33:99:0,99,1310	0/0:36,0:36:99:0,105,1400	0/0:40,0:40:99:0,120,1600	0/0:38,0:38:99:0,114,1499	0/0:53,0:53:99:0,153,2009	0/0:10,0:10:30:0,30,400	0/0:35,0:35:99:0,105,1390	0/0:49,0:49:99:0,147,1940	0/0:36,0:36:99:0,108,1419	0/0:71,0:71:99:0,211,2759	0/1:23,24:47:99:819,0,779	0/0:31,0:31:93:0,93,1240	0/0:21,0:21:63:0,63,819	0/0:38,0:38:99:0,111,1449	0/0:17,0:17:51:0,51,680	0/0:46,0:46:99:0,138,1799	0/0:48,0:48:99:0,144,1879	0/0:79,0:79:99:0,232,3029	0/0:19,0:19:57:0,57,750	0/1:44,33:77:99:1091,0,1460	0/0:184,1:185:99:0,542,7160	0/0:39,0:39:99:0,114,1489	0/1:26,36:62:99:1260,0,759	0/1:37,21:58:99:581,0,1312	0/0:82,0:82:99:0,241,3169	0/1:49,44:93:99:1460,0,1670	0/0:107,0:107:99:0,313,4150	0/0:48,0:48:99:0,144,1900	0/0:59,0:59:99:0,178,2329	0/0:66,0:66:99:0,199,2609	0/0:98,0:98:99:0,289,3809	0/0:131,0:131:99:0,391,5097	0/0:74,0:74:99:0,220,2869	0/1:26,12:38:99:366,0,926	0/0:134,0:134:99:0,397,5239	0/0:36,0:36:99:0,105,1379	0/0:76,0:76:99:0,226,2980	0/0:144,0:144:99:0,430,5679	0/1:28,32:60:99:1100,0,929	0/0:34,0:34:99:0,102,1329	0/1:26,50:76:99:1740,0,811	0/0:49,0:49:99:0,147,1950	0/0:44,0:44:99:0,123,1640	0/0:47,0:47:99:0,138,1820	0/0:34,0:34:99:0,99,1299	0/0:47,0:47:99:0,141,1880	0/0:144,0:144:99:0,424,5599	0/0:24,0:24:72:0,72,960	0/0:43,0:43:99:0,120,1579	0/0:115,0:115:99:0,343,4509	0/1:51,56:107:99:1918,0,1697	0/0:56,0:56:99:0,169,2199	0/0:85,0:86:99:0,247,3239	0/0:21,0:21:63:0,63,830	0/0:92,0:92:99:0,277,3608	0/1:34,31:65:99:1048,0,1128	0/1:36,32:68:99:1042,0,1160	0/1:162,88:250:99:2746,0,5576	0/0:132,0:132:99:0,388,5119	0/0:121,1:123:99:0,318,4608	0/1:31,37:68:99:1268,0,967	0/0:42,0:42:99:0,126,1670	0/1:60,76:136:99:2621,0,1970	0/0:77,0:77:99:0,229,3020	0/0:83,0:83:99:0,250,3300	0/0:60,0:60:99:0,175,2310	1/1:0,72:72:99:2778,214,0	0/1:48,66:114:99:2277,0,1556	0/0:82,0:82:99:0,247,3270	0/1:30,55:85:99:1937,0,907	0/0:152,0:152:99:0,442,5808	0/0:70,0:70:99:0,205,2585	0/1:39,37:76:99:1254,0,1284	0/0:113,0:113:99:0,337,4470	0/0:213,0:213:99:0,641,8511	0/0:54,0:54:99:0,160,2120	0/1:24,18:42:99:594,0,823	0/1:65,71:136:99:2406,0,2107	0/0:71,0:72:99:0,211,2800	1/1:0,70:70:99:2800,211,0	0/1:57,53:110:99:1768,0,1908	0/1:7,18:25:99:624,0,205	0/1:50,47:97:99:1584,0,1634	0/1:50,38:88:99:1255,0,1715	0/0:130,0:130:99:0,385,5079
Contig00044	1182061	.	A	G	145379	PASS	.	GT:AD:DP:GQ:PL	0/1:31,20:51:99:610,0,1090	0/1:30,12:42:99:343,0,1074	0/0:21,0:21:60:0,60,800	0/0:65,0:65:99:0,196,2559	1/1:0,42:42:99:1640,123,0	0/0:18,0:18:51:0,51,649	0/0:24,0:24:66:0,66,880	0/0:16,1:17:11:0,11,600	0/0:33,0:33:99:0,99,1299	0/0:50,0:50:99:0,144,1879	0/0:47,0:47:99:0,138,1830	0/1:19,16:35:99:524,0,655	0/0:45,0:45:99:0,135,1790	0/0:24,0:24:72:0,72,950	0/1:15,3:18:66:66,0,546	0/0:16,0:16:48:0,48,630	0/0:27,0:27:81:0,81,1070	0/0:37,0:37:99:0,111,1470	0/0:19,0:19:57:0,57,760	0/0:20,0:20:60:0,60,800	0/0:20,0:20:57:0,57,760	0/0:17,0:17:51:0,51,680	0/0:50,0:50:99:0,150,2000	0/0:36,0:36:99:0,108,1440	0/0:39,0:39:99:0,117,1560	0/0:30,0:30:90:0,90,1190	0/0:40,0:40:99:0,120,1590	0/0:19,0:19:54:0,54,720	0/0:24,0:24:72:0,72,960	0/0:41,0:41:99:0,120,1590	0/0:35,0:35:99:0,102,1360	0/0:32,0:32:96:0,96,1280	0/0:15,0:15:45:0,45,600	0/0:47,0:47:99:0,141,1870	0/0:70,0:70:99:0,211,2769	0/1:12,20:32:99:686,0,336	0/1:22,46:68:99:1615,0,675	1/1:0,58:58:99:2300,175,0	0/1:11,21:32:99:744,0,344	0/0:20,0:20:60:0,60,790	0/0:34,0:34:99:0,99,1310	0/1:8,21:29:99:716,0,236	0/1:14,21:35:99:735,0,455	0/1:17,9:26:99:245,0,605	0/1:20,19:39:99:595,0,675	0/0:20,0:20:60:0,60,779	1/1:0,49:49:99:1729,132,0	1/1:0,22:22:66:880,66,0	1/1:0,47:47:99:1799,138,0	0/1:34,24:58:99:786,0,1175	1/1:0,16:16:45:600,45,0	1/1:0,24:24:72:960,72,0	1/1:0,35:35:99:1310,99,0	1/1:0,41:41:99:1609,123,0	0/0:35,0:35:99:0,105,1400	0/1:18,16:34:99:538,0,618	1/1:0,49:49:99:1950,147,0	0/1:14,23:37:99:801,0,412	1/1:0,55:55:99:2180,166,0	1/1:0,27:27:81:1080,81,0	0/0:22,0:22:66:0,66,859	0/0:23,0:23:69:0,69,920	1/1:0,17:17:51:680,51,0	1/1:0,31:31:93:1240,93,0	1/1:1,35:36:68:1350,68,0	1/1:0,44:44:99:1710,129,0	1/1:0,15:15:45:600,45,0	1/1:0,38:38:99:1520,114,0	1/1:0,38:38:99:1520,114,0	1/1:0,22:22:63:830,63,0	0/1:26,30:56:99:995,0,875	0/0:35,0:35:99:0,102,1339	0/1:7,5:12:99:164,0,244	1/1:0,51:52:99:2030,153,0	1/1:0,21:21:63:840,63,0	0/0:33,0:33:99:0,99,1320	0/1:5,41:46:62:1481,0,62	0/0:20,0:20:60:0,60,800	0/1:7,28:35:99:978,0,178	0/1:31,11:42:99:314,0,1114	0/1:28,25:53:99:841,0,961	0/0:17,0:17:51:0,51,680	0/0:38,1:39:77:0,77,1470	1/1:0,32:32:96:1280,96,0	0/1:9,25:34:99:776,0,267	0/0:62,0:62:99:0,184,2430	0/0:38,0:38:99:0,114,1510	0/0:7,0:7:18:0,18,230	0/0:51,0:51:99:0,150,1990	0/0:20,0:20:60:0,60,759	0/0:24,0:24:72:0,72,950	0/0:16,0:16:48:0,48,640	0/0:78,0:78:99:0,232,3070	0/0:25,0:25:75:0,75,1000	0/1:47,39:86:99:1284,0,1574	0/0:14,0:14:42:0,42,560	1/1:0,21:21:63:830,63,0	1/1:0,33:33:99:1320,99,0	1/1:0,61:61:99:2390,181,0	0/1:8,9:17:99:309,0,269	0/0:48,0:48:99:0,144,1889	1/1:0,24:24:72:960,72,0	0/1:36,35:71:99:1182,0,1142	0/0:30,0:30:87:0,87,1150	0/1:21,21:42:99:703,0,693	0/0:27,0:27:81:0,81,1080	0/0:60,0:60:99:0,181,2369	0/1:12,17:29:99:596,0,356	0/1:22,15:37:99:434,0,735	0/1:27,15:42:99:474,0,954	0/0:67,0:67:99:0,202,2670	0/0:40,0:40:99:0,120,1569	0/0:92,0:92:99:0,274,3641	0/0:22,0:22:66:0,66,880	0/0:62,0:62:99:0,187,2470	0/0:57,0:57:99:0,172,2280	0/0:32,0:32:93:0,93,1230	0/0:37,0:37:99:0,111,1459	0/0:40,0:40:99:0,120,1600	1/1:0,89:89:99:3510,265,0	0/0:52,0:52:99:0,157,2080	0/1:21,23:44:99:788,0,708	1/1:0,11:11:33:430,33,0	0/0:26,0:26:75:0,75,990	0/1:8,19:27:99:668,0,239	0/1:23,17:40:99:560,0,800	1/1:0,50:50:99:1950,147,0	0/1:63,31:95:99:916,0,2146	0/1:17,13:30:99:419,0,590	1/1:0,54:54:99:2160,163,0	0/1:32,29:61:99:956,0,1076	0/1:12,9:21:99:300,0,380	1/1:0,33:33:99:1320,99,0	0/1:19,17:36:99:561,0,641	1/1:0,40:40:99:1590,120,0	0/1:21,17:38:99:555,0,715	0/1:25,28:53:99:930,0,830	1/1:0,10:10:30:400,30,0	0/1:29,6:35:87:87,0,1058	0/1:20,29:49:99:1013,0,653	0/0:34,2:36:25:0,25,1240	0/0:71,0:71:99:0,214,2809	0/1:24,23:47:99:731,0,811	0/0:31,0:31:90:0,90,1200	0/0:21,0:21:57:0,57,739	0/0:38,0:38:99:0,108,1419	1/1:1,16:17:11:600,11,0	0/0:46,0:46:99:0,138,1830	1/1:0,48:48:99:1900,144,0	0/0:79,0:79:99:0,238,3109	0/0:19,0:19:57:0,57,750	0/1:33,44:77:99:1471,0,1071	0/0:186,0:186:99:0,554,7309	0/0:39,0:39:99:0,117,1508	0/0:62,0:62:99:0,175,2320	0/0:58,0:58:99:0,175,2289	0/0:83,0:83:99:0,241,3200	0/0:93,0:93:99:0,268,3540	0/1:14,93:107:99:3256,0,247	0/0:47,1:48:99:0,138,1799	0/0:59,0:59:99:0,178,2350	0/1:33,33:66:99:1122,0,1111	0/1:55,43:98:99:1397,0,1868	0/1:80,51:131:99:1584,0,2683	0/1:46,28:74:99:863,0,1563	0/1:12,26:38:99:898,0,329	0/0:133,0:134:99:0,394,5178	1/1:0,36:36:99:1409,108,0	0/0:76,0:76:99:0,220,2889	0/0:144,0:144:99:0,433,5730	0/1:32,28:60:99:940,0,1079	0/0:34,0:34:99:0,102,1350	0/1:50,26:76:99:814,0,1683	1/1:0,49:49:99:1940,147,0	0/1:22,22:44:99:743,0,674	0/0:47,0:47:99:0,141,1870	1/1:0,34:34:96:1239,96,0	1/1:0,47:47:99:1790,135,0	0/1:81,63:144:99:2059,0,2760	0/1:15,9:24:99:288,0,528	0/1:28,15:43:99:440,0,920	0/1:58,57:115:99:1943,0,1822	0/1:56,51:107:99:1677,0,1877	0/1:31,25:56:99:821,0,1051	0/1:49,37:86:99:1153,0,1694	0/1:15,6:21:99:166,0,527	1/1:0,91:91:99:3540,268,0	0/1:31,34:65:99:1165,0,1045	0/0:68,0:68:99:0,202,2649	0/0:250,0:250:99:0,743,9798	1/1:0,132:132:99:5218,397,0	0/1:81,43:124:99:1322,0,2773	0/1:37,31:68:99:1018,0,1197	0/0:42,0:42:99:0,123,1630	0/0:136,0:136:99:0,394,5178	1/1:0,77:77:99:3020,229,0	0/0:83,0:83:99:0,250,3300	0/1:34,25:60:99:826,0,1125	0/0:72,0:72:99:0,214,2757	0/0:113,0:114:99:0,334,4420	1/1:0,82:82:99:3209,244,0	0/1:55,30:85:99:900,0,1869	1/1:0,151:152:99:5777,442,0	0/1:25,44:70:99:1403,0,754	0/1:37,39:76:99:1297,0,1217	0/1:59,54:113:99:1776,0,1976	0/1:118,94:213:99:3108,0,3926	0/1:32,22:54:99:710,0,1081	0/0:42,0:42:99:0,123,1630	0/0:136,0:136:99:0,403,5319	1/1:0,71:72:99:2790,211,0	0/0:70,0:70:99:0,211,2790	0/0:110,0:110:99:0,328,4267	0/1:18,7:25:99:208,0,608	0/0:97,0:97:99:0,289,3809	0/0:88,0:88:99:0,265,3500	0/1:66,64:130:99:2123,0,2165
Contig00044	1182350	.	G	C	10320.1	PASS	.	GT:AD:DP:GQ:PL	0/0:51,0:51:99:0,150,1990	0/0:42,0:42:99:0,126,1659	0/0:21,0:21:60:0,60,800	0/0:65,0:65:99:0,196,2580	0/0:42,0:42:99:0,123,1609	0/0:19,0:19:48:0,48,619	0/0:24,0:24:72:0,72,960	0/0:17,0:17:51:0,51,680	0/1:13,19:32:99:653,0,424	0/0:50,0:50:99:0,147,1898	0/0:47,0:47:99:0,141,1870	0/0:35,0:35:99:0,102,1350	0/0:45,0:45:99:0,129,1699	0/0:24,0:24:72:0,72,960	0/0:18,0:18:51:0,51,680	0/0:16,0:16:48:0,48,630	0/0:27,0:27:81:0,81,1070	0/1:22,15:37:99:489,0,748	0/1:9,10:19:99:343,0,292	0/0:20,0:20:54:0,54,720	0/0:20,0:20:60:0,60,790	0/0:17,0:17:51:0,51,670	0/0:50,0:50:99:0,150,1980	0/0:36,0:36:99:0,108,1430	0/0:39,0:39:99:0,117,1560	0/0:30,0:30:90:0,90,1179	0/0:40,0:40:99:0,117,1560	0/0:19,0:19:57:0,57,750	0/0:24,0:24:72:0,72,960	0/0:41,0:41:99:0,123,1619	0/0:35,0:35:99:0,102,1339	0/0:32,0:32:93:0,93,1230	0/0:15,0:15:42:0,42,560	0/0:47,0:47:99:0,138,1830	0/0:70,0:70:99:0,208,2708	0/0:32,0:32:96:0,96,1249	0/0:68,0:68:99:0,199,2620	0/0:58,0:58:99:0,175,2310	0/0:32,0:32:96:0,96,1280	0/0:20,0:20:57:0,57,750	0/0:34,0:34:99:0,99,1320	0/0:29,0:29:87:0,87,1129	0/0:35,0:35:99:0,105,1379	0/0:26,0:26:78:0,78,1040	0/0:39,0:39:99:0,114,1510	0/0:20,0:20:60:0,60,790	0/0:49,0:49:99:0,141,1849	0/0:22,0:22:66:0,66,880	0/0:47,0:47:99:0,141,1870	0/0:58,0:58:99:0,172,2280	0/0:16,0:16:48:0,48,609	0/0:24,0:24:69:0,69,910	0/0:35,0:35:99:0,102,1339	0/0:41,0:41:99:0,120,1569	0/0:34,0:35:99:0,102,1360	0/0:34,0:34:99:0,102,1329	0/0:50,0:50:99:0,150,2000	0/0:37,0:37:99:0,108,1430	0/0:55,0:55:99:0,166,2190	0/0:25,0:25:75:0,75,979	0/0:22,0:22:63:0,63,840	0/0:23,0:23:69:0,69,899	0/0:17,0:17:48:0,48,630	0/0:30,0:31:90:0,90,1200	0/0:36,0:36:99:0,108,1440	0/0:44,0:44:99:0,129,1668	0/0:15,0:15:45:0,45,600	0/0:38,0:38:99:0,114,1499	0/0:38,0:38:99:0,114,1510	0/0:22,0:22:66:0,66,859	0/0:56,0:56:99:0,169,2230	0/0:35,0:35:99:0,99,1310	0/0:12,0:12:36:0,36,480	0/0:52,0:52:99:0,157,2049	0/0:21,0:21:63:0,63,840	0/0:33,0:33:93:0,93,1240	0/0:45,0:45:99:0,132,1708	0/0:20,0:20:54:0,54,720	0/0:35,0:35:99:0,105,1379	0/0:42,0:42:99:0,126,1628	0/0:53,0:53:99:0,160,2079	0/0:17,0:17:51:0,51,659	0/0:39,0:39:99:0,114,1489	0/0:32,0:32:96:0,96,1259	0/0:34,0:34:99:0,99,1299	0/0:62,0:62:99:0,181,2380	0/0:38,0:38:99:0,108,1430	0/0:7,0:7:21:0,21,270	0/0:51,0:51:99:0,153,2009	0/0:20,0:20:60:0,60,790	0/0:24,0:24:72:0,72,939	0/0:16,0:16:45:0,45,600	0/0:78,0:78:99:0,235,3100	0/0:25,0:25:75:0,75,979	0/0:86,0:86:99:0,259,3420	0/0:14,0:14:39:0,39,520	0/0:21,0:21:63:0,63,840	0/0:33,0:33:96:0,96,1259	0/0:61,0:61:99:0,172,2260	0/0:17,0:17:48:0,48,630	0/0:48,0:48:99:0,144,1889	0/0:24,0:24:72:0,72,950	0/0:71,0:71:99:0,211,2738	0/0:30,0:30:90:0,90,1179	0/0:42,0:42:99:0,123,1619	0/0:27,0:27:81:0,81,1049	0/0:60,0:60:99:0,178,2319	0/0:29,0:29:87:0,87,1150	0/0:38,0:38:99:0,114,1489	0/0:42,0:42:99:0,126,1680	0/0:67,0:67:99:0,190,2489	0/0:40,0:40:99:0,120,1600	0/0:92,0:92:99:0,277,3660	0/0:22,0:22:63:0,63,830	0/0:62,0:62:99:0,184,2399	0/0:57,0:57:99:0,172,2270	0/0:32,0:32:90:0,90,1179	0/0:37,0:37:99:0,111,1470	0/0:40,0:40:99:0,120,1600	0/0:89,0:89:99:0,268,3509	0/0:52,0:52:99:0,157,2060	0/0:43,0:44:99:0,129,1710	0/0:11,0:11:30:0,30,400	0/0:26,0:26:78:0,78,1030	0/0:27,0:27:78:0,78,1030	0/0:40,0:40:99:0,120,1600	0/0:50,0:50:99:0,150,1980	0/0:96,0:96:99:0,277,3556	0/0:29,0:30:87:0,87,1150	0/0:54,0:54:99:0,163,2150	0/0:61,0:61:99:0,184,2409	0/0:21,0:21:63:0,63,830	0/0:33,0:33:93:0,93,1240	0/0:36,0:36:99:0,108,1430	0/0:40,0:40:99:0,120,1590	0/0:38,0:38:99:0,114,1499	0/0:53,0:53:99:0,153,2009	0/0:10,0:10:30:0,30,390	0/0:35,0:35:99:0,102,1319	0/0:49,0:49:99:0,144,1868	0/0:36,0:36:99:0,108,1430	0/0:71,0:71:99:0,211,2790	0/0:46,0:47:99:0,138,1809	0/0:31,0:31:93:0,93,1240	0/0:21,0:21:60:0,60,769	0/0:37,0:38:99:0,105,1379	0/0:17,0:17:51:0,51,680	0/0:46,0:46:99:0,132,1729	0/0:48,0:48:99:0,144,1889	0/0:79,0:79:99:0,235,3048	0/0:19,0:19:57:0,57,760	0/0:77,0:77:99:0,232,3029	0/0:186,0:186:99:0,554,7288	0/0:39,0:39:99:0,105,1400	0/0:61,0:62:99:0,169,2188	0/0:58,0:58:99:0,163,2108	0/0:83,0:83:99:0,250,3269	0/0:89,0:93:99:0,265,3458	0/0:107,0:107:99:0,316,4159	0/0:47,0:48:99:0,138,1809	0/0:59,0:59:99:0,175,2320	0/0:66,0:66:99:0,199,2620	0/0:98,0:98:99:0,295,3858	0/0:131,0:131:99:0,388,5109	0/0:72,0:73:99:0,196,2497	0/0:38,0:38:99:0,114,1510	0/0:133,0:134:99:0,388,5067	0/0:34,0:36:90:0,90,1148	0/0:76,0:76:99:0,220,2869	0/0:144,0:144:99:0,427,5619	0/0:60,0:60:99:0,178,2350	0/0:32,0:34:93:0,93,1188	0/0:75,0:76:99:0,223,2919	0/0:50,0:50:99:0,147,1960	0/0:44,0:44:99:0,126,1670	0/0:47,0:47:99:0,141,1849	0/0:34,0:34:99:0,99,1279	0/0:47,0:47:99:0,141,1870	0/0:144,0:144:99:0,427,5619	0/0:24,0:24:69:0,69,899	0/0:42,0:43:99:0,126,1639	0/0:115,0:115:99:0,331,4390	0/1:51,56:107:99:1901,0,1671	0/0:56,0:56:99:0,163,2150	0/0:85,0:86:99:0,244,3116	0/0:21,0:21:60:0,60,748	0/0:92,0:92:99:0,271,3580	0/1:34,31:65:99:1000,0,1099	0/0:68,0:68:99:0,190,2468	0/0:248,0:250:99:0,734,9699	0/0:132,0:132:99:0,391,5180	0/0:124,0:125:99:0,352,4556	0/0:68,0:68:99:0,193,2477	0/0:42,0:42:99:0,123,1619	0/1:60,76:136:99:2560,0,1919	0/0:77,0:77:99:0,229,3009	0/0:83,0:83:99:0,241,3200	0/0:60,0:60:99:0,181,2369	0/1:43,29:72:99:876,0,1384	0/0:114,0:114:99:0,337,4439	0/0:81,0:82:99:0,238,3140	0/0:85,0:85:99:0,250,3269	0/0:152,0:152:99:0,448,5847	0/0:69,0:70:99:0,190,2375	0/1:39,37:76:99:1231,0,1321	0/0:113,0:113:99:0,328,4298	0/0:213,0:213:99:0,638,8398	0/0:54,0:54:99:0,163,2129	0/0:42,0:42:99:0,123,1578	0/0:136,0:136:99:0,406,5359	0/0:71,0:72:99:0,205,2700	0/1:26,44:70:99:1444,0,835	0/0:110,0:110:99:0,331,4318	0/0:25,0:25:72:0,72,960	0/0:97,0:97:99:0,283,3698	0/0:87,0:88:99:0,259,3409	0/0:130,0:130:99:0,376,4876
Contig00044	1310255	.	G	A	9136.01	PASS	.	GT:AD:DP:GQ:PL	0/0:47,0:47:99:0,138,1820	0/0:60,0:60:99:0,181,2369	0/0:43,0:43:99:0,126,1670	0/0:110,0:111:99:0,325,4258	0/0:43,0:43:99:0,126,1639	0/1:3,9:12:84:282,0,84	0/0:47,0:47:99:0,141,1870	0/0:23,0:23:69:0,69,910	0/0:89,0:89:99:0,259,3420	0/0:20,0:20:60:0,60,800	0/0:70,0:70:99:0,211,2759	0/0:50,0:50:99:0,144,1900	0/0:52,0:52:99:0,157,2060	0/0:42,0:42:99:0,126,1670	0/0:17,0:17:51:0,51,670	0/0:18,0:18:54:0,54,699	0/0:52,0:52:99:0,150,1980	0/0:84,0:84:99:0,250,3320	0/0:37,0:37:99:0,111,1449	0/0:21,0:21:63:0,63,830	0/0:19,0:19:57:0,57,760	0/0:25,0:25:75:0,75,990	0/0:50,0:50:99:0,150,1980	0/0:69,0:69:99:0,208,2729	0/0:26,0:26:78:0,78,1030	0/0:57,0:57:99:0,172,2239	0/0:38,0:38:99:0,111,1459	0/0:30,0:30:90:0,90,1179	0/0:24,0:24:72:0,72,950	0/0:70,0:70:99:0,208,2708	0/0:40,0:40:99:0,117,1539	0/0:44,0:44:99:0,129,1720	0/0:36,0:37:99:0,105,1359	0/0:84,0:84:99:0,250,3320	0/0:103,0:104:99:0,307,4049	0/0:30,0:30:87:0,87,1160	0/0:93,0:93:99:0,277,3670	0/0:82,0:82:99:0,244,3230	0/0:51,0:51:99:0,153,1999	0/0:42,0:42:99:0,126,1670	0/0:47,0:47:99:0,138,1820	0/0:42,0:42:99:0,126,1649	0/0:106,0:106:99:0,313,4140	0/0:44,0:44:99:0,132,1739	0/0:52,0:52:99:0,153,2009	0/0:37,0:37:99:0,108,1440	0/0:104,0:104:99:0,310,4089	0/0:38,0:38:99:0,114,1510	0/0:63,0:63:99:0,190,2489	0/0:68,0:68:99:0,205,2720	0/0:39,0:39:99:0,117,1539	0/0:14,0:14:42:0,42,560	0/0:47,0:48:99:0,141,1880	0/0:79,0:79:99:0,235,3089	0/0:62,0:62:99:0,187,2460	0/0:40,0:40:99:0,117,1529	0/0:65,0:65:99:0,196,2569	0/0:63,0:63:99:0,190,2510	0/0:54,0:54:99:0,163,2160	0/0:41,0:41:99:0,123,1630	0/0:42,0:42:99:0,123,1619	0/0:37,0:37:99:0,108,1440	0/0:32,0:32:93:0,93,1240	0/0:49,0:50:99:0,144,1900	0/0:75,0:75:99:0,217,2839	0/0:81,0:81:99:0,244,3220	0/0:23,0:23:66:0,66,880	0/0:31,0:31:93:0,93,1240	0/0:48,0:48:99:0,144,1920	0/0:36,0:36:99:0,108,1419	0/0:104,0:104:99:0,304,4009	0/0:29,0:29:87:0,87,1139	0/0:65,0:65:99:0,196,2580	0/0:66,0:66:99:0,193,2560	0/0:35,0:35:99:0,99,1310	0/0:40,0:40:99:0,120,1590	0/0:55,0:55:99:0,166,2159	0/0:45,0:45:99:0,132,1739	0/0:65,0:65:99:0,196,2580	0/0:75,0:75:99:0,223,2960	0/0:49,0:49:99:0,147,1929	0/0:43,0:43:99:0,129,1668	0/0:47,0:47:99:0,135,1780	0/0:42,0:42:99:0,114,1510	0/0:51,0:51:99:0,153,2020	0/0:62,0:62:99:0,187,2470	0/0:28,0:28:78:0,78,1019	0/0:19,0:19:54:0,54,720	0/0:59,0:59:99:0,175,2320	0/0:31,0:31:93:0,93,1230	0/0:22,0:22:66:0,66,880	0/0:22,0:22:66:0,66,870	0/0:100,0:100:99:0,298,3898	0/0:54,0:54:99:0,157,2049	0/0:90,0:91:99:0,265,3489	0/0:28,0:28:84:0,84,1089	0/0:35,0:35:99:0,102,1350	0/0:95,0:95:99:0,283,3750	0/0:65,0:66:99:0,196,2590	0/0:21,0:21:63:0,63,840	0/0:61,0:61:99:0,181,2380	0/0:46,0:46:99:0,138,1809	0/0:55,1:56:99:0,126,2109	0/0:48,0:48:99:0,144,1900	0/0:59,0:59:99:0,172,2228	0/0:57,0:57:99:0,166,2138	0/0:83,0:83:99:0,247,3249	1/1:0,67:67:99:2649,202,0	0/0:60,0:60:99:0,175,2300	1/1:1,71:72:99:2708,174,0	0/0:87,0:87:99:0,256,3338	0/1:30,12:42:99:354,0,1063	0/0:97,0:98:99:0,289,3809	0/0:24,0:24:72:0,72,950	0/0:57,0:57:99:0,172,2249	0/0:85,0:85:99:0,250,3279	0/0:27,0:27:81:0,81,1039	0/0:60,0:60:99:0,178,2350	0/0:59,0:59:99:0,178,2350	0/0:49,0:49:99:0,147,1950	0/0:64,0:64:99:0,193,2560	0/0:44,0:44:99:0,132,1750	0/0:9,0:9:27:0,27,339	0/0:48,0:48:99:0,144,1879	0/0:40,0:40:99:0,114,1520	0/0:46,0:46:99:0,138,1820	0/0:67,0:67:99:0,202,2628	0/0:69,0:69:99:0,208,2708	0/0:42,0:42:99:0,123,1630	0/0:80,0:80:99:0,238,3140	0/0:49,0:49:99:0,147,1950	0/0:24,0:24:72:0,72,960	0/0:49,0:49:99:0,147,1950	0/0:55,0:55:99:0,160,2100	0/0:51,0:51:99:0,150,1990	0/0:71,0:71:99:0,211,2769	0/0:66,0:66:99:0,199,2557	0/0:19,0:19:57:0,57,760	0/0:55,0:55:99:0,160,2089	0/0:50,0:51:99:0,150,1969	0/0:49,0:50:99:0,144,1920	0/0:88,0:88:99:0,259,3368	0/0:48,0:48:99:0,141,1870	0/0:69,0:69:99:0,202,2670	0/0:18,0:18:51:0,51,659	0/0:48,0:48:99:0,144,1910	0/1:22,9:31:99:270,0,750	0/0:36,0:36:99:0,105,1390	0/1:58,35:93:99:1083,0,2033	0/0:64,0:64:99:0,190,2468	0/0:44,0:44:99:0,129,1699	0/0:83,0:83:99:0,241,3138	0/0:159,0:160:99:0,476,6269	0/0:70,0:70:99:0,199,2630	0/0:64,0:64:99:0,178,2277	0/0:23,0:23:69:0,69,899	0/0:69,0:69:99:0,202,2649	0/0:81,0:81:99:0,241,3180	0/1:46,58:104:99:1979,0,1459	0/0:60,0:60:99:0,178,2329	0/0:113,0:113:99:0,334,4378	0/0:80,0:81:99:0,241,3169	0/0:91,0:91:99:0,265,3521	0/0:106,0:106:99:0,319,4137	0/0:28,0:28:78:0,78,1019	0/0:95,0:95:99:0,283,3729	0/0:107,0:107:99:0,316,4149	0/0:51,0:51:99:0,153,2020	0/0:62,0:62:99:0,184,2388	0/0:83,0:83:99:0,250,3289	0/0:70,0:70:99:0,205,2679	0/0:20,0:20:60:0,60,790	0/0:110,0:112:99:0,331,4349	0/0:58,0:58:99:0,172,2280	0/0:73,0:73:99:0,211,2738	0/0:48,0:48:99:0,141,1870	0/0:26,0:26:78:0,78,1019	0/0:67,0:67:99:0,202,2628	0/0:93,0:93:99:0,280,3700	0/0:24,0:24:72:0,72,950	0/0:31,0:31:90:0,90,1200	0/0:114,0:114:99:0,337,4470	0/0:75,0:75:99:0,223,2929	0/0:74,0:74:99:0,223,2929	0/0:95,0:95:99:0,280,3700	0/0:17,0:17:48:0,48,630	0/0:87,0:87:99:0,259,3430	0/0:60,0:60:99:0,175,2300	0/0:80,0:81:99:0,238,3109	0/0:153,0:156:99:0,451,5907	0/0:117,0:118:99:0,349,4589	0/0:117,0:117:99:0,340,4448	0/0:99,0:99:99:0,286,3707	0/0:47,0:47:99:0,138,1809	0/0:92,0:92:99:0,274,3620	0/0:86,0:86:99:0,256,3338	0/0:109,0:109:99:0,322,4218	0/0:100,0:100:99:0,295,3900	0/0:42,0:42:99:0,123,1609	0/0:58,0:59:99:0,172,2260	0/0:77,0:77:99:0,229,2999	0/0:79,0:79:99:0,238,3119	0/0:111,0:111:99:0,322,4249	0/0:46,0:46:99:0,138,1830	0/0:79,0:79:99:0,229,2989	0/0:111,0:112:99:0,331,4370	0/0:89,0:89:99:0,262,3449	0/0:42,0:42:99:0,123,1630	0/0:52,0:52:99:0,153,1978	0/0:90,0:90:99:0,265,3521	0/0:85,0:85:99:0,253,3288	0/0:49,0:49:99:0,138,1809	0/0:118,0:118:99:0,352,4598	0/0:16,0:16:48:0,48,619	0/0:166,0:166:99:0,494,6478	0/0:94,0:94:99:0,280,3669	0/0:100,0:101:99:0,301,3959
Contig00044	1310334	.	A	G	101085	PASS	.	GT:AD:DP:GQ:PL	0/1:31,16:47:99:454,0,1054	0/1:37,23:60:99:674,0,1255	0/1:18,25:43:99:806,0,546	0/0:111,0:111:99:0,319,4106	0/0:43,0:43:99:0,126,1639	0/0:12,0:12:36:0,36,480	0/0:47,0:47:99:0,141,1849	0/0:23,0:23:69:0,69,910	0/0:89,0:89:99:0,265,3458	0/1:10,10:20:99:319,0,329	0/0:70,0:70:99:0,211,2738	0/1:24,25:49:99:761,0,771	0/0:52,0:52:99:0,150,1980	0/0:42,0:42:99:0,123,1630	0/1:7,10:17:99:349,0,229	0/0:18,0:18:54:0,54,699	0/0:52,0:52:99:0,150,1980	0/0:84,0:84:99:0,247,3260	0/0:37,0:37:99:0,111,1459	0/0:21,0:21:57:0,57,739	0/0:19,0:19:57:0,57,739	0/0:25,0:25:72:0,72,950	0/0:50,0:50:99:0,147,1929	0/0:69,0:69:99:0,205,2700	0/0:26,0:26:75:0,75,990	0/0:57,0:57:99:0,172,2270	0/1:24,14:38:99:388,0,838	0/0:30,0:30:87:0,87,1150	0/0:24,0:24:72:0,72,960	0/0:70,0:70:99:0,208,2729	0/0:39,0:39:99:0,117,1529	0/0:44,0:44:99:0,132,1729	0/0:37,0:37:99:0,111,1480	0/1:48,36:84:99:1143,0,1592	0/0:104,0:104:99:0,292,3818	0/1:13,17:30:99:579,0,430	0/0:93,0:93:99:0,280,3627	0/0:82,0:82:99:0,247,3239	0/1:18,33:51:99:1146,0,567	0/0:42,0:42:99:0,123,1640	0/0:47,0:47:99:0,141,1870	0/1:16,25:42:99:877,0,517	0/1:50,56:106:99:1796,0,1616	0/1:36,8:44:99:167,0,1297	0/1:31,21:52:99:626,0,1066	0/0:37,0:37:99:0,111,1470	0/1:52,52:104:99:1693,0,1763	0/0:38,0:38:99:0,111,1470	0/1:35,28:63:99:931,0,1169	0/1:25,43:68:99:1479,0,798	0/1:19,20:39:99:615,0,646	1/1:0,14:14:42:550,42,0	0/0:47,0:48:99:0,135,1790	1/1:0,77:78:99:2909,223,0	0/1:28,34:62:99:1105,0,926	0/0:40,0:40:99:0,114,1510	0/1:26,39:65:99:1333,0,834	0/0:61,2:63:99:0,110,2329	0/1:34,20:54:99:590,0,1190	0/1:18,23:41:99:702,0,582	0/0:41,0:41:99:0,120,1590	0/0:37,0:37:99:0,108,1430	0/0:32,0:32:96:0,96,1249	0/0:50,0:50:99:0,147,1940	0/0:75,0:75:99:0,220,2900	0/0:81,0:81:99:0,238,3140	0/0:23,0:23:69:0,69,920	0/0:31,0:31:93:0,93,1240	0/0:48,0:48:99:0,141,1870	0/0:36,0:36:99:0,105,1379	0/0:104,0:104:99:0,307,4029	0/0:29,0:29:81:0,81,1080	0/0:65,0:65:99:0,196,2580	0/0:66,0:66:99:0,196,2590	0/0:34,0:34:99:0,99,1299	0/0:41,0:41:99:0,120,1600	0/0:55,0:55:99:0,163,2129	0/0:45,0:45:99:0,135,1780	0/0:65,0:65:99:0,196,2559	0/1:31,44:75:99:1464,0,952	0/1:23,26:49:99:791,0,721	0/0:43,0:43:99:0,126,1680	0/0:47,0:47:99:0,138,1830	0/0:42,0:42:99:0,123,1640	0/0:51,0:51:99:0,144,1879	0/0:62,0:62:99:0,187,2439	0/0:28,0:28:81:0,81,1080	0/0:19,0:19:54:0,54,720	0/0:59,0:59:99:0,178,2329	0/0:31,0:31:93:0,93,1230	0/0:22,0:22:66:0,66,870	0/0:22,0:22:66:0,66,849	0/0:100,0:100:99:0,298,3950	0/0:54,0:54:99:0,157,2070	0/0:90,0:91:99:0,271,3549	0/0:28,0:28:84:0,84,1110	0/0:35,0:35:99:0,105,1390	1/1:0,95:95:99:3679,280,0	0/0:66,0:66:99:0,193,2529	0/0:21,0:21:63:0,63,830	0/0:61,0:61:99:0,184,2409	0/0:46,0:46:99:0,138,1809	0/0:55,0:55:99:0,163,2150	0/0:48,0:48:99:0,141,1870	0/0:59,0:59:99:0,172,2249	0/0:57,0:57:99:0,166,2200	0/0:83,0:83:99:0,244,3178	0/0:67,0:67:99:0,202,2649	0/0:60,0:60:99:0,178,2340	0/0:72,0:72:99:0,217,2839	0/0:87,0:87:99:0,259,3389	0/0:42,0:42:99:0,126,1680	0/0:98,0:98:99:0,286,3780	0/0:24,0:24:72:0,72,939	0/0:57,0:57:99:0,172,2270	0/0:85,0:85:99:0,256,3380	0/0:27,0:27:78:0,78,1030	0/0:60,0:60:99:0,178,2288	0/0:58,0:58:99:0,172,2239	0/0:49,0:49:99:0,141,1860	0/0:64,0:64:99:0,193,2540	0/0:44,0:44:99:0,129,1720	0/0:9,0:9:27:0,27,339	0/0:48,0:48:99:0,144,1889	0/0:40,0:40:99:0,120,1579	0/0:46,0:46:99:0,138,1840	0/0:67,0:67:99:0,199,2620	0/1:31,38:69:99:1227,0,886	0/0:42,0:42:99:0,126,1680	0/1:49,31:80:99:940,0,1641	0/0:49,0:49:99:0,147,1950	0/1:9,15:24:99:517,0,288	0/0:49,0:49:99:0,144,1900	0/0:55,0:55:99:0,163,2098	0/1:24,27:51:99:906,0,765	0/1:31,40:71:99:1324,0,945	0/0:66,0:66:99:0,184,2409	0/1:11,8:19:99:263,0,372	0/1:39,16:55:99:457,0,1327	0/0:51,0:51:99:0,153,2009	0/0:50,0:50:99:0,150,1980	0/0:88,0:88:99:0,262,3481	0/0:48,0:48:99:0,141,1870	0/0:69,0:69:99:0,205,2679	0/0:18,0:18:54:0,54,689	0/0:48,0:48:99:0,144,1910	0/0:31,0:31:93:0,93,1240	0/0:36,0:36:99:0,108,1430	0/0:93,0:93:99:0,280,3679	0/0:64,0:64:99:0,187,2449	0/0:44,0:44:99:0,132,1750	0/0:82,0:82:99:0,241,3149	0/0:160,0:160:99:0,473,6239	0/0:70,0:70:99:0,208,2708	0/0:64,0:64:99:0,190,2427	0/0:23,0:23:63:0,63,809	0/0:68,0:69:99:0,205,2679	0/0:81,0:81:99:0,238,3129	0/0:104,0:104:99:0,307,4008	0/0:60,0:60:99:0,178,2350	0/0:113,0:113:99:0,340,4386	0/0:81,0:81:99:0,241,3128	0/1:44,46:91:99:1433,0,1404	0/1:51,54:106:99:1747,0,1579	0/0:28,0:28:81:0,81,1070	0/1:50,45:95:99:1428,0,1670	0/1:73,34:107:99:878,0,2437	0/1:16,35:51:99:1185,0,405	1/1:0,62:62:99:2289,175,0	0/0:83,0:83:99:0,241,3159	0/0:70,0:70:99:0,196,2590	0/0:20,0:20:57:0,57,719	0/1:47,67:114:99:2129,0,1462	0/1:23,35:58:99:1168,0,749	0/0:73,0:73:99:0,211,2738	0/0:48,0:48:99:0,144,1889	0/1:8,18:26:99:648,0,147	0/0:67,0:67:99:0,196,2559	0/0:93,0:93:99:0,274,3578	0/1:13,11:24:99:357,0,448	0/1:16,15:31:99:486,0,536	1/1:0,113:113:99:4257,328,0	0/1:27,48:75:99:1606,0,857	0/1:37,36:74:99:1135,0,1195	0/1:47,48:95:99:1495,0,1347	0/1:8,9:17:99:309,0,269	0/1:35,52:87:99:1611,0,1103	0/1:36,24:60:99:657,0,1137	0/0:80,0:81:99:0,235,3048	0/1:74,80:155:99:2464,0,2467	1/1:0,117:117:99:4387,337,0	0/1:56,61:117:99:1860,0,1759	1/1:0,98:99:99:3356,262,0	0/0:45,0:46:99:0,132,1729	0/0:92,0:92:99:0,271,3507	0/1:39,46:85:99:1462,0,1222	1/1:0,109:109:99:4076,316,0	0/1:53,46:99:99:1485,0,1805	0/0:42,0:42:99:0,120,1538	0/1:35,24:59:99:691,0,1181	1/1:0,77:77:99:2829,217,0	0/1:43,36:79:99:1106,0,1428	1/1:0,110:110:99:4027,310,0	1/1:0,46:46:99:1538,120,0	0/1:38,41:79:99:1171,0,1295	0/1:46,66:112:99:2084,0,1397	0/1:32,57:89:99:1771,0,1024	0/1:20,21:41:99:686,0,656	0/1:28,22:51:99:665,0,925	0/1:40,50:90:99:1649,0,1272	0/0:85,0:85:99:0,250,3258	0/0:47,0:48:99:0,135,1790	0/0:118,0:118:99:0,352,4608	0/1:11,5:16:99:131,0,392	0/1:80,85:166:99:2608,0,2559	0/0:93,0:93:99:0,271,3559	1/1:3,97:101:99:3427,163,0
Contig00044	1310533	.	C	T	97792.1	PASS	.	GT:AD:DP:GQ:PL	0/1:18,29:47:99:1008,0,568	0/1:23,37:60:99:1279,0,729	0/1:24,18:43:99:549,0,789	0/0:111,0:111:99:0,319,4230	0/0:43,0:43:99:0,126,1608	0/1:9,3:12:74:74,0,303	0/1:24,22:46:99:742,0,811	0/0:23,0:23:69:0,69,920	0/0:89,0:89:99:0,262,3470	0/0:20,0:20:57:0,57,760	0/0:70,0:70:99:0,205,2710	0/0:50,0:50:99:0,147,1940	0/0:51,0:51:99:0,150,1980	0/0:42,0:42:99:0,126,1670	0/0:17,0:17:51:0,51,680	0/1:11,7:18:99:226,0,376	0/1:39,13:52:99:367,0,1315	0/0:82,0:82:99:0,241,3138	0/0:37,0:37:99:0,108,1430	0/0:21,0:21:57:0,57,739	0/1:7,12:19:99:423,0,223	0/1:12,13:25:99:448,0,347	0/0:50,0:50:99:0,141,1860	0/0:69,0:69:99:0,205,2679	0/0:26,0:26:78:0,78,1030	0/0:57,0:57:99:0,169,2199	0/0:38,0:38:99:0,114,1520	0/0:30,0:30:87:0,87,1139	0/0:24,0:24:69:0,69,910	0/0:70,0:70:99:0,205,2658	0/0:39,1:40:80:0,80,1489	0/0:44,0:44:99:0,132,1729	0/0:37,0:37:99:0,108,1419	0/0:84,0:84:99:0,253,3329	0/0:103,0:104:99:0,307,4018	0/0:30,0:30:87:0,87,1160	0/0:92,0:92:99:0,268,3509	0/0:82,0:82:99:0,241,3169	0/0:51,0:51:99:0,150,1990	0/0:42,0:42:99:0,120,1590	1/1:0,47:47:99:1870,141,0	0/0:42,0:42:99:0,123,1578	0/0:106,0:106:99:0,313,4109	0/0:44,0:44:99:0,132,1739	0/0:52,0:52:99:0,153,1968	0/0:37,0:37:99:0,108,1419	0/0:104,0:104:99:0,313,4098	0/0:37,1:38:74:0,74,1409	0/0:63,0:63:99:0,181,2390	0/0:68,0:68:99:0,205,2700	0/0:39,0:39:99:0,114,1448	0/0:14,0:14:42:0,42,560	0/0:48,0:48:99:0,141,1839	0/0:79,0:79:99:0,238,3109	0/0:62,0:62:99:0,187,2439	0/1:21,19:40:99:606,0,665	0/0:65,0:65:99:0,193,2540	0/1:39,26:65:99:845,0,1354	0/0:53,0:54:99:0,160,2068	0/0:41,0:41:99:0,120,1569	0/0:42,0:42:99:0,123,1599	0/0:36,0:37:99:0,108,1399	0/0:32,0:32:90:0,90,1179	0/0:50,0:50:99:0,147,1929	0/1:60,15:75:99:367,0,2096	0/0:81,0:81:99:0,238,3067	0/0:23,0:23:69:0,69,899	0/0:31,0:31:87:0,87,1119	0/0:48,0:48:99:0,144,1900	0/0:36,0:36:99:0,108,1419	0/1:35,69:104:99:2440,0,1040	1/1:0,29:29:84:1110,84,0	0/1:23,42:65:99:1488,0,656	0/0:66,0:66:99:0,196,2559	0/0:35,0:35:99:0,102,1339	0/0:41,0:41:99:0,123,1619	0/0:55,0:55:99:0,163,2140	0/0:44,0:45:99:0,123,1630	0/0:65,0:65:99:0,196,2580	0/0:74,0:75:99:0,217,2849	0/0:49,0:49:99:0,144,1910	0/0:43,0:43:99:0,126,1628	0/0:47,0:47:99:0,135,1769	0/0:42,0:42:99:0,123,1588	0/0:51,0:51:99:0,150,1980	0/0:62,0:62:99:0,178,2340	0/0:28,0:28:84:0,84,1110	0/0:19,0:19:51:0,51,670	0/0:59,0:59:99:0,172,2270	0/0:31,0:31:90:0,90,1169	0/0:22,0:22:66:0,66,880	0/0:22,0:22:66:0,66,880	0/0:100,0:100:99:0,289,3778	0/0:54,0:54:99:0,160,2068	0/0:91,0:91:99:0,268,3498	0/0:27,0:28:81:0,81,1080	0/0:35,0:35:99:0,102,1339	0/0:95,0:95:99:0,286,3728	0/0:66,0:66:99:0,193,2498	0/0:21,0:21:63:0,63,830	0/1:42,19:61:99:586,0,1344	0/0:46,0:46:99:0,138,1820	0/0:56,0:56:99:0,166,2138	1/1:0,48:48:99:1910,144,0	0/0:59,0:59:99:0,175,2268	1/1:0,57:57:99:2230,169,0	1/1:0,83:83:99:3249,247,0	0/0:67,0:67:99:0,199,2630	0/1:31,29:60:99:980,0,1018	0/0:71,1:72:99:0,168,2660	1/1:0,87:87:99:3420,259,0	0/1:12,30:42:99:1063,0,354	1/1:0,98:98:99:3860,292,0	1/1:0,24:24:72:960,72,0	1/1:1,56:57:99:2190,132,0	1/1:0,85:85:99:3359,256,0	0/1:18,9:27:99:279,0,608	1/1:0,60:60:99:2360,178,0	1/1:0,59:59:99:2340,178,0	0/0:49,0:49:99:0,147,1960	1/1:0,64:64:99:2520,190,0	1/1:0,44:44:99:1760,132,0	0/1:5,3:9:96:96,0,176	1/1:1,47:48:99:1780,101,0	1/1:0,40:40:99:1590,120,0	1/1:0,46:46:99:1840,138,0	0/1:31,34:66:99:1154,0,1034	0/0:69,0:69:99:0,205,2679	0/0:42,0:42:99:0,123,1599	0/0:80,0:81:99:0,235,3079	0/0:49,0:49:99:0,147,1908	0/0:24,0:24:69:0,69,920	0/0:49,0:49:99:0,144,1879	0/0:55,0:55:99:0,163,2119	0/0:51,0:51:99:0,147,1950	0/0:71,0:71:99:0,208,2719	0/0:65,0:65:99:0,193,2519	0/0:19,0:19:57:0,57,750	0/0:55,0:55:99:0,163,2119	0/1:30,21:51:99:687,0,1036	0/0:50,0:50:99:0,147,1919	1/1:0,88:88:99:3470,262,0	0/1:23,25:48:99:845,0,755	0/0:69,0:69:99:0,202,2660	1/1:0,18:18:51:670,51,0	1/1:0,48:48:99:1889,144,0	0/1:9,22:31:99:776,0,267	1/1:0,36:36:99:1409,108,0	0/1:35,58:93:99:2043,0,1052	0/1:39,25:64:99:766,0,1245	1/1:0,44:44:99:1760,132,0	1/1:0,82:83:99:3229,247,0	1/1:0,159:159:99:6170,467,0	0/0:70,0:70:99:0,199,2588	0/1:27,37:64:99:1262,0,803	1/1:1,22:23:26:779,26,0	1/1:0,69:69:99:2660,202,0	0/1:35,46:82:99:1602,0,1082	0/1:58,46:104:99:1507,0,1893	1/1:0,60:60:99:2319,178,0	1/1:7,106:113:94:3961,94,0	0/0:81,0:81:99:0,238,3140	0/0:91,0:91:99:0,265,3458	0/0:106,0:106:99:0,313,4067	0/1:12,16:28:99:551,0,322	0/1:45,50:95:99:1676,0,1436	0/0:105,0:107:99:0,295,3817	0/0:51,0:51:99:0,144,1910	0/0:62,0:62:99:0,178,2319	0/0:83,0:83:99:0,238,3088	0/1:44,26:70:99:775,0,1484	0/0:20,0:20:57:0,57,750	0/1:67,47:114:99:1448,0,2217	0/0:58,0:58:99:0,175,2279	0/0:73,0:73:99:0,217,2848	1/1:0,48:48:99:1910,144,0	0/0:26,0:26:78:0,78,1009	0/0:67,0:67:99:0,187,2387	0/0:93,0:93:99:0,265,3500	0/0:24,0:24:72:0,72,939	0/0:30,0:31:84:0,84,1079	0/0:114,0:114:99:0,340,4469	0/0:75,0:75:99:0,223,2909	0/0:74,0:74:99:0,220,2879	0/0:93,0:94:99:0,274,3547	0/0:17,0:17:48:0,48,619	0/1:53,35:88:99:1144,0,1703	0/0:60,0:60:99:0,175,2310	0/0:80,0:81:99:0,238,3119	0/0:154,0:155:99:0,442,5767	0/0:118,0:118:99:0,349,4589	0/0:118,0:118:99:0,340,4406	0/0:99,0:99:99:0,286,3717	0/0:47,0:47:99:0,132,1729	0/0:92,0:92:99:0,271,3538	0/0:86,0:86:99:0,253,3298	0/0:109,0:109:99:0,313,4067	0/0:99,1:100:99:0,252,3707	0/0:42,0:42:99:0,120,1538	0/0:59,0:59:99:0,169,2178	0/0:77,0:77:99:0,223,2929	0/0:79,0:79:99:0,229,3020	0/0:111,0:111:99:0,325,4206	0/0:46,0:46:99:0,135,1759	0/0:78,0:79:99:0,226,2969	0/0:112,0:112:99:0,316,4159	0/0:89,0:89:99:0,262,3449	0/0:40,0:42:99:0,114,1510	0/0:51,0:51:99:0,141,1860	0/0:90,0:90:99:0,262,3397	0/0:85,0:85:99:0,244,3147	0/0:49,0:49:99:0,144,1900	0/0:118,0:118:99:0,346,4528	0/0:16,0:16:48:0,48,630	0/0:165,0:166:99:0,488,6356	0/0:94,0:94:99:0,280,3679	0/0:98,0:101:99:0,289,3768
Contig00044	1310582	.	A	G	11347.9	PASS	.	GT:AD:DP:GQ:PL	0/0:47,0:47:99:0,132,1739	0/0:60,0:60:99:0,178,2308	0/1:18,25:43:99:874,0,554	0/0:110,0:111:99:0,325,4248	0/0:43,0:43:99:0,111,1449	0/0:12,0:12:33:0,33,419	0/0:46,0:46:99:0,132,1729	0/0:23,0:23:69:0,69,879	0/0:89,0:89:99:0,256,3276	0/0:20,0:20:54:0,54,699	0/0:70,0:70:99:0,202,2670	0/0:50,0:50:99:0,147,1940	0/0:52,0:52:99:0,150,1959	0/0:42,0:42:99:0,117,1519	0/0:17,0:17:51:0,51,680	0/0:18,0:18:51:0,51,670	0/0:51,0:52:99:0,147,1888	0/0:82,0:82:99:0,244,3209	0/0:37,0:37:99:0,111,1449	0/0:21,0:21:57:0,57,760	0/0:19,0:19:57:0,57,750	0/0:25,0:25:75:0,75,979	0/0:50,0:50:99:0,147,1919	0/0:69,0:69:99:0,205,2679	0/0:26,0:26:72:0,72,919	0/0:57,0:57:99:0,169,2188	0/0:38,0:38:99:0,108,1430	0/0:30,0:30:87:0,87,1129	0/0:24,0:24:72:0,72,950	0/0:70,0:70:99:0,205,2637	0/0:40,0:40:99:0,117,1519	0/0:44,0:44:99:0,129,1720	0/0:37,0:37:99:0,105,1369	0/1:48,36:84:99:1082,0,1632	0/0:103,0:104:99:0,295,3838	0/0:30,0:30:87:0,87,1139	0/0:91,0:92:99:0,268,3519	0/0:82,0:82:99:0,241,3138	0/0:51,0:51:99:0,153,1999	0/0:42,0:42:99:0,126,1659	0/0:47,0:47:99:0,135,1759	0/0:42,0:42:99:0,117,1498	0/0:106,0:106:99:0,319,4158	0/0:44,0:44:99:0,129,1668	0/0:52,0:52:99:0,144,1889	0/0:37,0:37:99:0,108,1419	0/0:104,0:104:99:0,307,3987	0/0:38,0:38:99:0,114,1510	0/0:63,0:63:99:0,181,2286	0/0:68,0:68:99:0,202,2639	0/0:39,0:39:99:0,114,1479	0/0:14,0:14:39:0,39,510	0/0:48,0:48:99:0,141,1839	0/0:79,0:79:99:0,226,2938	0/0:62,0:62:99:0,175,2289	0/0:40,0:40:99:0,102,1329	0/0:65,0:65:99:0,190,2458	0/0:65,0:65:99:0,190,2489	0/0:54,0:54:99:0,157,2049	0/0:41,0:41:99:0,120,1579	0/0:42,0:42:99:0,123,1619	0/0:37,0:37:99:0,108,1388	0/0:32,0:32:93:0,93,1199	0/0:50,0:50:99:0,144,1889	0/0:75,0:75:99:0,217,2839	0/0:81,0:81:99:0,229,2968	0/0:23,0:23:60:0,60,790	0/0:31,0:31:93:0,93,1219	0/0:48,0:48:99:0,138,1799	0/0:36,0:36:99:0,108,1419	0/0:104,0:104:99:0,310,4017	0/0:29,0:29:81:0,81,1059	0/0:65,0:65:99:0,190,2479	0/0:66,0:66:99:0,187,2397	0/0:34,0:35:99:0,102,1319	0/0:41,0:41:99:0,120,1569	0/0:55,0:55:99:0,154,2040	0/0:45,0:45:99:0,129,1658	0/0:65,0:65:99:0,193,2508	0/0:75,0:75:99:0,211,2717	0/0:48,0:49:99:0,141,1839	0/0:43,0:43:99:0,123,1609	0/0:47,0:47:99:0,132,1677	0/0:42,0:42:99:0,126,1628	0/0:51,0:51:99:0,141,1818	0/0:62,0:62:99:0,181,2328	0/0:28,0:28:81:0,81,1059	0/0:19,0:19:48:0,48,630	0/0:59,0:59:99:0,166,2148	0/0:31,0:31:93:0,93,1240	0/0:22,0:22:60:0,60,779	0/0:22,0:22:63:0,63,809	0/0:100,0:100:99:0,295,3848	0/0:54,0:54:99:0,153,1999	0/0:91,0:91:99:0,274,3568	0/0:28,0:28:81:0,81,1049	0/0:35,0:35:99:0,102,1329	0/0:95,0:95:99:0,280,3648	0/0:66,0:66:99:0,184,2347	0/0:21,0:21:60:0,60,790	0/0:61,0:61:99:0,166,2159	0/0:46,0:46:99:0,126,1639	0/0:56,0:56:99:0,163,2098	0/0:48,0:48:99:0,144,1889	0/0:59,0:59:99:0,172,2249	0/0:55,0:57:99:0,153,2030	0/0:82,0:83:99:0,238,3067	0/0:67,0:67:99:0,199,2568	0/0:60,0:60:99:0,175,2206	0/0:72,0:72:99:0,205,2627	0/0:87,0:87:99:0,244,3074	0/0:42,0:42:99:0,126,1618	0/0:98,0:98:99:0,289,3799	0/0:24,0:24:69:0,69,899	0/0:57,0:57:99:0,166,2138	0/0:85,0:85:99:0,244,3189	0/0:27,0:27:78:0,78,999	0/0:60,0:60:99:0,178,2340	0/0:59,0:59:99:0,175,2258	0/0:49,0:49:99:0,141,1849	0/0:64,0:64:99:0,190,2489	0/0:44,0:44:99:0,129,1689	0/0:8,0:9:24:0,24,310	0/0:48,0:48:99:0,141,1818	0/0:40,0:40:99:0,120,1548	0/0:46,0:46:99:0,132,1719	0/0:66,0:66:99:0,190,2448	0/0:69,0:69:99:0,193,2540	0/0:40,1:42:74:0,74,1409	0/0:81,0:81:99:0,238,3129	0/0:49,0:49:99:0,147,1908	0/0:24,0:24:72:0,72,939	0/0:49,0:49:99:0,138,1809	0/0:55,0:55:99:0,163,2160	0/0:51,0:51:99:0,147,1888	0/0:71,0:71:99:0,205,2700	0/0:66,0:66:99:0,190,2437	0/0:19,0:19:57:0,57,750	0/0:55,0:55:99:0,157,2070	0/0:51,0:51:99:0,150,1959	0/0:50,0:50:99:0,144,1900	0/0:88,0:88:99:0,253,3288	0/0:48,0:48:99:0,141,1839	0/0:69,0:69:99:0,205,2689	0/0:18,0:18:51:0,51,628	0/0:48,0:48:99:0,132,1708	0/0:31,0:31:93:0,93,1230	0/0:36,0:36:99:0,105,1359	0/0:93,0:93:99:0,268,3477	0/0:64,0:64:99:0,175,2268	0/0:44,0:44:99:0,132,1729	0/0:83,0:83:99:0,232,3008	0/0:159,0:159:99:0,463,5984	0/0:70,0:70:99:0,199,2578	0/0:64,0:65:99:0,169,2157	0/0:22,0:23:57:0,57,729	0/0:69,0:69:99:0,199,2568	0/0:82,0:82:99:0,238,3109	0/0:103,0:105:99:0,301,3918	0/0:60,0:60:99:0,175,2289	0/0:113,0:113:99:0,328,4215	0/0:81,0:81:99:0,235,3048	0/0:91,0:91:99:0,265,3500	0/0:106,0:106:99:0,307,3966	0/0:26,0:28:69:0,69,879	0/0:95,0:95:99:0,277,3608	0/0:104,0:106:99:0,295,3838	0/0:51,0:51:99:0,141,1776	1/1:0,62:62:99:2298,178,0	0/0:82,0:83:99:0,244,3209	0/0:70,0:70:99:0,208,2708	0/0:20,0:20:60:0,60,769	0/0:114,0:114:99:0,328,4319	0/0:58,0:58:99:0,172,2197	0/0:72,0:72:99:0,205,2658	0/0:48,0:48:99:0,141,1849	0/0:26,0:26:75:0,75,969	0/0:65,0:67:99:0,187,2387	0/0:93,0:93:99:0,268,3467	0/0:24,0:24:72:0,72,939	0/0:31,0:31:90:0,90,1179	0/1:60,54:114:99:1714,0,1853	0/0:75,0:75:99:0,223,2919	0/0:73,0:73:99:0,205,2679	0/0:95,0:95:99:0,274,3557	0/0:17,0:17:51:0,51,628	0/0:88,0:88:99:0,256,3338	0/0:60,0:60:99:0,163,2119	0/0:80,0:81:99:0,220,2879	0/0:153,0:155:99:0,424,5495	0/0:118,0:118:99:0,352,4629	0/0:114,2:118:99:0,243,3897	0/1:58,41:99:99:1317,0,1886	0/0:47,0:47:99:0,132,1719	0/0:91,0:92:99:0,268,3457	0/0:86,0:86:99:0,259,3368	1/1:0,109:109:99:4238,325,0	0/0:100,0:100:99:0,286,3717	0/0:42,0:42:99:0,123,1547	0/0:59,0:59:99:0,175,2237	0/0:77,0:77:99:0,220,2889	0/0:79,0:79:99:0,232,3018	0/0:111,0:111:99:0,328,4246	0/0:46,0:46:99:0,129,1627	0/0:79,0:79:99:0,229,2989	0/0:112,0:112:99:0,331,4318	0/0:89,0:89:99:0,262,3429	0/0:42,0:42:99:0,117,1550	0/0:51,0:51:99:0,138,1768	0/0:90,0:90:99:0,256,3317	0/0:85,0:85:99:0,235,3037	0/0:49,0:49:99:0,135,1748	0/0:118,0:118:99:0,343,4395	0/0:16,0:16:48:0,48,640	0/0:166,0:166:99:0,476,6227	0/0:94,0:94:99:0,274,3599	0/0:101,0:101:99:0,283,3657
Contig00044	1663509	.	G	A	144683	PASS	.	GT:AD:DP:GQ:PL	0/1:22,9:31:99:256,0,787	0/1:14,19:33:99:624,0,464	1/1:0,30:30:87:1160,87,0	1/1:0,30:30:84:1110,84,0	0/0:18,0:18:54:0,54,720	1/1:0,11:11:33:440,33,0	0/1:14,22:36:99:677,0,447	1/1:0,14:14:42:550,42,0	0/1:6,10:16:99:342,0,192	0/1:13,9:22:99:294,0,454	1/1:0,28:28:84:1079,84,0	0/1:9,16:25:99:528,0,267	0/1:6,9:15:99:315,0,185	0/1:17,15:32:99:504,0,584	0/1:11,12:23:99:363,0,374	0/0:18,0:18:54:0,54,710	0/1:9,17:26:99:571,0,282	1/1:0,31:31:93:1199,93,0	1/1:0,20:20:57:760,57,0	1/1:0,11:11:33:440,33,0	0/0:15,0:15:45:0,45,600	0/1:4,14:18:99:506,0,106	1/1:0,26:26:75:1000,75,0	1/1:0,19:19:57:719,57,0	1/1:0,20:20:54:710,54,0	1/1:0,49:49:99:1950,147,0	0/1:8,10:18:99:288,0,269	1/1:0,10:10:30:379,30,0	1/1:1,33:34:62:1208,62,0	1/1:0,38:38:99:1449,111,0	1/1:0,7:7:18:230,18,0	1/1:0,23:23:63:840,63,0	1/1:0,27:27:81:1059,81,0	1/1:0,12:12:36:449,36,0	1/1:0,30:30:90:1190,90,0	0/0:29,0:29:84:0,84,1110	0/1:14,36:50:99:1290,0,410	0/0:54,0:54:99:0,160,2100	0/1:10,5:15:99:155,0,355	0/1:14,5:19:99:143,0,493	1/1:0,16:16:48:619,48,0	0/1:16,13:29:99:396,0,556	0/1:8,20:28:99:695,0,225	0/1:12,22:34:99:704,0,363	0/1:8,9:17:99:312,0,232	1/1:0,35:35:99:1350,102,0	1/1:0,85:85:99:3350,253,0	1/1:0,22:22:66:870,66,0	1/1:0,17:17:51:680,51,0	1/1:0,14:14:42:560,42,0	1/1:0,12:12:36:470,36,0	1/1:0,11:11:33:440,33,0	0/1:14,5:19:99:146,0,466	1/1:0,27:27:81:1028,81,0	0/1:5,5:10:99:149,0,170	1/1:0,18:18:48:609,48,0	1/1:0,17:17:51:670,51,0	1/1:0,19:20:57:729,57,0	1/1:0,30:30:87:1150,87,0	0/1:10,8:18:99:192,0,352	0/0:32,0:32:96:0,96,1259	0/0:16,0:16:48:0,48,640	1/1:0,10:10:27:350,27,0	0/1:13,13:26:99:431,0,442	0/1:7,9:16:99:312,0,232	1/1:0,29:29:87:1150,87,0	1/1:0,18:18:54:720,54,0	1/1:0,18:18:54:720,54,0	1/1:0,17:17:51:659,51,0	1/1:0,24:24:69:868,69,0	0/0:60,0:60:99:0,181,2390	0/0:10,0:10:27:0,27,350	0/1:12,17:29:99:572,0,393	1/1:0,35:35:99:1379,105,0	1/1:0,18:18:51:670,51,0	0/1:6,4:10:99:120,0,210	1/1:0,15:15:45:590,45,0	1/1:0,29:29:81:1070,81,0	1/1:0,29:29:87:1129,87,0	1/1:0,25:25:75:979,75,0	1/1:0,23:23:69:910,69,0	1/1:0,14:14:42:539,42,0	0/1:11,11:22:99:363,0,374	0/1:14,4:18:99:106,0,496	1/1:0,19:19:57:729,57,0	1/1:0,22:22:63:819,63,0	1/1:0,10:10:27:350,27,0	1/1:0,17:17:42:529,42,0	1/1:0,16:16:45:600,45,0	1/1:0,19:19:57:750,57,0	1/1:0,15:15:36:480,36,0	1/1:0,11:11:30:400,30,0	1/1:0,57:57:99:2249,172,0	1/1:0,14:14:39:520,39,0	0/1:8,12:20:99:409,0,260	0/1:19,4:23:91:91,0,691	1/1:0,20:20:57:760,57,0	0/1:20,20:40:99:632,0,683	0/0:32,0:32:93:0,93,1230	0/0:19,0:19:57:0,57,750	0/1:27,13:40:99:389,0,960	1/1:0,26:26:69:899,69,0	0/1:5,9:14:99:318,0,158	0/0:20,0:20:60:0,60,769	0/0:20,0:20:60:0,60,790	1/1:0,10:10:30:390,30,0	1/1:0,10:10:30:400,30,0	1/1:0,18:18:54:710,54,0	1/1:0,21:21:60:769,60,0	1/1:0,29:29:87:1119,87,0	1/1:0,50:50:99:1867,147,0	1/1:0,27:27:81:1070,81,0	1/1:0,40:40:99:1590,120,0	1/1:0,11:11:33:440,33,0	1/1:0,21:21:63:830,63,0	1/1:0,35:35:99:1268,99,0	1/1:0,25:25:72:939,72,0	1/1:0,18:18:51:639,51,0	1/1:0,20:20:57:750,57,0	1/1:0,30:30:87:1160,87,0	1/1:0,30:30:90:1169,90,0	1/1:0,16:16:48:640,48,0	1/1:0,9:9:27:339,27,0	1/1:0,19:19:57:729,57,0	1/1:0,30:30:90:1169,90,0	1/1:0,33:33:96:1259,96,0	1/1:0,17:17:51:659,51,0	0/1:10,12:22:99:414,0,334	0/1:6,3:9:93:93,0,213	0/1:23,10:33:99:301,0,810	1/1:0,47:47:99:1830,138,0	0/1:13,11:24:99:331,0,451	1/1:0,7:7:21:280,21,0	1/1:0,25:25:75:990,75,0	0/1:17,20:37:99:658,0,569	0/1:10,14:24:99:440,0,331	1/1:0,13:13:39:520,39,0	0/1:7,7:14:99:238,0,238	0/1:10,5:15:99:145,0,355	1/1:0,21:21:63:840,63,0	0/1:11,20:31:99:668,0,299	1/1:0,20:20:60:779,60,0	1/1:0,28:28:84:1099,84,0	1/1:0,35:35:99:1350,102,0	1/1:0,23:23:69:889,69,0	1/1:0,27:27:75:948,75,0	1/1:0,18:18:54:720,54,0	1/1:0,21:21:63:840,63,0	1/1:0,12:12:36:480,36,0	0/1:1,8:9:13:283,0,13	1/1:0,14:14:39:499,39,0	1/1:0,24:24:72:950,72,0	0/1:17,10:27:99:319,0,588	0/1:6,6:12:99:204,0,204	0/1:20,12:32:99:373,0,704	1/1:0,13:13:30:400,30,0	0/0:30,0:30:90:0,90,1169	0/1:2,4:6:62:142,0,62	0/1:9,18:27:99:618,0,268	1/1:0,29:29:87:1119,87,0	0/1:3,2:5:28:28,0,108	1/1:1,43:44:89:1599,89,0	1/1:0,34:34:99:1329,102,0	0/1:16,12:28:99:385,0,556	0/1:11,17:29:99:551,0,322	1/1:0,12:12:33:430,33,0	0/1:12,8:20:99:263,0,383	1/1:0,12:12:36:470,36,0	1/1:0,19:19:54:710,54,0	0/0:38,0:38:99:0,114,1499	0/0:28,0:28:84:0,84,1110	1/1:0,22:22:66:839,66,0	1/1:0,26:26:78:1040,78,0	1/1:0,25:25:75:979,75,0	0/1:11,11:22:99:363,0,363	1/1:0,44:44:99:1719,132,0	0/1:3,5:8:89:139,0,89	1/1:0,24:24:72:919,72,0	1/1:0,20:20:60:769,60,0	1/1:0,23:23:69:889,69,0	0/1:9,7:16:99:235,0,265	1/1:0,37:37:99:1459,111,0	1/1:0,75:75:99:2777,217,0	0/0:47,0:47:99:0,141,1849	1/1:0,14:14:42:560,42,0	1/1:0,14:14:42:539,42,0	1/1:0,14:14:42:539,42,0	1/1:0,5:5:15:200,15,0	0/0:29,0:29:87:0,87,1119	0/1:17,24:41:99:766,0,526	0/1:16,17:33:99:573,0,473	1/1:1,34:35:76:1320,76,0	0/1:17,15:32:99:510,0,499	0/1:1,8:9:13:272,0,13	1/1:0,48:49:99:1860,141,0	1/1:0,22:22:66:870,66,0	1/1:0,34:35:99:1350,102,0	0/1:15,13:28:99:402,0,471	1/1:0,22:22:63:819,63,0	0/1:12,6:18:99:186,0,405	1/1:0,20:20:60:800,60,0	1/1:0,21:21:63:819,63,0	0/1:8,7:15:99:231,0,201	1/1:0,17:17:48:630,48,0	0/1:9,12:21:99:417,0,286	1/1:0,23:23:66:880,66,0	0/1:36,51:87:99:1716,0,1147	1/1:0,20:20:60:779,60,0	0/1:2,4:6:62:132,0,62	0/1:11,22:33:99:770,0,330	1/1:0,30:30:90:1148,90,0	1/1:0,9:9:27:339,27,0	1/1:0,48:48:99:1849,141,0	0/1:2,6:8:56:195,0,56	0/0:4,0:4:12:0,12,160	0/1:13,28:41:99:997,0,397	1/1:0,29:29:84:1110,84,0
Contig00044	1663531	.	G	T	148829	PASS	.	GT:AD:DP:GQ:PL	0/1:22,9:31:99:256,0,776	0/1:14,19:33:99:613,0,453	1/1:0,30:30:90:1200,90,0	1/1:0,30:30:90:1200,90,0	0/0:18,0:18:54:0,54,710	1/1:0,11:11:33:440,33,0	0/1:14,22:36:99:761,0,452	1/1:0,14:14:42:560,42,0	0/1:6,10:16:99:352,0,192	0/1:13,9:22:99:294,0,443	1/1:0,28:28:84:1110,84,0	0/1:9,16:25:99:565,0,274	0/1:6,9:15:99:315,0,185	0/1:17,15:32:99:456,0,587	0/1:11,12:23:99:411,0,360	0/0:18,0:18:51:0,51,680	0/1:9,17:26:99:591,0,282	1/1:0,31:31:93:1230,93,0	1/1:0,20:20:60:800,60,0	1/1:0,11:11:33:440,33,0	0/0:15,0:15:45:0,45,590	0/1:4,14:18:99:496,0,106	1/1:0,26:26:78:1030,78,0	1/1:0,19:19:57:760,57,0	1/1:0,20:20:60:800,60,0	1/1:0,49:49:99:1960,147,0	0/1:8,10:18:99:346,0,266	1/1:0,10:10:30:400,30,0	1/1:1,33:34:62:1270,62,0	1/1:0,38:38:99:1480,111,0	1/1:0,7:7:21:280,21,0	1/1:0,22:22:66:880,66,0	1/1:0,27:27:81:1080,81,0	1/1:0,12:12:36:480,36,0	1/1:0,30:30:90:1200,90,0	0/0:29,0:29:81:0,81,1070	0/1:14,36:50:99:1290,0,399	0/0:54,0:54:99:0,163,2108	0/1:10,5:15:99:155,0,345	0/1:14,5:19:99:146,0,456	1/1:0,16:16:48:630,48,0	0/1:16,13:29:99:428,0,479	0/1:8,20:28:99:705,0,215	0/1:12,22:34:99:767,0,378	0/1:8,9:17:99:309,0,248	1/1:0,35:35:99:1360,102,0	1/1:0,85:85:99:3338,256,0	1/1:0,22:22:66:880,66,0	1/1:0,17:17:51:670,51,0	1/1:0,14:14:42:560,42,0	1/1:0,12:12:36:470,36,0	1/1:0,11:11:33:440,33,0	0/1:14,5:19:99:146,0,466	1/1:0,27:27:78:1030,78,0	0/1:5,5:10:99:170,0,170	1/1:0,17:18:51:680,51,0	1/1:0,17:17:51:680,51,0	1/1:0,20:20:57:750,57,0	1/1:0,30:30:90:1200,90,0	0/1:10,8:18:99:269,0,309	0/0:32,0:32:93:0,93,1240	0/0:16,0:16:48:0,48,630	1/1:0,10:10:30:400,30,0	0/1:13,13:26:99:442,0,431	0/1:7,9:16:99:312,0,232	1/1:0,29:29:87:1150,87,0	1/1:0,18:18:54:720,54,0	1/1:0,18:18:51:680,51,0	1/1:0,17:17:48:640,48,0	1/1:0,24:24:72:960,72,0	0/0:60,0:60:99:0,172,2260	0/0:10,0:10:27:0,27,350	0/1:12,17:29:99:593,0,393	1/1:0,35:35:99:1360,102,0	1/1:0,18:18:54:720,54,0	0/1:6,4:10:99:130,0,210	1/1:0,15:15:42:560,42,0	1/1:0,29:29:87:1150,87,0	1/1:0,29:29:87:1139,87,0	1/1:0,25:25:72:960,72,0	1/1:0,23:23:69:920,69,0	1/1:0,14:14:39:510,39,0	0/1:11,11:22:99:374,0,374	0/1:14,4:18:99:106,0,506	1/1:0,19:19:57:760,57,0	1/1:0,22:22:66:880,66,0	1/1:0,10:10:30:400,30,0	1/1:0,17:17:51:680,51,0	1/1:0,16:16:48:630,48,0	1/1:0,19:19:57:750,57,0	1/1:0,15:15:45:600,45,0	1/1:0,11:11:30:400,30,0	1/1:0,57:57:99:2240,169,0	1/1:0,14:14:42:560,42,0	0/1:8,12:20:99:420,0,260	0/1:19,4:23:91:91,0,670	1/1:0,20:20:60:800,60,0	0/1:20,20:40:99:680,0,659	0/0:32,0:32:96:0,96,1249	0/0:19,0:19:57:0,57,739	0/1:27,13:40:99:352,0,952	1/1:0,26:26:78:1030,78,0	0/1:5,9:14:99:318,0,148	0/0:20,0:20:60:0,60,779	0/0:20,0:20:57:0,57,739	1/1:0,10:10:30:390,30,0	1/1:0,10:10:30:400,30,0	1/1:0,18:18:51:680,51,0	1/1:0,21:21:63:840,63,0	1/1:0,29:29:87:1150,87,0	1/1:0,50:50:99:1950,147,0	1/1:0,27:27:81:1070,81,0	1/1:0,40:40:99:1579,120,0	1/1:0,11:11:33:440,33,0	1/1:0,21:21:63:840,63,0	1/1:0,35:35:99:1379,105,0	1/1:0,25:25:75:1000,75,0	1/1:0,18:18:54:720,54,0	1/1:0,20:20:60:790,60,0	1/1:0,30:30:90:1179,90,0	1/1:0,30:30:90:1200,90,0	1/1:0,16:16:48:619,48,0	1/1:0,9:9:27:360,27,0	1/1:0,19:19:57:750,57,0	1/1:0,30:30:90:1190,90,0	1/1:0,33:33:99:1320,99,0	1/1:0,17:17:48:630,48,0	0/1:10,12:22:99:414,0,323	0/1:6,3:9:96:96,0,176	0/1:23,10:33:99:304,0,773	1/1:0,47:47:99:1840,138,0	0/1:13,11:24:99:368,0,448	1/1:0,7:7:21:280,21,0	1/1:0,25:25:72:960,72,0	0/1:17,20:37:99:689,0,558	0/1:10,14:24:99:488,0,307	1/1:0,13:13:39:520,39,0	0/1:7,7:14:99:238,0,238	0/1:10,5:15:99:121,0,321	1/1:0,21:21:63:840,63,0	0/1:11,20:31:99:696,0,336	1/1:0,20:20:60:790,60,0	1/1:0,28:28:81:1059,81,0	1/1:0,35:35:99:1400,105,0	1/1:0,23:23:69:920,69,0	1/1:0,27:27:81:1080,81,0	1/1:0,18:18:54:720,54,0	1/1:0,21:21:63:840,63,0	1/1:0,12:12:36:470,36,0	0/1:1,8:9:3:293,0,3	1/1:0,14:14:42:550,42,0	1/1:0,24:24:69:899,69,0	0/1:17,10:27:99:308,0,588	0/1:6,6:12:99:204,0,194	0/1:20,12:32:99:387,0,667	1/1:0,13:13:36:480,36,0	0/0:30,0:30:84:0,84,1110	0/1:2,4:6:52:142,0,52	0/1:9,18:27:99:639,0,279	1/1:0,29:29:87:1150,87,0	0/1:3,2:5:65:65,0,95	1/1:1,43:44:92:1670,92,0	1/1:0,34:34:99:1339,102,0	0/1:16,12:28:99:385,0,556	0/1:12,17:29:99:556,0,385	1/1:0,12:12:36:480,36,0	0/1:12,8:20:99:263,0,383	1/1:0,12:12:36:480,36,0	1/1:0,19:19:57:760,57,0	0/0:38,0:38:99:0,111,1449	0/0:28,0:28:84:0,84,1099	1/1:0,22:22:66:880,66,0	1/1:0,26:26:78:1040,78,0	1/1:0,25:25:72:939,72,0	0/1:11,10:22:99:337,0,377	1/1:0,44:44:99:1760,132,0	0/1:3,5:8:99:139,0,99	1/1:0,24:24:72:960,72,0	1/1:0,20:20:60:800,60,0	1/1:0,23:23:69:920,69,0	0/1:8,8:16:99:235,0,275	1/1:0,37:37:99:1480,111,0	1/1:0,75:75:99:2990,226,0	0/0:47,0:47:99:0,141,1818	1/1:0,14:14:42:550,42,0	1/1:0,14:14:42:550,42,0	1/1:0,14:14:42:560,42,0	1/1:0,5:5:15:200,15,0	0/0:29,0:29:81:0,81,1049	0/1:17,24:41:99:840,0,509	0/1:16,17:33:99:587,0,456	1/1:1,34:35:62:1259,62,0	0/1:17,15:32:99:496,0,536	0/1:1,8:9:13:293,0,13	1/1:0,49:49:99:1950,147,0	1/1:0,22:22:63:840,63,0	1/1:0,35:35:99:1400,105,0	0/1:15,13:28:99:428,0,479	1/1:0,22:22:66:870,66,0	0/1:12,6:18:99:186,0,405	1/1:0,20:20:60:800,60,0	1/1:0,21:21:63:840,63,0	0/1:8,7:15:99:235,0,254	1/1:0,17:17:51:680,51,0	0/1:9,12:21:99:417,0,297	1/1:0,23:23:66:880,66,0	0/1:36,51:87:99:1758,0,1158	1/1:0,20:20:60:790,60,0	0/1:2,4:6:65:105,0,65	0/1:11,22:33:99:781,0,310	1/1:0,30:30:90:1190,90,0	1/1:0,9:9:24:320,24,0	1/1:0,48:48:99:1910,144,0	0/1:2,6:8:56:216,0,56	0/0:4,0:4:6:0,6,80	0/1:13,28:41:99:997,0,376	1/1:0,29:29:84:1120,84,0
Contig00044	1663535	.	A	G	44210.1	PASS	.	GT:AD:DP:GQ:PL	0/1:9,22:31:99:776,0,267	0/1:19,14:33:99:461,0,650	0/0:30,0:30:90:0,90,1190	0/0:30,0:30:90:0,90,1179	1/1:0,17:18:51:680,51,0	0/0:11,0:11:33:0,33,409	0/1:22,14:36:99:441,0,772	0/0:14,0:14:39:0,39,520	0/1:10,6:16:99:181,0,352	0/1:9,13:22:99:423,0,273	0/0:28,0:28:84:0,84,1110	0/1:16,9:25:99:285,0,554	0/1:9,6:15:99:185,0,315	0/1:15,17:32:99:573,0,504	0/1:12,11:23:99:371,0,390	1/1:0,18:18:54:720,54,0	0/1:17,9:26:99:288,0,507	0/0:31,0:31:93:0,93,1230	0/0:20,0:20:60:0,60,800	0/0:11,0:11:33:0,33,430	1/1:0,15:15:45:600,45,0	0/1:14,4:18:99:106,0,485	0/0:26,0:26:78:0,78,1030	0/0:19,0:19:57:0,57,750	0/0:20,0:20:60:0,60,800	0/0:49,0:49:99:0,147,1940	0/1:10,8:18:99:255,0,346	0/0:10,0:10:30:0,30,379	0/0:33,1:34:62:0,62,1270	0/0:38,0:38:99:0,114,1499	0/0:7,0:7:21:0,21,280	0/0:23,0:23:69:0,69,910	0/0:27,0:27:81:0,81,1070	0/0:12,0:12:36:0,36,459	0/0:30,0:30:90:0,90,1179	1/1:0,29:29:87:1119,87,0	0/1:36,14:50:99:410,0,1259	1/1:0,54:54:99:2110,160,0	0/1:5,10:15:99:355,0,155	0/1:5,14:19:99:456,0,146	0/0:16,0:16:48:0,48,640	0/1:13,16:29:99:553,0,422	0/1:20,8:28:99:199,0,719	0/1:21,13:34:99:381,0,741	0/1:9,8:17:99:232,0,291	0/0:35,0:35:99:0,105,1390	0/0:85,0:85:99:0,247,3260	0/0:22,0:22:66:0,66,880	0/0:17,0:17:51:0,51,659	0/0:14,0:14:42:0,42,539	0/0:12,0:12:36:0,36,480	0/0:11,0:11:33:0,33,440	0/1:5,14:19:99:466,0,146	0/0:27,0:27:81:0,81,1059	0/1:5,5:10:99:170,0,170	0/0:18,0:18:54:0,54,710	0/0:17,0:17:51:0,51,680	0/0:20,0:20:60:0,60,800	0/0:30,0:30:87:0,87,1160	0/1:8,10:18:99:336,0,266	1/1:0,32:32:96:1259,96,0	1/1:0,16:16:48:619,48,0	0/0:10,0:10:30:0,30,390	0/1:13,13:26:99:411,0,421	0/1:9,7:16:99:222,0,312	0/0:29,0:29:87:0,87,1119	0/0:18,0:18:51:0,51,680	0/0:18,0:18:54:0,54,710	0/0:17,0:17:51:0,51,680	0/0:24,0:24:69:0,69,899	1/1:0,60:60:99:2340,178,0	1/1:0,10:10:30:390,30,0	0/1:17,12:29:99:393,0,593	0/0:35,0:35:99:0,105,1400	0/0:18,0:18:54:0,54,710	0/1:4,6:10:99:200,0,130	0/0:15,0:15:45:0,45,600	0/0:29,0:29:87:0,87,1139	0/0:29,0:29:87:0,87,1160	0/0:25,0:25:75:0,75,990	0/0:23,0:23:69:0,69,910	0/0:14,0:14:42:0,42,560	0/1:11,11:22:99:374,0,374	0/1:4,14:18:98:469,0,98	0/0:19,0:19:57:0,57,750	0/0:22,0:22:66:0,66,880	0/0:10,0:10:30:0,30,400	0/0:17,0:17:48:0,48,640	0/0:16,0:16:48:0,48,640	0/0:19,0:19:57:0,57,760	0/0:15,0:15:45:0,45,590	0/0:11,0:11:33:0,33,419	0/0:57,0:57:99:0,169,2230	0/0:14,0:14:42:0,42,550	0/1:12,8:20:99:249,0,420	0/1:4,19:23:91:670,0,91	0/0:20,0:20:57:0,57,739	0/1:20,20:40:99:680,0,680	1/1:0,32:32:96:1259,96,0	1/1:0,19:19:57:729,57,0	0/1:13,27:40:99:949,0,400	0/0:26,0:26:78:0,78,1019	0/1:9,5:14:99:158,0,318	1/1:0,20:20:60:790,60,0	1/1:0,20:20:60:779,60,0	0/0:10,0:10:30:0,30,390	0/0:10,0:10:27:0,27,360	0/0:18,0:18:54:0,54,720	0/0:21,0:21:63:0,63,819	0/0:29,0:29:84:0,84,1120	0/0:50,0:50:99:0,150,1959	0/0:27,0:27:81:0,81,1080	0/0:40,0:40:99:0,120,1600	0/0:11,0:11:33:0,33,440	0/0:21,0:21:63:0,63,819	0/0:35,0:35:99:0,105,1400	0/0:25,0:25:75:0,75,990	0/0:18,0:18:54:0,54,710	0/0:20,0:20:60:0,60,800	0/0:30,0:30:90:0,90,1179	0/0:30,0:30:90:0,90,1200	0/0:16,0:16:48:0,48,640	0/0:9,0:9:27:0,27,350	0/0:19,0:19:57:0,57,750	0/0:29,0:30:87:0,87,1160	0/0:33,0:33:96:0,96,1270	0/0:17,0:17:51:0,51,680	0/1:12,10:22:99:334,0,393	0/1:3,6:9:93:203,0,93	0/1:10,23:33:99:821,0,301	0/0:47,0:47:99:0,141,1880	0/1:11,13:24:99:437,0,368	0/0:7,0:7:21:0,21,280	0/0:25,0:25:72:0,72,960	0/1:20,17:37:99:548,0,689	0/1:14,10:24:99:331,0,451	0/0:13,0:13:39:0,39,520	0/1:7,7:14:99:241,0,191	0/1:5,10:15:99:318,0,148	0/0:21,0:21:63:0,63,840	0/1:20,11:31:99:347,0,707	0/0:20,0:20:60:0,60,800	0/0:28,0:28:84:0,84,1120	0/0:35,0:35:99:0,102,1350	0/0:23,0:23:66:0,66,880	0/0:27,0:27:75:0,75,1000	0/0:18,0:18:54:0,54,710	0/0:21,0:21:63:0,63,830	0/0:12,0:12:36:0,36,459	0/1:8,1:9:13:13,0,293	0/0:14,0:14:42:0,42,560	0/0:24,0:24:72:0,72,950	0/1:10,17:27:99:541,0,322	0/1:6,6:12:99:183,0,204	0/1:12,19:32:99:649,0,339	0/0:13,0:13:39:0,39,520	1/1:0,30:30:87:1129,87,0	0/1:4,2:6:62:62,0,142	0/0:25,2:27:38:0,38,960	0/0:29,0:29:87:0,87,1150	0/1:2,3:5:65:105,0,65	0/0:43,1:44:92:0,92,1649	0/0:34,0:34:99:0,99,1320	0/1:12,16:28:99:545,0,396	0/1:17,12:29:99:372,0,572	0/0:12,0:12:36:0,36,480	0/1:8,12:20:99:383,0,252	0/0:12,0:12:36:0,36,480	0/0:19,0:19:57:0,57,750	1/1:0,38:38:99:1459,111,0	1/1:0,28:28:81:1070,81,0	0/0:22,0:22:63:0,63,830	0/0:26,0:26:78:0,78,1040	0/0:25,0:25:75:0,75,1000	0/1:11,11:22:99:353,0,374	0/0:44,0:44:99:0,129,1699	0/1:5,3:8:96:96,0,176	0/0:24,0:24:69:0,69,920	0/0:20,0:20:60:0,60,800	0/0:23,0:23:69:0,69,910	0/1:7,9:16:99:302,0,222	0/0:37,0:37:99:0,111,1480	0/0:75,0:75:99:0,226,3000	1/1:0,47:47:99:1870,141,0	0/0:14,0:14:42:0,42,560	0/0:14,0:14:42:0,42,550	0/0:14,0:14:42:0,42,560	0/0:5,0:5:15:0,15,200	1/1:0,29:29:84:1089,84,0	0/1:24,17:41:99:536,0,837	0/1:17,15:32:99:456,0,587	0/0:34,1:35:73:0,73,1249	0/1:15,17:32:99:547,0,486	0/1:8,1:9:13:13,0,293	0/0:49,0:49:99:0,144,1889	0/0:22,0:22:66:0,66,870	0/0:35,0:35:99:0,105,1400	0/1:13,15:28:99:516,0,436	0/0:22,0:22:63:0,63,830	0/1:6,12:18:99:416,0,186	0/0:20,0:20:60:0,60,790	0/0:21,0:21:63:0,63,819	0/1:7,8:15:99:228,0,238	0/0:17,0:17:51:0,51,659	0/1:12,9:21:99:297,0,417	0/0:23,0:23:69:0,69,920	0/1:51,36:87:99:1171,0,1700	0/0:20,0:20:60:0,60,800	0/1:4,2:6:62:62,0,142	0/1:22,11:33:99:341,0,770	0/0:30,0:30:90:0,90,1200	0/0:9,0:9:27:0,27,350	0/0:48,0:48:99:0,144,1920	0/1:6,2:8:56:56,0,216	1/1:0,4:4:12:160,12,0	0/1:28,13:41:99:397,0,986	0/0:29,0:29:87:0,87,1139
Contig00044	1663538	.	T	A	149252	PASS	.	GT:AD:DP:GQ:PL	0/1:22,9:31:99:199,0,779	0/1:14,19:33:99:661,0,461	1/1:0,30:30:90:1190,90,0	1/1:0,30:30:90:1200,90,0	0/0:18,0:18:54:0,54,710	1/1:0,11:11:30:400,30,0	0/1:14,22:36:99:772,0,452	1/1:0,14:14:42:560,42,0	0/1:6,10:16:99:352,0,192	0/1:13,9:22:99:294,0,443	1/1:0,28:28:84:1120,84,0	0/1:9,16:25:99:554,0,285	0/1:6,9:15:99:315,0,195	0/1:17,15:32:99:493,0,584	0/1:11,12:23:99:411,0,360	0/0:18,0:18:54:0,54,710	0/1:9,17:26:99:591,0,282	1/1:0,31:31:93:1240,93,0	1/1:0,20:20:60:800,60,0	1/1:0,11:11:33:419,33,0	0/0:15,0:15:45:0,45,600	0/1:4,14:18:95:506,0,95	1/1:0,26:26:78:1030,78,0	1/1:0,19:19:57:760,57,0	1/1:0,20:20:60:800,60,0	1/1:0,49:49:99:1950,147,0	0/1:8,10:18:99:346,0,266	1/1:0,10:10:30:400,30,0	1/1:1,33:34:62:1280,62,0	1/1:0,38:38:99:1520,114,0	1/1:0,7:7:21:280,21,0	1/1:0,23:23:66:880,66,0	1/1:0,27:27:81:1070,81,0	1/1:0,12:12:36:480,36,0	1/1:0,30:30:90:1190,90,0	0/0:29,0:29:84:0,84,1110	0/1:14,36:50:99:1269,0,399	0/0:54,0:54:99:0,160,2120	0/1:10,5:15:99:145,0,355	0/1:14,5:19:99:143,0,503	1/1:0,16:16:48:640,48,0	0/1:16,13:29:99:433,0,553	0/1:8,20:28:99:685,0,225	0/1:12,22:34:99:778,0,378	0/1:8,9:17:99:309,0,269	1/1:0,35:35:99:1400,105,0	1/1:0,85:85:99:3401,256,0	1/1:0,22:22:66:870,66,0	1/1:0,17:17:51:680,51,0	1/1:0,14:14:42:560,42,0	1/1:0,12:12:36:470,36,0	1/1:0,11:11:33:430,33,0	0/1:14,5:19:99:143,0,493	1/1:0,27:27:78:1019,78,0	0/1:5,5:10:99:170,0,170	1/1:0,18:18:54:710,54,0	1/1:0,17:17:51:680,51,0	1/1:0,20:20:60:800,60,0	1/1:0,30:30:90:1200,90,0	0/1:10,8:18:99:266,0,346	0/0:32,0:32:96:0,96,1280	0/0:16,0:16:48:0,48,619	1/1:0,10:10:30:390,30,0	0/1:13,13:26:99:408,0,408	0/1:7,9:16:99:312,0,222	1/1:0,29:29:87:1160,87,0	1/1:0,18:18:51:680,51,0	1/1:0,18:18:51:680,51,0	1/1:0,17:17:51:680,51,0	1/1:0,24:24:72:960,72,0	0/0:60,0:60:99:0,178,2340	0/0:10,0:10:30:0,30,390	0/1:12,17:29:99:593,0,393	1/1:0,35:35:99:1350,102,0	1/1:0,18:18:54:720,54,0	0/1:6,4:10:99:130,0,210	1/1:0,15:15:45:600,45,0	1/1:0,29:29:87:1160,87,0	1/1:0,29:29:87:1119,87,0	1/1:0,25:25:75:1000,75,0	1/1:0,23:23:69:910,69,0	1/1:0,14:14:42:560,42,0	0/1:11,11:22:99:374,0,374	0/1:14,4:18:99:106,0,496	1/1:0,19:19:54:710,54,0	1/1:0,22:22:66:859,66,0	1/1:0,10:10:30:390,30,0	1/1:0,17:17:48:640,48,0	1/1:0,16:16:48:630,48,0	1/1:0,19:19:57:750,57,0	1/1:0,15:15:45:600,45,0	1/1:0,11:11:33:440,33,0	1/1:0,57:57:99:2270,172,0	1/1:0,14:14:42:560,42,0	0/1:8,12:20:99:420,0,249	0/1:19,4:23:80:80,0,681	1/1:0,20:20:60:790,60,0	0/1:20,20:40:99:680,0,680	0/0:32,0:32:93:0,93,1230	0/0:19,0:19:57:0,57,750	0/1:27,13:40:99:389,0,939	1/1:0,26:26:78:1040,78,0	0/1:5,9:14:99:318,0,158	0/0:20,0:20:57:0,57,760	0/0:20,0:20:60:0,60,790	1/1:0,10:10:30:400,30,0	1/1:0,10:10:30:390,30,0	1/1:0,18:18:54:699,54,0	1/1:0,21:21:63:840,63,0	1/1:0,29:29:87:1139,87,0	1/1:0,50:50:99:2000,150,0	1/1:0,27:27:81:1080,81,0	1/1:0,40:40:99:1560,117,0	1/1:0,11:11:33:440,33,0	1/1:0,21:21:63:840,63,0	1/1:0,35:35:99:1400,105,0	1/1:0,25:25:75:1000,75,0	1/1:0,18:18:54:699,54,0	1/1:0,20:20:60:800,60,0	1/1:0,30:30:90:1190,90,0	1/1:0,30:30:90:1190,90,0	1/1:0,16:16:48:640,48,0	1/1:0,9:9:27:350,27,0	1/1:0,19:19:57:760,57,0	1/1:1,29:30:87:1150,87,0	1/1:0,33:33:99:1310,99,0	1/1:0,17:17:51:680,51,0	0/1:10,12:22:99:356,0,337	0/1:6,3:9:83:83,0,213	0/1:23,10:33:99:290,0,821	1/1:0,47:47:99:1860,141,0	0/1:13,11:24:99:368,0,448	1/1:0,7:7:21:280,21,0	1/1:0,25:25:75:990,75,0	0/1:17,20:37:99:681,0,521	0/1:10,14:24:99:477,0,328	1/1:0,13:13:39:520,39,0	0/1:7,7:14:99:228,0,238	0/1:10,5:15:99:155,0,355	1/1:0,21:21:63:830,63,0	0/1:11,20:31:99:707,0,336	1/1:0,20:20:60:800,60,0	1/1:0,28:28:84:1120,84,0	1/1:0,35:35:99:1400,105,0	1/1:0,23:23:69:899,69,0	1/1:0,27:27:81:1059,81,0	1/1:0,18:18:54:720,54,0	1/1:0,21:21:63:830,63,0	1/1:0,12:12:33:440,33,0	0/1:1,8:9:13:293,0,13	1/1:0,14:14:42:560,42,0	1/1:0,24:24:69:920,69,0	0/1:17,10:27:99:322,0,562	0/1:6,6:12:99:194,0,204	0/1:20,12:32:99:384,0,673	1/1:0,13:13:39:510,39,0	0/0:30,0:30:84:0,84,1120	0/1:2,4:6:62:132,0,62	0/1:9,18:27:99:628,0,279	1/1:0,29:29:87:1160,87,0	0/1:3,2:5:65:65,0,105	1/1:1,43:44:92:1659,92,0	1/1:0,34:34:99:1360,102,0	0/1:16,12:28:99:396,0,556	0/1:12,17:29:99:575,0,345	1/1:0,12:12:36:480,36,0	0/1:12,8:20:99:263,0,372	1/1:0,12:12:36:480,36,0	1/1:0,19:19:57:750,57,0	0/0:38,0:38:99:0,114,1489	0/0:28,0:28:84:0,84,1120	1/1:0,22:22:63:840,63,0	1/1:0,26:26:78:1040,78,0	1/1:0,25:25:75:1000,75,0	0/1:11,11:22:99:374,0,343	1/1:0,44:44:99:1760,132,0	0/1:3,5:8:96:176,0,96	1/1:0,24:24:72:960,72,0	1/1:0,20:20:60:790,60,0	1/1:0,23:23:69:920,69,0	0/1:9,7:16:99:232,0,312	1/1:0,37:37:99:1449,111,0	1/1:0,75:75:99:2960,223,0	0/0:47,0:47:99:0,138,1820	1/1:0,14:14:42:560,42,0	1/1:0,14:14:42:560,42,0	1/1:0,14:14:42:550,42,0	1/1:0,5:5:15:200,15,0	0/0:29,0:29:87:0,87,1119	0/1:17,24:41:99:843,0,472	0/1:15,17:32:99:573,0,493	1/1:1,34:35:65:1310,65,0	0/1:17,15:32:99:486,0,526	0/1:1,8:9:13:283,0,13	1/1:0,49:49:99:1950,147,0	1/1:0,22:22:66:859,66,0	1/1:0,35:35:99:1390,105,0	0/1:15,13:28:99:394,0,434	1/1:0,22:22:63:830,63,0	0/1:12,6:18:99:165,0,405	1/1:0,20:20:60:800,60,0	1/1:0,21:21:63:840,63,0	0/1:8,7:15:99:238,0,238	1/1:0,17:17:51:670,51,0	0/1:9,12:21:99:417,0,297	1/1:0,23:23:69:920,69,0	0/1:36,51:87:99:1771,0,1131	1/1:0,20:20:60:790,60,0	0/1:2,4:6:62:142,0,62	0/1:11,22:33:99:781,0,341	1/1:0,30:30:90:1200,90,0	1/1:0,9:9:27:360,27,0	1/1:0,48:48:99:1920,144,0	0/1:2,6:8:56:216,0,56	0/0:4,0:4:12:0,12,160	0/1:13,28:41:99:1000,0,349	1/1:0,29:29:87:1139,87,0
Contig00044	1663539	.	A	T	148816	PASS	.	GT:AD:DP:GQ:PL	0/1:22,9:31:99:267,0,787	0/1:14,19:33:99:624,0,453	1/1:0,30:30:90:1190,90,0	1/1:0,30:30:90:1200,90,0	0/0:18,0:18:51:0,51,680	1/1:0,11:11:33:440,33,0	0/1:14,22:36:99:772,0,441	1/1:0,14:14:39:520,39,0	0/1:6,10:16:99:352,0,192	0/1:13,9:22:99:294,0,443	1/1:0,28:28:84:1120,84,0	0/1:9,16:25:99:565,0,285	0/1:6,9:15:99:294,0,195	0/1:17,15:32:99:467,0,587	0/1:11,12:23:99:411,0,371	0/0:18,0:18:54:0,54,720	0/1:9,17:26:99:581,0,282	1/1:0,31:31:90:1190,90,0	1/1:0,20:20:60:800,60,0	1/1:0,11:11:33:440,33,0	0/0:15,0:15:45:0,45,600	0/1:4,14:18:98:448,0,98	1/1:0,26:26:78:1040,78,0	1/1:0,19:19:57:760,57,0	1/1:0,20:20:60:800,60,0	1/1:0,49:49:99:1960,147,0	0/1:8,10:18:99:346,0,266	1/1:0,10:10:30:390,30,0	1/1:1,33:34:62:1280,62,0	1/1:0,38:38:99:1510,114,0	1/1:0,7:7:21:280,21,0	1/1:0,23:23:69:920,69,0	1/1:0,27:27:81:1059,81,0	1/1:0,12:12:36:480,36,0	1/1:0,30:30:90:1200,90,0	0/0:29,0:29:87:0,87,1150	0/1:14,36:50:99:1290,0,410	0/0:54,0:54:99:0,163,2150	0/1:10,5:15:99:155,0,345	0/1:14,5:19:99:143,0,503	1/1:0,16:16:48:630,48,0	0/1:16,13:29:99:422,0,532	0/1:8,20:28:99:705,0,236	0/1:12,22:34:99:778,0,378	0/1:8,9:17:99:309,0,269	1/1:0,35:35:99:1379,105,0	1/1:0,85:85:99:3369,256,0	1/1:0,22:22:66:880,66,0	1/1:0,17:17:51:680,51,0	1/1:0,14:14:42:560,42,0	1/1:0,12:12:36:480,36,0	1/1:0,11:11:33:440,33,0	0/1:14,5:19:99:143,0,493	1/1:0,27:27:78:1030,78,0	0/1:5,5:10:99:170,0,160	1/1:0,18:18:54:710,54,0	1/1:0,17:17:51:680,51,0	1/1:0,20:20:60:790,60,0	1/1:0,30:30:84:1120,84,0	0/1:10,8:18:99:266,0,346	0/0:32,0:32:96:0,96,1270	0/0:16,0:16:48:0,48,630	1/1:0,10:10:30:400,30,0	0/1:13,13:26:99:442,0,442	0/1:7,9:16:99:312,0,222	1/1:0,29:29:87:1160,87,0	1/1:0,18:18:54:710,54,0	1/1:0,18:18:54:720,54,0	1/1:0,17:17:48:640,48,0	1/1:0,24:24:72:960,72,0	0/0:60,0:60:99:0,181,2390	0/0:10,0:10:30:0,30,400	0/1:12,17:29:99:593,0,393	1/1:0,35:35:99:1400,105,0	1/1:0,18:18:54:720,54,0	0/1:6,4:10:99:130,0,200	1/1:0,15:15:45:600,45,0	1/1:0,29:29:87:1160,87,0	1/1:0,29:29:87:1150,87,0	1/1:0,25:25:75:1000,75,0	1/1:0,23:23:69:920,69,0	1/1:0,14:14:39:510,39,0	0/1:11,11:22:99:374,0,363	0/1:14,4:18:99:106,0,506	1/1:0,19:19:57:750,57,0	1/1:0,22:22:66:880,66,0	1/1:0,10:10:30:400,30,0	1/1:0,17:17:51:680,51,0	1/1:0,16:16:48:640,48,0	1/1:0,19:19:54:720,54,0	1/1:0,15:15:45:600,45,0	1/1:0,11:11:33:440,33,0	1/1:0,57:57:99:2200,166,0	1/1:0,14:14:42:550,42,0	0/1:8,12:20:99:420,0,260	0/1:19,4:23:54:54,0,684	1/1:0,20:20:60:790,60,0	0/1:20,20:40:99:680,0,669	0/0:32,0:32:96:0,96,1270	0/0:19,0:19:57:0,57,750	0/1:27,13:40:99:403,0,912	1/1:1,25:26:75:1000,75,0	0/1:5,9:14:99:318,0,158	0/0:20,0:20:60:0,60,800	0/0:20,0:20:60:0,60,800	1/1:0,10:10:30:400,30,0	1/1:0,10:10:30:400,30,0	1/1:0,18:18:54:710,54,0	1/1:0,21:21:60:790,60,0	1/1:0,29:29:87:1160,87,0	1/1:0,50:50:99:1980,150,0	1/1:0,27:27:78:1040,78,0	1/1:0,40:40:99:1590,120,0	1/1:0,11:11:33:440,33,0	1/1:0,21:21:63:830,63,0	1/1:0,35:35:99:1390,105,0	1/1:0,25:25:75:990,75,0	1/1:0,18:18:54:720,54,0	1/1:0,20:20:57:739,57,0	1/1:0,30:30:87:1150,87,0	1/1:0,30:30:90:1190,90,0	1/1:0,16:16:48:640,48,0	1/1:0,9:9:27:360,27,0	1/1:0,19:19:57:760,57,0	1/1:0,30:30:90:1190,90,0	1/1:0,33:33:99:1310,99,0	1/1:0,17:17:51:670,51,0	0/1:10,12:22:99:403,0,334	0/1:6,3:9:93:93,0,213	0/1:23,10:33:99:301,0,810	1/1:0,47:47:99:1830,138,0	0/1:13,11:24:99:368,0,448	1/1:0,7:7:21:280,21,0	1/1:1,24:25:46:920,46,0	0/1:17,20:37:99:692,0,521	0/1:10,14:24:99:488,0,328	1/1:0,13:13:39:520,39,0	0/1:7,7:14:99:238,0,238	0/1:10,5:15:99:155,0,355	1/1:0,21:21:63:840,63,0	0/1:11,20:31:99:707,0,347	1/1:0,20:20:60:800,60,0	1/1:0,28:28:84:1120,84,0	1/1:0,35:35:99:1390,105,0	1/1:0,23:23:69:920,69,0	1/1:0,27:27:81:1049,81,0	1/1:0,18:18:54:710,54,0	1/1:0,21:21:63:840,63,0	1/1:0,12:12:36:480,36,0	0/1:1,8:9:13:283,0,13	1/1:0,14:14:42:550,42,0	1/1:0,24:24:72:960,72,0	0/1:17,10:27:99:319,0,599	0/1:6,6:12:99:204,0,204	0/1:20,12:32:99:384,0,693	1/1:0,13:13:36:470,36,0	0/0:30,0:30:87:0,87,1119	0/1:2,4:6:25:145,0,25	0/1:9,18:27:99:639,0,279	1/1:0,29:29:87:1150,87,0	0/1:3,2:5:65:65,0,105	1/1:1,43:44:89:1630,89,0	1/1:0,34:34:99:1320,99,0	0/1:16,12:28:99:396,0,545	0/1:12,17:29:99:585,0,356	1/1:0,12:12:36:480,36,0	0/1:12,8:20:99:260,0,420	1/1:0,12:12:36:480,36,0	1/1:0,19:19:57:760,57,0	0/0:38,0:38:99:0,111,1480	0/0:28,0:28:84:0,84,1110	1/1:0,22:22:66:880,66,0	1/1:0,26:26:78:1040,78,0	1/1:0,25:25:72:960,72,0	0/1:11,11:22:99:374,0,374	1/1:0,44:44:99:1739,132,0	0/1:3,5:8:96:176,0,96	1/1:0,24:24:72:950,72,0	1/1:0,20:20:60:800,60,0	1/1:0,23:23:69:920,69,0	0/1:9,7:16:99:195,0,315	1/1:0,37:37:99:1480,111,0	1/1:0,75:75:99:2980,226,0	0/0:47,0:47:99:0,135,1769	1/1:0,14:14:42:560,42,0	1/1:0,14:14:39:520,39,0	1/1:0,14:14:42:550,42,0	1/1:0,5:5:12:160,12,0	0/0:29,0:29:87:0,87,1160	0/1:17,24:41:99:837,0,557	0/1:15,17:32:99:573,0,504	1/1:2,33:35:62:1270,62,0	0/1:17,15:32:99:507,0,536	0/1:1,8:9:16:256,0,16	1/1:0,49:49:99:1920,144,0	1/1:0,22:22:66:880,66,0	1/1:0,35:35:99:1320,99,0	0/1:15,13:28:99:436,0,516	1/1:0,22:22:66:870,66,0	0/1:12,6:18:99:186,0,426	1/1:0,20:20:60:800,60,0	1/1:0,21:21:63:840,63,0	0/1:8,7:15:99:235,0,275	1/1:0,17:17:51:680,51,0	0/1:9,12:21:99:406,0,297	1/1:0,23:23:69:910,69,0	0/1:36,51:87:99:1747,0,1168	1/1:0,20:20:60:800,60,0	0/1:2,4:6:62:142,0,62	0/1:11,22:33:99:744,0,344	1/1:0,30:30:90:1200,90,0	1/1:0,9:9:27:360,27,0	1/1:0,48:48:99:1910,144,0	0/1:2,6:8:56:216,0,56	0/0:4,0:4:12:0,12,160	0/1:13,28:41:99:952,0,363	1/1:0,29:29:84:1110,84,0
Contig00044	1663544	.	C	G	44451.1	PASS	.	GT:AD:DP:GQ:PL	0/1:9,22:31:99:776,0,267	0/1:19,14:33:99:461,0,661	0/0:30,0:30:81:0,81,1080	0/0:30,0:30:90:0,90,1179	1/1:0,18:18:54:720,54,0	0/0:11,0:11:33:0,33,440	0/1:22,14:36:99:455,0,714	0/0:14,0:14:42:0,42,550	0/1:10,6:16:99:192,0,342	0/1:9,13:22:99:454,0,294	0/0:28,0:28:84:0,84,1120	0/1:16,9:25:99:285,0,544	0/1:9,6:15:99:158,0,318	0/1:15,17:32:99:584,0,493	0/1:12,11:23:99:371,0,411	1/1:0,18:18:54:710,54,0	0/1:17,9:26:99:282,0,591	0/0:31,0:31:93:0,93,1240	0/0:20,0:20:60:0,60,779	0/0:11,0:11:33:0,33,419	1/1:0,15:15:42:560,42,0	0/1:14,4:18:99:106,0,506	0/0:26,0:26:75:0,75,990	0/0:19,0:19:57:0,57,760	0/0:20,0:20:60:0,60,800	0/0:49,0:49:99:0,144,1920	0/1:10,8:18:99:255,0,336	0/0:10,0:10:30:0,30,379	0/0:33,1:34:62:0,62,1270	0/0:38,0:38:99:0,111,1480	0/0:7,0:7:21:0,21,280	0/0:23,0:23:66:0,66,870	0/0:27,0:27:81:0,81,1070	0/0:12,0:12:36:0,36,480	0/0:30,0:30:90:0,90,1200	1/1:0,29:29:84:1110,84,0	0/1:35,14:50:99:413,0,1253	1/1:0,54:54:99:2100,160,0	0/1:5,10:15:99:355,0,155	0/1:5,14:19:99:503,0,132	0/0:16,0:16:45:0,45,600	0/1:13,16:29:99:495,0,425	0/1:20,8:28:99:236,0,716	0/1:22,12:34:99:378,0,778	0/1:9,8:17:99:272,0,272	0/0:35,0:35:99:0,102,1329	0/0:85,0:85:99:0,250,3300	0/0:22,0:22:63:0,63,840	0/0:17,0:17:51:0,51,680	0/0:14,0:14:42:0,42,550	0/0:12,0:12:36:0,36,480	0/0:11,0:11:30:0,30,400	0/1:5,14:19:99:493,0,143	0/0:27,0:27:78:0,78,1019	0/1:5,5:10:99:170,0,170	0/0:18,0:18:54:0,54,710	0/0:17,0:17:51:0,51,680	0/0:20,0:20:60:0,60,790	0/0:30,0:30:87:0,87,1150	0/1:8,10:18:99:309,0,269	1/1:0,32:32:96:1249,96,0	1/1:0,16:16:45:590,45,0	0/0:10,0:10:30:0,30,400	0/1:13,13:26:99:442,0,421	0/1:9,7:16:99:222,0,312	0/0:29,0:29:84:0,84,1110	0/0:18,0:18:54:0,54,699	0/0:18,0:18:48:0,48,640	0/0:17,0:17:48:0,48,640	0/0:24,0:24:72:0,72,950	1/1:0,60:60:99:2390,181,0	1/1:0,10:10:30:390,30,0	0/1:17,12:29:99:393,0,593	0/0:35,0:35:99:0,102,1360	0/0:18,0:18:54:0,54,720	0/1:4,6:10:99:210,0,130	0/0:15,0:15:45:0,45,590	0/0:29,0:29:84:0,84,1089	0/0:29,0:29:81:0,81,1059	0/0:25,0:25:72:0,72,960	0/0:23,0:23:69:0,69,920	0/0:14,0:14:42:0,42,550	0/1:11,11:22:99:374,0,374	0/1:4,14:18:99:485,0,106	0/0:18,0:19:54:0,54,699	0/0:22,0:22:63:0,63,830	0/0:10,0:10:30:0,30,400	0/0:17,0:17:51:0,51,680	0/0:16,0:16:48:0,48,619	0/0:19,0:19:57:0,57,750	0/0:15,0:15:45:0,45,600	0/0:11,0:11:33:0,33,430	0/0:57,0:57:99:0,169,2240	0/0:14,0:14:42:0,42,560	0/1:12,8:20:99:249,0,420	0/1:4,19:23:94:644,0,94	0/0:20,0:20:57:0,57,760	0/1:20,20:40:99:680,0,669	1/1:0,32:32:93:1209,93,0	1/1:0,19:19:54:699,54,0	0/1:13,27:40:99:932,0,363	0/0:26,0:26:75:0,75,959	0/1:9,5:14:99:148,0,318	1/1:0,20:20:57:750,57,0	1/1:0,20:20:60:800,60,0	0/0:10,0:10:30:0,30,379	0/0:10,0:10:30:0,30,400	0/0:18,0:18:54:0,54,720	0/0:21,0:21:60:0,60,800	0/0:29,0:29:84:0,84,1099	0/0:50,0:50:99:0,150,1969	0/0:27,0:27:81:0,81,1070	0/0:40,0:40:99:0,120,1579	0/0:11,0:11:33:0,33,440	0/0:21,0:21:63:0,63,830	0/0:35,0:35:99:0,105,1379	0/0:25,0:25:75:0,75,1000	0/0:18,0:18:54:0,54,720	0/0:20,0:20:60:0,60,800	0/0:30,0:30:87:0,87,1160	0/0:30,0:30:87:0,87,1160	0/0:16,0:16:48:0,48,640	0/0:9,0:9:27:0,27,350	0/0:19,0:19:57:0,57,750	0/0:30,0:30:90:0,90,1190	0/0:33,0:33:96:0,96,1270	0/0:17,0:17:51:0,51,680	0/1:12,10:22:99:323,0,403	0/1:3,6:9:75:166,0,75	0/1:10,23:33:99:821,0,290	0/0:47,0:47:99:0,138,1830	0/1:11,13:24:99:448,0,347	0/0:7,0:7:21:0,21,280	0/0:25,0:25:75:0,75,979	0/1:20,17:37:99:572,0,652	0/1:14,10:24:99:328,0,477	0/0:13,0:13:39:0,39,499	0/1:7,7:14:99:228,0,228	0/1:5,10:15:99:355,0,155	0/0:21,0:21:63:0,63,840	0/1:20,11:31:99:310,0,710	0/0:20,0:20:60:0,60,800	0/0:28,0:28:81:0,81,1059	0/0:35,0:35:99:0,105,1400	0/0:23,0:23:69:0,69,899	0/0:27,0:27:81:0,81,1059	0/0:18,0:18:51:0,51,680	0/0:21,0:21:63:0,63,819	0/0:12,0:12:33:0,33,440	0/1:8,1:9:13:13,0,293	0/0:14,0:14:42:0,42,550	0/0:24,0:24:69:0,69,920	0/1:10,17:27:99:578,0,319	0/1:6,6:12:99:157,0,207	0/1:12,20:32:99:667,0,387	0/0:13,0:13:36:0,36,449	1/1:0,30:30:90:1200,90,0	0/1:4,2:6:52:52,0,142	0/1:18,9:27:99:279,0,639	0/0:29,0:29:81:0,81,1059	0/1:2,3:5:65:105,0,65	0/0:43,1:44:86:0,86,1590	0/0:34,0:34:99:0,102,1360	0/1:12,16:28:99:545,0,396	0/1:17,12:29:99:396,0,545	0/0:12,0:12:36:0,36,470	0/1:8,12:20:99:372,0,263	0/0:12,0:12:36:0,36,480	0/0:19,0:19:57:0,57,750	1/1:0,38:38:99:1409,108,0	1/1:0,28:28:84:1099,84,0	0/0:22,0:22:66:0,66,880	0/0:26,0:26:78:0,78,1040	0/0:25,0:25:75:0,75,979	0/1:11,11:22:99:374,0,363	0/0:44,0:44:99:0,126,1670	0/1:5,3:8:86:86,0,155	0/0:24,0:24:72:0,72,960	0/0:20,0:20:60:0,60,790	0/0:22,0:23:66:0,66,880	0/1:7,9:16:99:291,0,232	0/0:37,0:37:99:0,108,1440	0/0:75,0:75:99:0,217,2849	1/1:0,47:47:99:1870,141,0	0/0:14,0:14:36:0,36,480	0/0:14,0:14:42:0,42,539	0/0:14,0:14:42:0,42,560	0/0:5,0:5:15:0,15,190	1/1:0,29:29:84:1089,84,0	0/1:24,17:41:99:529,0,789	0/1:17,15:32:99:493,0,584	0/0:34,1:35:62:0,62,1249	0/1:15,17:32:99:573,0,504	0/1:8,1:9:13:13,0,283	0/0:49,0:49:99:0,144,1910	0/0:22,0:22:63:0,63,830	0/0:35,0:35:99:0,102,1339	0/1:13,14:28:99:442,0,421	0/0:21,0:22:60:0,60,790	0/1:6,12:18:99:352,0,192	0/0:20,0:20:57:0,57,739	0/0:21,0:21:63:0,63,840	0/1:7,8:15:99:265,0,235	0/0:17,0:17:48:0,48,640	0/1:12,9:21:99:297,0,406	0/0:23,0:23:69:0,69,910	0/1:51,36:87:99:1174,0,1694	0/0:20,0:20:60:0,60,779	0/1:4,2:6:25:25,0,145	0/1:22,11:33:99:344,0,733	0/0:30,0:30:87:0,87,1150	0/0:9,0:9:24:0,24,310	0/0:48,0:48:99:0,135,1780	0/1:6,2:8:56:56,0,216	1/1:0,4:4:12:160,12,0	0/1:28,13:41:99:397,0,997	0/0:29,0:29:81:0,81,1080
Contig00044	1663783	.	A	G	143530	PASS	.	GT:AD:DP:GQ:PL	0/1:22,9:31:99:256,0,776	0/1:14,19:33:99:619,0,461	1/1:0,30:30:87:1160,87,0	1/1:0,30:30:90:1179,90,0	0/0:18,0:18:54:0,54,720	1/1:0,11:11:33:440,33,0	0/1:14,22:36:99:714,0,444	1/1:0,14:14:42:550,42,0	0/1:6,10:16:99:352,0,192	0/1:13,9:22:99:297,0,396	1/1:0,28:28:84:1110,84,0	0/1:9,16:25:99:520,0,251	0/1:6,9:15:99:318,0,158	0/1:17,15:32:99:470,0,550	0/1:11,12:23:99:363,0,363	0/0:18,0:18:54:0,54,710	0/1:9,17:26:99:602,0,282	1/1:0,31:31:93:1240,93,0	1/1:0,20:20:60:790,60,0	1/1:0,11:11:33:440,33,0	0/0:15,0:15:45:0,45,600	0/1:4,13:18:99:459,0,109	1/1:0,25:26:75:979,75,0	1/1:0,19:19:54:720,54,0	1/1:0,20:20:60:800,60,0	1/1:0,49:49:99:1889,144,0	0/1:8,10:18:99:346,0,266	1/1:0,10:10:30:400,30,0	1/1:1,33:34:62:1259,62,0	1/1:0,38:38:99:1459,111,0	1/1:0,7:7:21:280,21,0	1/1:0,23:23:69:920,69,0	1/1:0,27:27:78:1030,78,0	1/1:0,12:12:36:470,36,0	1/1:0,30:30:84:1089,84,0	0/0:29,0:29:87:0,87,1150	0/1:14,36:50:99:1242,0,402	0/0:54,0:54:99:0,163,2140	0/1:10,5:15:99:155,0,355	0/1:14,5:19:99:143,0,503	1/1:0,16:16:48:640,48,0	0/1:16,13:29:99:385,0,556	0/1:8,20:28:99:695,0,236	0/1:12,22:34:99:778,0,378	0/1:8,9:17:99:262,0,272	1/1:0,36:36:99:1400,105,0	1/1:0,84:85:99:3298,253,0	1/1:0,22:22:66:880,66,0	1/1:0,17:17:51:680,51,0	1/1:0,13:13:39:510,39,0	1/1:0,12:12:36:470,36,0	1/1:0,11:11:30:400,30,0	0/1:14,5:19:99:146,0,456	1/1:0,25:25:75:979,75,0	0/1:5,5:10:99:170,0,170	1/1:0,18:18:48:630,48,0	1/1:0,17:17:51:680,51,0	1/1:0,20:20:57:750,57,0	1/1:0,30:30:90:1200,90,0	0/1:10,8:18:99:266,0,346	0/0:31,0:32:93:0,93,1240	0/0:16,0:16:42:0,42,550	1/1:0,10:10:30:378,30,0	0/1:13,12:25:99:405,0,434	0/1:7,9:16:99:312,0,232	1/1:0,29:29:84:1089,84,0	1/1:0,18:18:51:670,51,0	1/1:0,19:19:57:739,57,0	1/1:0,17:17:51:670,51,0	1/1:0,24:24:72:929,72,0	0/0:60,0:60:99:0,175,2320	0/0:10,0:10:24:0,24,310	0/1:11,17:29:99:585,0,356	1/1:0,35:35:99:1360,102,0	1/1:0,18:18:54:720,54,0	0/1:6,4:10:99:130,0,210	1/1:0,15:15:45:600,45,0	1/1:0,28:29:81:1070,81,0	1/1:0,29:29:87:1150,87,0	1/1:0,25:25:72:939,72,0	1/1:0,23:23:69:910,69,0	1/1:0,14:14:42:550,42,0	0/1:11,10:21:99:289,0,380	0/1:14,4:18:99:106,0,506	1/1:0,19:19:57:750,57,0	1/1:0,22:22:66:870,66,0	1/1:0,10:10:27:339,27,0	1/1:0,17:17:51:680,51,0	1/1:0,15:15:45:569,45,0	1/1:0,19:19:51:659,51,0	1/1:0,15:15:42:550,42,0	1/1:0,11:11:33:440,33,0	1/1:0,57:57:99:2190,166,0	1/1:0,13:13:39:510,39,0	0/1:8,12:20:99:413,0,223	0/1:19,4:23:83:83,0,644	1/1:0,20:20:57:760,57,0	0/1:20,20:40:99:646,0,646	0/0:30,0:32:87:0,87,1160	0/0:19,0:19:57:0,57,750	0/1:27,13:40:99:384,0,949	1/1:0,26:26:75:1000,75,0	0/1:5,9:14:99:318,0,158	0/0:20,0:20:57:0,57,760	0/0:20,0:20:60:0,60,790	1/1:0,10:10:27:350,27,0	1/1:0,10:10:30:390,30,0	1/1:0,18:18:51:670,51,0	1/1:0,21:21:60:779,60,0	1/1:0,29:29:84:1110,84,0	1/1:0,50:50:99:1959,150,0	1/1:0,27:27:81:1059,81,0	1/1:0,40:40:99:1529,117,0	1/1:0,11:11:33:440,33,0	1/1:0,21:21:63:819,63,0	1/1:0,35:35:96:1249,96,0	1/1:0,25:25:72:939,72,0	1/1:0,18:18:54:710,54,0	1/1:0,20:20:60:790,60,0	1/1:0,30:30:87:1160,87,0	1/1:0,29:30:87:1139,87,0	1/1:0,16:16:45:600,45,0	1/1:0,9:9:24:320,24,0	1/1:0,18:19:51:680,51,0	1/1:0,30:30:87:1129,87,0	1/1:0,33:33:87:1160,87,0	1/1:0,17:17:48:630,48,0	0/1:10,12:22:99:403,0,334	0/1:6,3:9:93:93,0,203	0/1:23,10:33:99:253,0,824	1/1:0,47:47:99:1780,135,0	0/1:13,11:24:99:368,0,448	1/1:0,7:7:21:270,21,0	1/1:0,25:25:72:939,72,0	0/1:17,20:37:99:689,0,558	0/1:10,14:24:99:451,0,331	1/1:0,13:13:39:499,39,0	0/1:7,7:14:99:228,0,228	0/1:10,5:15:99:148,0,318	1/1:0,21:21:60:790,60,0	0/1:11,20:31:99:707,0,347	1/1:0,20:20:60:779,60,0	1/1:0,28:28:84:1110,84,0	1/1:0,35:35:99:1279,99,0	1/1:0,23:23:66:859,66,0	1/1:0,27:27:81:1049,81,0	1/1:0,18:18:54:710,54,0	1/1:0,21:21:60:790,60,0	1/1:0,12:12:36:470,36,0	0/1:1,8:9:13:293,0,13	1/1:0,14:14:39:499,39,0	1/1:0,24:24:66:870,66,0	0/1:17,10:27:99:319,0,588	0/1:6,6:12:99:204,0,204	0/1:20,12:32:99:379,0,599	1/1:0,13:13:39:499,39,0	0/0:29,0:29:81:0,81,1070	0/1:2,4:6:62:132,0,62	0/1:9,18:27:99:639,0,279	1/1:0,29:29:84:1089,84,0	0/1:3,1:5:28:28,0,108	1/1:1,43:44:89:1609,89,0	1/1:0,34:34:99:1308,102,0	0/1:16,11:28:99:314,0,525	0/1:12,17:29:99:575,0,335	1/1:0,12:12:36:470,36,0	0/1:12,8:20:99:263,0,372	1/1:0,12:12:36:470,36,0	1/1:0,19:19:57:760,57,0	0/0:38,0:38:99:0,111,1470	0/0:28,0:28:84:0,84,1120	1/1:0,22:22:63:819,63,0	1/1:0,26:26:78:1009,78,0	1/1:0,25:25:75:990,75,0	0/1:11,11:22:99:353,0,374	1/1:0,43:44:99:1699,129,0	0/1:3,5:8:59:179,0,59	1/1:0,24:24:66:859,66,0	1/1:0,20:20:60:790,60,0	1/1:0,23:23:69:910,69,0	0/1:9,7:16:99:232,0,312	1/1:0,37:37:99:1419,108,0	1/1:0,75:75:99:2848,220,0	0/0:47,0:47:99:0,141,1860	1/1:0,14:14:39:510,39,0	1/1:0,13:13:36:459,36,0	1/1:0,14:14:42:539,42,0	1/1:0,5:5:9:120,9,0	0/0:29,0:29:87:0,87,1150	0/1:17,24:41:99:812,0,483	0/1:16,17:33:99:573,0,493	1/1:1,33:34:56:1179,56,0	0/1:17,15:32:99:385,0,556	0/1:1,8:9:13:262,0,13	1/1:0,49:49:99:1820,138,0	1/1:0,19:20:54:710,54,0	1/1:0,35:35:99:1299,99,0	0/1:14,13:28:99:431,0,442	1/1:0,22:22:57:760,57,0	0/1:12,6:18:99:186,0,426	1/1:0,20:20:60:779,60,0	1/1:0,21:21:60:800,60,0	0/1:8,7:15:99:161,0,281	1/1:0,17:17:51:670,51,0	0/1:9,12:21:99:383,0,263	1/1:0,23:23:66:870,66,0	0/1:36,51:87:99:1673,0,1174	1/1:0,20:20:60:790,60,0	0/1:2,4:6:58:58,0,68	0/1:11,22:33:99:733,0,333	1/1:0,29:30:84:1079,84,0	1/1:0,8:9:24:299,24,0	1/1:0,47:48:99:1699,129,0	0/1:2,6:8:56:206,0,56	0/0:4,0:4:12:0,12,160	0/1:13,28:41:99:976,0,397	1/1:0,29:29:81:1059,81,0
Contig00044	1663819	.	G	A	148636	PASS	.	GT:AD:DP:GQ:PL	0/1:22,9:31:99:270,0,750	0/1:14,19:33:99:587,0,456	1/1:0,30:30:90:1200,90,0	1/1:0,30:30:90:1190,90,0	0/0:18,0:18:48:0,48,640	1/1:0,11:11:33:440,33,0	0/1:14,21:35:99:735,0,455	1/1:0,14:14:42:560,42,0	0/1:6,10:16:99:352,0,192	0/1:13,9:22:99:294,0,433	1/1:0,28:28:84:1110,84,0	0/1:9,16:25:99:544,0,285	0/1:6,9:15:99:318,0,158	0/1:17,15:32:99:504,0,563	0/1:11,12:23:99:411,0,350	0/0:18,0:18:54:0,54,710	0/1:9,17:26:99:565,0,274	1/1:0,31:31:93:1240,93,0	1/1:0,20:20:60:800,60,0	1/1:0,11:11:33:440,33,0	0/0:15,0:15:45:0,45,600	0/1:4,14:18:99:469,0,109	1/1:0,26:26:78:1040,78,0	1/1:0,19:19:57:760,57,0	1/1:0,20:20:57:760,57,0	1/1:0,49:49:99:1929,147,0	0/1:8,10:18:99:346,0,266	1/1:0,10:10:30:400,30,0	1/1:1,33:34:62:1259,62,0	1/1:0,38:38:99:1499,114,0	1/1:0,7:7:21:280,21,0	1/1:0,23:23:69:920,69,0	1/1:0,27:27:81:1080,81,0	1/1:0,12:12:36:480,36,0	1/1:0,30:30:90:1200,90,0	0/0:28,0:29:75:0,75,979	0/1:14,36:50:99:1290,0,399	0/0:54,0:54:99:0,156,2008	0/1:10,5:15:99:155,0,345	0/1:14,5:19:99:132,0,482	1/1:0,16:16:48:640,48,0	0/1:16,13:29:99:433,0,532	0/1:8,20:28:99:708,0,199	0/1:12,22:34:99:778,0,378	0/1:8,9:17:99:312,0,222	1/1:0,36:36:99:1390,105,0	1/1:0,85:85:99:3319,253,0	1/1:0,22:22:66:870,66,0	1/1:0,17:17:51:680,51,0	1/1:0,13:13:39:520,39,0	1/1:0,12:12:36:480,36,0	1/1:0,11:11:33:440,33,0	0/1:14,5:19:99:149,0,408	1/1:0,26:26:75:1000,75,0	0/1:5,5:10:99:170,0,170	1/1:0,18:18:54:720,54,0	1/1:0,17:17:51:680,51,0	1/1:0,20:20:60:800,60,0	1/1:0,30:30:87:1160,87,0	0/1:10,8:18:99:269,0,309	0/0:32,0:32:90:0,90,1169	0/0:15,0:16:39:0,39,499	1/1:0,10:10:30:389,30,0	0/1:13,12:25:99:408,0,408	0/1:7,9:16:99:315,0,195	1/1:0,29:29:87:1129,87,0	1/1:0,18:18:54:720,54,0	1/1:0,19:19:57:760,57,0	1/1:0,17:17:51:680,51,0	1/1:0,24:24:72:960,72,0	0/0:60,0:60:99:0,175,2289	0/0:10,0:10:27:0,27,339	0/1:12,17:29:99:593,0,372	1/1:0,35:35:99:1400,105,0	1/1:0,18:18:54:710,54,0	0/1:6,4:10:99:130,0,210	1/1:0,15:15:45:590,45,0	1/1:0,29:29:87:1139,87,0	1/1:0,29:29:87:1160,87,0	1/1:0,25:25:75:990,75,0	1/1:0,23:23:69:920,69,0	1/1:0,14:14:42:560,42,0	0/1:11,11:22:99:337,0,366	0/1:14,4:18:99:106,0,506	1/1:0,19:19:57:750,57,0	1/1:0,22:22:66:870,66,0	1/1:0,10:10:30:400,30,0	1/1:0,17:17:51:680,51,0	1/1:0,15:15:45:590,45,0	1/1:0,19:19:57:760,57,0	1/1:0,15:15:45:600,45,0	1/1:0,11:11:33:440,33,0	1/1:0,57:57:99:2213,169,0	1/1:0,13:13:39:520,39,0	0/1:8,12:20:99:423,0,223	0/1:19,4:23:94:94,0,623	1/1:0,20:20:60:800,60,0	0/1:20,20:40:99:680,0,659	0/0:32,0:32:90:0,90,1179	0/0:18,0:19:54:0,54,710	0/1:27,12:39:99:366,0,864	1/1:0,26:26:78:1040,78,0	0/1:5,9:14:99:318,0,158	0/0:20,0:20:57:0,57,750	0/0:20,0:20:60:0,60,779	1/1:0,10:10:30:390,30,0	1/1:0,10:10:30:400,30,0	1/1:0,18:18:54:720,54,0	1/1:0,21:21:63:819,63,0	1/1:0,29:29:84:1120,84,0	1/1:0,49:50:99:1920,144,0	1/1:0,27:27:81:1080,81,0	1/1:0,40:40:99:1600,120,0	1/1:0,11:11:33:440,33,0	1/1:0,21:21:63:819,63,0	1/1:0,35:35:99:1400,105,0	1/1:0,25:25:75:979,75,0	1/1:0,18:18:54:710,54,0	1/1:0,20:20:60:790,60,0	1/1:0,30:30:90:1200,90,0	1/1:0,30:30:90:1190,90,0	1/1:0,16:16:48:640,48,0	1/1:0,9:9:27:350,27,0	1/1:0,19:19:57:760,57,0	1/1:0,30:30:90:1190,90,0	1/1:0,33:33:99:1310,99,0	1/1:0,17:17:51:680,51,0	0/1:10,11:22:99:377,0,326	0/1:6,3:9:96:96,0,176	0/1:23,10:33:99:301,0,810	1/1:0,47:47:99:1880,141,0	0/1:13,11:24:99:371,0,411	1/1:0,7:7:21:280,21,0	1/1:0,25:25:75:990,75,0	0/1:17,20:37:99:692,0,521	0/1:10,14:24:99:488,0,317	1/1:0,13:13:39:499,39,0	0/1:7,7:14:99:238,0,238	0/1:10,5:15:99:155,0,355	1/1:0,21:21:63:840,63,0	0/1:11,20:31:99:670,0,350	1/1:0,20:20:57:760,57,0	1/1:0,28:28:84:1110,84,0	1/1:0,35:35:99:1379,105,0	1/1:0,23:23:69:910,69,0	1/1:0,27:27:81:1059,81,0	1/1:0,18:18:54:720,54,0	1/1:0,21:21:63:840,63,0	1/1:0,12:12:36:480,36,0	0/1:1,8:9:13:293,0,13	1/1:0,14:14:42:560,42,0	1/1:0,24:24:72:950,72,0	0/1:17,10:27:99:322,0,562	0/1:6,6:12:99:204,0,204	0/1:20,12:32:99:387,0,667	1/1:0,13:13:39:520,39,0	0/0:30,0:30:90:0,90,1138	0/1:2,4:6:52:142,0,52	0/1:9,18:27:99:628,0,268	1/1:0,29:29:87:1150,87,0	0/1:3,2:5:65:65,0,105	1/1:1,43:44:92:1680,92,0	1/1:0,34:34:99:1299,99,0	0/1:15,12:28:99:362,0,511	0/1:12,17:29:99:599,0,319	1/1:0,12:12:36:470,36,0	0/1:11,8:20:99:252,0,383	1/1:0,12:12:36:480,36,0	1/1:0,19:19:57:760,57,0	0/0:37,0:38:99:0,111,1449	0/0:28,0:28:81:0,81,1059	1/1:0,22:22:66:870,66,0	1/1:0,26:26:78:1040,78,0	1/1:0,25:25:72:950,72,0	0/1:11,11:22:99:363,0,374	1/1:0,44:44:99:1729,132,0	0/1:3,5:8:96:176,0,96	1/1:0,24:24:72:950,72,0	1/1:0,20:20:60:779,60,0	1/1:0,23:23:69:920,69,0	0/1:9,7:16:99:235,0,254	1/1:0,37:37:99:1449,111,0	1/1:0,75:75:99:2920,220,0	0/0:47,0:47:99:0,141,1828	1/1:0,14:14:42:550,42,0	1/1:0,14:14:36:470,36,0	1/1:0,14:14:42:560,42,0	1/1:0,5:5:15:200,15,0	0/0:28,0:29:78:0,78,1030	0/1:17,24:41:99:816,0,536	0/1:16,17:33:99:587,0,446	1/1:1,34:35:62:1270,62,0	0/1:17,15:32:99:507,0,495	0/1:1,8:9:13:293,0,13	1/1:0,49:49:99:1950,147,0	1/1:0,20:20:60:790,60,0	1/1:0,35:35:99:1390,105,0	0/1:15,13:28:99:425,0,516	1/1:0,22:22:63:809,63,0	0/1:12,6:18:99:175,0,416	1/1:0,20:20:60:790,60,0	1/1:0,21:21:63:840,63,0	0/1:8,7:15:99:238,0,217	1/1:0,17:17:51:670,51,0	0/1:9,12:21:99:369,0,300	1/1:0,23:23:69:920,69,0	0/1:36,51:87:99:1768,0,1158	1/1:0,20:20:60:800,60,0	0/1:2,4:6:62:142,0,62	0/1:11,22:33:99:747,0,296	1/1:0,30:30:87:1150,87,0	1/1:0,9:9:24:320,24,0	1/1:0,48:48:99:1910,144,0	0/1:2,6:8:56:216,0,56	0/0:4,0:4:9:0,9,120	0/1:13,28:41:99:949,0,358	1/1:0,29:29:87:1160,87,0
Contig00044	1663843	.	G	A	146258	PASS	.	GT:AD:DP:GQ:PL	0/1:22,9:31:99:270,0,739	0/1:14,19:33:99:613,0,464	1/1:0,30:30:90:1190,90,0	1/1:0,30:30:90:1179,90,0	0/0:18,0:18:54:0,54,710	1/1:0,11:11:33:430,33,0	0/1:14,21:35:99:690,0,421	1/1:0,14:14:42:560,42,0	0/1:6,10:16:99:352,0,192	0/1:13,9:22:99:286,0,406	1/1:0,28:28:84:1099,84,0	0/1:9,16:25:99:557,0,248	0/1:6,9:15:99:281,0,161	0/1:17,15:32:99:504,0,584	0/1:11,12:23:99:374,0,363	0/0:18,0:18:54:0,54,710	0/1:9,17:26:99:554,0,264	1/1:0,31:31:93:1230,93,0	1/1:0,20:20:60:800,60,0	1/1:0,11:11:33:440,33,0	0/0:15,0:15:45:0,45,600	0/1:4,14:18:99:475,0,106	1/1:0,26:26:78:1040,78,0	1/1:0,19:19:57:729,57,0	1/1:0,20:20:60:800,60,0	1/1:0,49:49:99:1960,147,0	0/1:8,10:18:99:309,0,269	1/1:0,10:10:30:390,30,0	1/1:1,33:34:62:1270,62,0	1/1:0,38:38:99:1510,114,0	1/1:0,7:7:21:259,21,0	1/1:0,23:23:69:920,69,0	1/1:0,27:27:81:1070,81,0	1/1:0,12:12:36:480,36,0	1/1:0,30:30:87:1150,87,0	0/0:29,0:29:84:0,84,1099	0/1:14,36:50:99:1269,0,399	0/0:54,0:54:99:0,153,2020	0/1:10,5:15:99:155,0,345	0/1:14,5:19:99:106,0,496	1/1:0,16:16:45:590,45,0	0/1:16,13:29:99:422,0,553	0/1:8,20:28:99:705,0,236	0/1:12,22:34:99:778,0,367	0/1:8,9:17:99:309,0,269	1/1:0,35:36:99:1390,105,0	1/1:0,85:85:99:3300,250,0	1/1:0,22:22:66:880,66,0	1/1:0,17:17:51:680,51,0	1/1:0,13:13:39:510,39,0	1/1:0,12:12:36:470,36,0	1/1:0,11:11:33:440,33,0	0/1:13,5:19:99:146,0,456	1/1:0,26:26:72:960,72,0	0/1:5,5:10:99:170,0,170	1/1:0,18:18:51:670,51,0	1/1:0,17:17:48:640,48,0	1/1:0,20:20:57:760,57,0	1/1:0,30:30:87:1160,87,0	0/1:10,8:18:99:266,0,336	0/0:32,0:32:90:0,90,1200	0/0:14,0:16:42:0,42,560	1/1:0,10:10:30:389,30,0	0/1:13,13:26:99:442,0,442	0/1:7,9:16:99:312,0,222	1/1:0,29:29:84:1099,84,0	1/1:0,18:18:54:720,54,0	1/1:0,19:19:57:739,57,0	1/1:0,17:17:51:670,51,0	1/1:0,24:24:72:929,72,0	0/0:60,0:60:99:0,181,2400	0/0:10,0:10:30:0,30,390	0/1:12,17:29:99:593,0,393	1/1:0,35:35:99:1400,105,0	1/1:0,18:18:51:680,51,0	0/1:6,4:10:99:130,0,200	1/1:0,15:15:45:600,45,0	1/1:0,29:29:87:1139,87,0	1/1:0,29:29:87:1150,87,0	1/1:0,25:25:75:979,75,0	1/1:0,23:23:69:910,69,0	1/1:0,14:14:39:510,39,0	0/1:11,11:22:99:337,0,366	0/1:14,4:18:99:106,0,506	1/1:0,19:19:54:720,54,0	1/1:0,22:22:66:870,66,0	1/1:0,9:10:27:339,27,0	1/1:0,17:17:45:579,45,0	1/1:0,16:16:45:590,45,0	1/1:0,19:19:57:760,57,0	1/1:0,15:15:45:600,45,0	1/1:0,11:11:30:400,30,0	1/1:0,56:57:99:2133,163,0	1/1:0,13:13:39:520,39,0	0/1:8,12:20:99:420,0,260	0/1:19,4:23:91:91,0,681	1/1:0,20:20:57:760,57,0	0/1:20,20:40:99:659,0,680	0/0:32,0:32:96:0,96,1270	0/0:19,0:19:54:0,54,720	0/1:27,12:39:99:363,0,963	1/1:0,26:26:78:1040,78,0	0/1:5,9:14:99:321,0,121	0/0:20,0:20:57:0,57,760	0/0:20,0:20:60:0,60,779	1/1:0,10:10:30:400,30,0	1/1:0,10:10:30:400,30,0	1/1:0,18:18:54:720,54,0	1/1:0,21:21:57:750,57,0	1/1:0,29:29:87:1139,87,0	1/1:0,50:50:99:1880,141,0	1/1:0,27:27:78:1040,78,0	1/1:0,40:40:99:1539,117,0	1/1:0,11:11:33:440,33,0	1/1:0,21:21:60:790,60,0	1/1:0,35:35:99:1390,105,0	1/1:0,25:25:72:929,72,0	1/1:0,18:18:54:710,54,0	1/1:0,20:20:60:800,60,0	1/1:0,30:30:87:1139,87,0	1/1:0,30:30:90:1169,90,0	1/1:0,16:16:48:640,48,0	1/1:0,9:9:27:350,27,0	1/1:0,19:19:57:750,57,0	1/1:0,30:30:90:1190,90,0	1/1:0,33:33:96:1259,96,0	1/1:0,17:17:51:680,51,0	0/1:10,12:22:99:359,0,300	0/1:6,3:9:93:93,0,213	0/1:23,10:33:99:304,0,773	1/1:0,47:47:99:1830,138,0	0/1:13,11:24:99:357,0,437	1/1:0,7:7:21:280,21,0	1/1:0,25:25:72:960,72,0	0/1:17,20:37:99:655,0,535	0/1:10,14:24:99:414,0,334	1/1:0,13:13:39:520,39,0	0/1:7,7:14:99:238,0,238	0/1:10,5:15:99:155,0,334	1/1:0,21:21:63:819,63,0	0/1:11,20:31:99:622,0,353	1/1:0,20:20:57:760,57,0	1/1:0,28:28:81:1049,81,0	1/1:0,35:35:99:1350,102,0	1/1:0,23:23:69:889,69,0	1/1:0,27:27:81:1049,81,0	1/1:0,18:18:54:720,54,0	1/1:0,21:21:63:840,63,0	1/1:0,12:12:36:480,36,0	0/1:1,8:9:13:293,0,13	1/1:0,14:14:42:539,42,0	1/1:0,24:24:72:950,72,0	0/1:17,10:27:99:282,0,591	0/1:6,6:12:99:167,0,207	0/1:20,12:32:99:387,0,646	1/1:0,13:13:36:480,36,0	0/0:30,0:30:87:0,87,1139	0/1:2,4:6:52:142,0,52	0/1:9,18:27:99:628,0,268	1/1:0,29:29:84:1099,84,0	0/1:3,2:5:28:28,0,108	1/1:1,43:44:86:1590,86,0	1/1:0,34:34:99:1329,102,0	0/1:16,12:28:99:362,0,522	0/1:11,17:29:99:575,0,335	1/1:0,12:12:36:449,36,0	0/1:12,8:20:99:263,0,383	1/1:0,12:12:36:470,36,0	1/1:0,19:19:57:760,57,0	0/0:38,0:38:99:0,111,1459	0/0:28,0:28:84:0,84,1120	1/1:0,22:22:66:859,66,0	1/1:0,26:26:78:1019,78,0	1/1:0,25:25:75:1000,75,0	0/1:11,11:22:99:374,0,363	1/1:0,44:44:99:1739,132,0	0/1:3,5:8:49:179,0,49	1/1:0,24:24:72:950,72,0	1/1:0,20:20:60:800,60,0	1/1:0,23:23:66:880,66,0	0/1:9,7:16:99:238,0,228	1/1:0,37:37:99:1419,108,0	1/1:0,75:75:99:2879,220,0	0/0:47,0:47:99:0,138,1820	1/1:0,14:14:42:560,42,0	1/1:0,14:14:39:504,39,0	1/1:0,14:14:42:560,42,0	1/1:0,5:5:15:200,15,0	0/0:29,0:29:81:0,81,1049	0/1:18,23:41:99:776,0,597	0/1:16,17:33:99:560,0,520	1/1:1,34:35:62:1270,62,0	0/1:17,15:32:99:502,0,462	0/1:1,8:9:13:293,0,13	1/1:0,49:49:99:1950,147,0	1/1:0,20:20:60:800,60,0	1/1:0,35:35:99:1320,99,0	0/1:15,13:28:99:391,0,482	1/1:0,22:22:66:839,66,0	0/1:12,6:18:99:186,0,416	1/1:0,20:20:60:779,60,0	1/1:0,21:21:60:800,60,0	0/1:8,7:15:99:225,0,275	1/1:0,17:17:51:670,51,0	0/1:9,12:21:99:406,0,286	1/1:0,23:23:69:920,69,0	0/1:36,51:87:99:1737,0,1158	1/1:0,20:20:60:800,60,0	0/1:2,4:6:25:145,0,25	0/1:11,22:33:99:733,0,344	1/1:0,30:30:90:1169,90,0	1/1:0,9:9:24:320,24,0	1/1:0,48:48:99:1920,144,0	0/1:2,6:8:56:216,0,56	0/0:4,0:4:12:0,12,160	0/1:13,28:41:99:955,0,386	1/1:0,29:29:87:1139,87,0
Contig00044	1663860	.	A	G	147005	PASS	.	GT:AD:DP:GQ:PL	0/1:22,9:31:99:267,0,756	0/1:14,19:33:99:624,0,453	1/1:0,30:30:90:1179,90,0	1/1:0,30:30:90:1179,90,0	0/0:18,0:18:54:0,54,710	1/1:0,11:11:33:430,33,0	0/1:14,20:35:99:698,0,458	1/1:0,14:14:42:550,42,0	0/1:6,10:16:99:352,0,192	0/1:13,9:22:99:294,0,454	1/1:0,28:28:84:1110,84,0	0/1:9,16:25:99:544,0,285	0/1:6,9:15:99:278,0,188	0/1:17,15:32:99:504,0,584	0/1:11,12:23:99:400,0,360	0/0:18,0:18:54:0,54,710	0/1:9,17:26:99:602,0,261	1/1:0,31:31:93:1230,93,0	1/1:0,20:20:57:750,57,0	1/1:0,11:11:33:440,33,0	0/0:15,0:15:45:0,45,590	0/1:4,14:18:99:506,0,106	1/1:0,26:26:75:990,75,0	1/1:0,19:19:57:750,57,0	1/1:0,20:20:60:790,60,0	1/1:0,49:49:99:1920,144,0	0/1:8,10:18:99:336,0,255	1/1:0,10:10:30:390,30,0	1/1:1,33:34:62:1280,62,0	1/1:0,38:38:99:1499,114,0	1/1:0,7:7:21:280,21,0	1/1:0,23:23:69:920,69,0	1/1:0,27:27:81:1080,81,0	1/1:0,12:12:36:480,36,0	1/1:0,30:30:87:1150,87,0	0/0:29,0:29:84:0,84,1079	0/1:14,36:50:99:1279,0,410	0/0:54,0:54:99:0,160,2100	0/1:10,5:15:99:155,0,355	0/1:14,5:19:99:143,0,493	1/1:0,16:16:45:579,45,0	0/1:16,13:29:99:412,0,553	0/1:8,20:28:99:705,0,225	0/1:12,22:34:99:767,0,367	0/1:8,9:17:99:312,0,232	1/1:0,36:36:99:1390,105,0	1/1:0,85:85:99:3380,256,0	1/1:0,22:22:63:830,63,0	1/1:0,17:17:51:680,51,0	1/1:0,13:13:39:520,39,0	1/1:0,12:12:36:480,36,0	1/1:0,11:11:33:440,33,0	0/1:14,5:19:99:146,0,445	1/1:0,24:24:72:960,72,0	0/1:5,5:10:99:170,0,170	1/1:0,18:18:48:630,48,0	1/1:0,17:17:51:680,51,0	1/1:0,20:20:60:779,60,0	1/1:0,30:30:90:1200,90,0	0/1:10,8:18:99:255,0,346	0/0:32,0:32:96:0,96,1270	0/0:16,0:16:45:0,45,600	1/1:0,10:10:30:389,30,0	0/1:13,13:26:99:445,0,394	0/1:7,9:16:99:312,0,232	1/1:0,29:29:87:1160,87,0	1/1:0,18:18:54:720,54,0	1/1:0,19:19:57:760,57,0	1/1:0,17:17:48:630,48,0	1/1:0,24:24:72:960,72,0	0/0:60,0:60:99:0,181,2400	0/0:10,0:10:30:0,30,390	0/1:12,17:29:99:593,0,393	1/1:0,35:35:99:1400,105,0	1/1:0,18:18:54:720,54,0	0/1:6,4:10:99:130,0,210	1/1:0,15:15:45:600,45,0	1/1:0,29:29:84:1099,84,0	1/1:0,29:29:84:1110,84,0	1/1:0,25:25:75:1000,75,0	1/1:0,23:23:69:910,69,0	1/1:0,14:14:39:510,39,0	0/1:11,11:22:99:374,0,374	0/1:14,4:18:95:95,0,485	1/1:0,19:19:57:750,57,0	1/1:0,22:22:66:880,66,0	1/1:0,10:10:30:400,30,0	1/1:0,17:17:51:670,51,0	1/1:0,16:16:45:600,45,0	1/1:0,19:19:57:750,57,0	1/1:0,15:15:45:600,45,0	1/1:0,11:11:33:440,33,0	1/1:0,56:56:99:2200,166,0	1/1:0,13:13:39:520,39,0	0/1:8,12:20:99:423,0,223	0/1:19,4:23:54:54,0,694	1/1:0,20:20:60:790,60,0	0/1:20,20:40:99:680,0,680	0/0:32,0:32:90:0,90,1190	0/0:19,0:19:57:0,57,760	0/1:27,12:39:99:352,0,963	1/1:0,26:26:78:1040,78,0	0/1:5,9:14:99:318,0,158	0/0:20,0:20:60:0,60,790	0/0:20,0:20:60:0,60,800	1/1:0,10:10:30:379,30,0	1/1:0,10:10:30:400,30,0	1/1:0,18:18:54:720,54,0	1/1:0,21:21:63:830,63,0	1/1:0,29:29:87:1150,87,0	1/1:0,50:50:99:1980,150,0	1/1:0,27:27:81:1070,81,0	1/1:0,40:40:99:1569,120,0	1/1:0,11:11:33:440,33,0	1/1:0,21:21:60:800,60,0	1/1:0,35:35:99:1390,105,0	1/1:0,25:25:72:929,72,0	1/1:0,18:18:54:720,54,0	1/1:0,20:20:60:800,60,0	1/1:0,30:30:84:1099,84,0	1/1:0,30:30:87:1160,87,0	1/1:0,16:16:48:640,48,0	1/1:0,9:9:27:350,27,0	1/1:0,19:19:57:739,57,0	1/1:0,30:30:87:1150,87,0	1/1:0,32:33:96:1270,96,0	1/1:0,17:17:51:680,51,0	0/1:10,12:22:99:393,0,313	0/1:6,3:9:93:93,0,192	0/1:23,10:33:99:301,0,821	1/1:0,47:47:99:1870,141,0	0/1:13,11:24:99:357,0,448	1/1:0,7:7:21:280,21,0	1/1:0,25:25:72:960,72,0	0/1:17,20:37:99:652,0,572	0/1:10,14:24:99:477,0,328	1/1:0,13:13:39:520,39,0	0/1:7,7:14:99:228,0,238	0/1:10,5:15:99:155,0,355	1/1:0,21:21:60:800,60,0	0/1:11,20:31:99:707,0,336	1/1:0,20:20:60:800,60,0	1/1:0,28:28:84:1120,84,0	1/1:0,35:35:99:1379,105,0	1/1:0,23:23:63:809,63,0	1/1:0,27:27:81:1059,81,0	1/1:0,18:18:54:720,54,0	1/1:0,21:21:63:809,63,0	1/1:0,12:12:36:480,36,0	0/1:1,8:9:13:293,0,13	1/1:0,14:14:42:560,42,0	1/1:0,24:24:72:939,72,0	0/1:17,10:27:99:319,0,588	0/1:6,6:12:99:157,0,207	0/1:20,12:32:99:387,0,667	1/1:0,13:13:36:459,36,0	0/0:30,0:30:87:0,87,1139	0/1:2,4:6:62:142,0,62	0/1:9,18:27:99:618,0,279	1/1:0,29:29:84:1079,84,0	0/1:3,2:5:65:65,0,95	1/1:1,43:44:89:1619,89,0	1/1:0,34:34:99:1299,99,0	0/1:16,12:28:99:396,0,556	0/1:12,17:29:99:525,0,396	1/1:0,12:12:36:459,36,0	0/1:12,8:20:99:252,0,362	1/1:0,12:12:36:470,36,0	1/1:0,19:19:57:760,57,0	0/0:38,0:38:99:0,111,1480	0/0:28,0:28:84:0,84,1110	1/1:0,22:22:66:870,66,0	1/1:0,26:26:78:1030,78,0	1/1:0,25:25:69:910,69,0	0/1:11,11:22:99:377,0,337	1/1:0,44:44:99:1750,132,0	0/1:3,5:8:96:166,0,96	1/1:0,24:24:72:960,72,0	1/1:0,20:20:60:800,60,0	1/1:0,23:23:69:920,69,0	0/1:9,7:16:99:195,0,305	1/1:0,37:37:99:1400,105,0	1/1:0,75:75:99:2869,220,0	0/0:47,0:47:99:0,138,1778	1/1:0,14:14:42:560,42,0	1/1:0,13:14:39:510,39,0	1/1:0,14:14:42:539,42,0	1/1:0,5:5:15:200,15,0	0/0:28,0:29:84:0,84,1099	0/1:17,24:41:99:829,0,509	0/1:16,17:33:99:570,0,541	1/1:1,34:35:62:1249,62,0	0/1:17,15:32:99:473,0,584	0/1:1,8:9:13:293,0,13	1/1:0,49:49:99:1950,147,0	1/1:0,20:20:60:790,60,0	1/1:0,35:35:99:1379,105,0	0/1:15,13:28:99:436,0,495	1/1:0,22:22:66:849,66,0	0/1:12,6:18:99:186,0,416	1/1:0,20:20:60:800,60,0	1/1:0,21:21:60:779,60,0	0/1:8,7:15:99:238,0,238	1/1:0,17:17:48:630,48,0	0/1:9,12:21:99:417,0,297	1/1:0,22:23:66:880,66,0	0/1:36,51:87:99:1741,0,1171	1/1:0,20:20:57:760,57,0	0/1:2,4:6:62:132,0,62	0/1:11,22:33:99:723,0,344	1/1:0,30:30:87:1150,87,0	1/1:0,9:9:27:350,27,0	1/1:0,48:48:99:1860,141,0	0/1:2,6:8:46:216,0,46	0/0:4,0:4:12:0,12,160	0/1:13,27:41:99:949,0,400	1/1:0,29:29:87:1119,87,0
Contig00044	1925655	.	G	A	113804	PASS	.	GT:AD:DP:GQ:PL	0/1:16,16:32:99:544,0,544	0/1:10,5:15:99:155,0,345	0/0:14,0:14:42:0,42,560	1/1:0,43:43:99:1649,126,0	1/1:0,14:14:42:550,42,0	0/1:6,6:12:99:120,0,210	0/1:12,19:31:99:667,0,387	0/0:26,0:26:75:0,75,1000	1/1:0,40:40:99:1590,120,0	0/0:8,0:8:24:0,24,310	0/0:22,0:22:66:0,66,859	1/1:0,14:14:42:560,42,0	1/1:0,25:25:75:990,75,0	1/1:0,27:27:81:1080,81,0	1/1:0,9:9:27:360,27,0	1/1:0,21:21:63:840,63,0	0/0:11,0:11:33:0,33,430	0/1:21,18:39:99:595,0,675	0/1:13,19:32:99:627,0,406	0/1:11,11:22:99:377,0,337	1/1:0,15:15:45:600,45,0	0/0:13,0:14:39:0,39,510	0/1:4,18:22:94:644,0,94	0/1:16,16:32:99:533,0,544	0/1:6,6:12:99:204,0,204	0/1:27,11:38:99:326,0,935	0/0:50,0:50:99:0,147,1940	0/0:23,0:23:63:0,63,830	0/1:9,2:11:47:47,0,327	0/1:22,28:50:99:949,0,667	0/1:9,10:19:99:343,0,303	0/1:7,11:18:99:386,0,215	0/1:9,10:19:99:343,0,303	0/0:30,0:30:90:0,90,1190	0/1:16,9:25:99:285,0,565	0/1:12,10:22:99:334,0,403	0/0:73,0:73:99:0,220,2869	0/1:23,17:40:99:549,0,779	0/1:16,16:32:99:544,0,544	0/1:16,13:29:99:433,0,553	0/0:17,0:17:51:0,51,639	1/1:0,22:22:63:840,63,0	1/1:0,10:10:30:400,30,0	0/1:13,22:35:99:775,0,415	1/1:0,7:7:21:270,21,0	0/0:52,0:52:99:0,153,2020	1/1:1,47:48:99:1800,101,0	1/1:0,23:23:66:870,66,0	1/1:0,14:14:42:560,42,0	0/1:7,7:14:99:238,0,238	1/1:0,22:22:60:800,60,0	1/1:0,8:8:24:320,24,0	1/1:0,20:20:60:800,60,0	1/1:0,26:26:78:1030,78,0	0/1:15,13:28:99:425,0,516	0/1:6,9:15:99:308,0,158	1/1:0,25:25:72:950,72,0	0/1:14,22:36:99:764,0,415	1/1:1,46:47:95:1699,95,0	1/1:0,15:15:45:590,45,0	0/0:21,0:22:63:0,63,840	0/0:13,0:13:36:0,36,470	1/1:0,31:31:93:1240,93,0	1/1:0,17:17:51:680,51,0	1/1:0,16:16:48:640,48,0	1/1:0,22:22:63:840,63,0	1/1:0,11:11:33:440,33,0	0/1:24,14:38:99:452,0,761	0/1:23,16:39:99:441,0,761	1/1:0,33:33:99:1320,99,0	1/1:0,52:52:99:2060,157,0	1/1:0,13:13:33:440,33,0	1/1:0,24:24:72:960,72,0	1/1:0,25:25:75:990,75,0	1/1:0,29:29:87:1139,87,0	0/1:19,7:26:99:205,0,614	0/1:34,8:42:99:183,0,1192	0/0:30,0:30:90:0,90,1190	0/1:25,14:39:99:443,0,883	0/1:27,18:45:99:527,0,948	0/0:29,0:30:81:0,81,1039	0/0:22,0:22:63:0,63,819	0/1:10,5:15:99:155,0,345	0/0:34,0:34:99:0,102,1360	0/1:6,6:12:99:204,0,194	1/1:0,39:39:99:1550,117,0	0/1:11,7:18:99:226,0,386	0/1:7,9:16:99:312,0,232	0/1:12,10:22:99:276,0,406	0/1:9,17:26:99:581,0,271	0/1:3,8:11:87:287,0,87	0/1:9,5:14:99:158,0,318	0/1:41,44:85:99:1494,0,1374	0/1:9,9:18:99:306,0,306	0/1:22,5:27:99:119,0,799	0/1:8,3:11:87:87,0,287	0/0:29,0:29:87:0,87,1150	0/1:13,9:22:99:294,0,454	0/0:20,0:20:60:0,60,790	0/0:18,0:18:54:0,54,720	0/0:31,0:31:93:0,93,1219	0/1:9,7:16:99:232,0,312	0/0:13,0:13:39:0,39,520	1/1:0,28:28:84:1120,84,0	0/0:43,0:43:99:0,129,1710	0/1:16,5:21:99:140,0,540	1/1:0,14:14:42:550,42,0	0/0:29,0:29:87:0,87,1160	1/1:0,22:22:66:880,66,0	0/0:57,0:57:99:0,172,2270	0/1:29,16:45:99:497,0,977	1/1:0,13:13:39:520,39,0	1/1:0,27:27:78:1030,78,0	1/1:0,12:12:36:470,36,0	0/1:8,10:18:99:288,0,269	0/0:26,0:26:78:0,78,999	0/1:12,29:41:99:1026,0,357	1/1:0,13:13:39:520,39,0	1/1:0,22:22:66:870,66,0	0/0:39,0:39:99:0,117,1550	0/1:15,8:23:99:230,0,531	1/1:0,14:14:42:560,42,0	0/0:20,0:20:60:0,60,769	0/1:12,6:18:99:186,0,416	1/1:0,17:17:51:670,51,0	1/1:0,48:48:99:1880,141,0	0/1:20,3:23:51:51,0,721	0/1:6,9:15:99:315,0,195	0/1:6,10:16:99:352,0,192	0/1:3,18:21:57:647,0,57	1/1:0,48:48:99:1880,141,0	0/0:16,0:16:48:0,48,630	1/1:0,11:11:33:440,33,0	0/1:8,16:24:99:557,0,248	0/1:24,12:36:99:361,0,821	0/1:14,13:27:99:428,0,479	1/1:0,21:21:60:800,60,0	0/1:6,9:15:99:315,0,195	0/1:17,20:37:99:689,0,558	1/1:0,18:18:54:720,54,0	1/1:0,11:11:33:440,33,0	1/1:0,4:4:12:160,12,0	1/1:0,19:19:57:750,57,0	1/1:0,49:49:99:1879,144,0	1/1:0,22:22:63:830,63,0	1/1:0,13:13:39:510,39,0	0/1:7,10:17:99:349,0,229	1/1:0,13:13:39:499,39,0	0/1:13,9:22:99:297,0,406	1/1:0,18:18:51:680,51,0	1/1:0,10:10:30:390,30,0	1/1:0,15:15:45:600,45,0	1/1:0,50:50:99:1980,150,0	0/1:9,8:17:99:259,0,309	1/1:0,9:9:27:360,27,0	0/1:1,5:6:12:182,0,12	1/1:0,25:25:75:1000,75,0	1/1:0,11:11:33:440,33,0	0/1:13,4:17:99:109,0,469	1/1:0,36:36:99:1430,108,0	1/1:0,24:24:72:960,72,0	0/1:38,29:67:99:922,0,1322	1/1:0,12:12:36:480,36,0	0/0:31,0:31:93:0,93,1219	0/1:8,3:11:50:50,0,269	0/1:11,19:30:99:662,0,313	0/1:12,38:51:99:1312,0,312	1/1:0,21:21:60:800,60,0	1/1:1,22:23:29:830,29,0	0/1:17,10:27:99:319,0,599	0/1:26,16:42:99:506,0,856	0/1:3,7:10:80:250,0,80	0/1:9,13:22:99:454,0,294	0/1:11,19:30:99:670,0,350	0/1:12,31:43:99:1111,0,330	0/0:29,0:29:87:0,87,1139	0/1:5,3:8:96:96,0,166	0/0:24,0:24:72:0,72,929	0/1:13,18:31:99:616,0,416	1/1:0,24:24:69:910,69,0	0/1:24,11:35:99:327,0,807	0/0:26,0:26:75:0,75,1000	0/1:16,12:28:99:359,0,538	0/1:15,17:32:99:576,0,446	0/1:11,9:20:99:289,0,380	1/1:0,11:11:33:430,33,0	0/0:36,0:36:99:0,99,1320	1/1:0,11:11:33:430,33,0	0/1:15,13:28:99:442,0,442	0/1:4,11:16:99:374,0,105	0/1:5,22:28:99:762,0,122	1/1:0,26:26:78:1030,78,0	0/1:16,14:30:99:470,0,550	0/1:7,9:17:99:265,0,204	0/1:33,8:41:99:200,0,1149	0/1:8,7:15:99:225,0,275	0/1:10,10:20:99:340,0,340	1/1:0,37:37:99:1409,108,0	1/1:0,10:10:27:350,27,0	0/1:35,18:53:99:567,0,1156	1/1:0,35:35:99:1390,105,0	1/1:0,32:32:96:1280,96,0	1/1:0,23:23:69:910,69,0	1/1:0,21:21:63:840,63,0	1/1:0,50:50:99:2000,150,0	1/1:0,39:39:99:1499,114,0	1/1:0,33:33:99:1299,99,0	1/1:0,14:14:42:550,42,0	0/0:22,0:22:60:0,60,779	1/1:0,13:13:39:520,39,0	0/0:24,1:25:35:0,35,920	1/1:0,8:8:24:310,24,0	0/1:19,17:36:99:572,0,641	0/1:9,4:13:99:121,0,321	1/1:0,14:14:42:550,42,0	0/1:4,12:16:99:432,0,112	1/1:0,17:17:51:680,51,0
Contig00044	2394414	.	A	T	21726.4	PASS	.	GT:AD:DP:GQ:PL	0/0:20,0:20:60:0,60,790	0/0:8,0:8:24:0,24,320	0/0:22,0:22:66:0,66,880	0/0:52,0:52:99:0,153,2030	0/0:26,0:26:78:0,78,1030	0/1:4,4:8:99:139,0,99	0/0:21,0:21:63:0,63,830	0/0:13,0:13:39:0,39,520	0/0:23,0:23:69:0,69,899	0/0:20,0:20:60:0,60,800	0/0:20,0:20:60:0,60,800	0/1:7,8:15:99:275,0,235	0/0:25,0:25:75:0,75,1000	0/0:6,0:6:18:0,18,240	0/1:1,4:5:25:135,0,25	0/0:19,0:19:57:0,57,760	0/0:20,0:20:60:0,60,800	0/0:30,0:30:90:0,90,1190	0/0:12,0:12:36:0,36,480	0/0:11,0:11:33:0,33,440	0/0:13,0:13:39:0,39,499	0/0:6,0:6:18:0,18,240	0/0:19,0:19:57:0,57,750	0/0:24,0:24:72:0,72,960	0/0:19,0:19:57:0,57,760	0/0:24,0:24:72:0,72,939	0/0:26,0:26:78:0,78,1040	0/0:15,0:15:45:0,45,600	0/0:38,0:38:99:0,114,1520	0/0:31,0:31:93:0,93,1240	0/0:11,0:11:33:0,33,440	0/0:11,0:11:33:0,33,440	0/0:20,0:20:57:0,57,760	0/1:10,11:21:99:340,0,329	0/0:14,0:14:42:0,42,560	0/0:14,0:14:42:0,42,560	0/0:68,0:68:99:0,205,2658	0/0:26,0:26:78:0,78,1040	0/0:25,0:25:75:0,75,1000	0/0:26,0:26:78:0,78,1040	0/0:6,0:6:18:0,18,240	0/0:14,0:14:42:0,42,560	0/0:20,0:20:60:0,60,790	0/0:16,0:16:48:0,48,640	0/0:19,0:19:57:0,57,760	0/0:22,0:22:66:0,66,880	0/0:49,0:49:99:0,147,1960	0/0:21,0:21:63:0,63,840	0/0:16,0:16:48:0,48,640	0/0:22,0:22:60:0,60,800	0/0:10,0:10:30:0,30,400	0/0:15,0:15:45:0,45,590	0/0:14,0:14:42:0,42,560	0/0:22,0:22:66:0,66,870	0/0:23,0:23:69:0,69,910	0/1:15,6:21:99:177,0,527	0/0:8,0:8:24:0,24,320	0/1:12,14:26:99:474,0,365	0/0:32,0:32:96:0,96,1270	0/0:4,0:4:12:0,12,160	1/1:0,17:17:51:680,51,0	1/1:0,22:22:63:830,63,0	0/0:13,0:13:39:0,39,520	0/0:21,0:21:63:0,63,840	0/0:30,0:30:87:0,87,1160	0/0:26,0:26:78:0,78,1040	0/0:5,0:5:15:0,15,190	0/0:44,0:44:99:0,132,1750	0/0:17,0:17:51:0,51,670	0/0:22,0:22:66:0,66,880	0/0:34,0:34:99:0,99,1299	0/1:9,15:24:99:517,0,277	0/1:3,7:10:93:192,0,93	0/0:58,0:58:99:0,172,2270	0/0:23,0:23:66:0,66,880	0/1:7,10:17:99:349,0,229	0/1:6,10:16:99:342,0,182	0/0:12,0:12:36:0,36,480	0/1:3,16:19:66:546,0,66	0/1:11,21:32:99:744,0,344	0/1:9,12:21:99:406,0,276	0/0:5,0:5:15:0,15,200	0/0:16,0:16:48:0,48,640	0/1:6,7:13:99:204,0,204	1/1:0,21:21:60:790,60,0	1/1:0,45:45:99:1750,132,0	0/0:7,0:7:21:0,21,280	0/0:14,0:14:39:0,39,520	0/0:17,0:17:51:0,51,680	0/0:9,0:9:27:0,27,360	0/0:9,0:9:27:0,27,360	0/0:9,0:9:27:0,27,360	0/0:48,0:48:99:0,144,1900	0/0:11,0:11:33:0,33,440	0/0:18,0:18:54:0,54,710	0/0:12,0:12:36:0,36,480	0/0:14,0:14:42:0,42,560	0/0:24,0:24:72:0,72,950	0/0:26,0:26:78:0,78,1040	0/0:10,0:10:30:0,30,400	0/0:40,0:40:99:0,120,1600	0/0:14,0:14:42:0,42,560	0/0:33,0:33:96:0,96,1280	0/0:14,0:14:42:0,42,560	0/0:23,0:23:69:0,69,910	0/0:7,0:7:21:0,21,280	0/0:23,0:23:69:0,69,910	0/0:20,0:20:57:0,57,750	0/0:19,0:19:57:0,57,760	0/0:20,0:20:60:0,60,790	0/0:29,0:29:81:0,81,1059	0/0:19,0:19:54:0,54,720	0/0:44,0:44:99:0,132,1760	0/0:22,0:22:66:0,66,880	0/0:18,0:18:54:0,54,699	0/0:39,0:39:99:0,114,1520	0/0:28,0:28:81:0,81,1070	1/1:0,12:12:36:480,36,0	1/1:0,10:10:30:400,30,0	0/0:24,0:24:72:0,72,960	1/1:0,25:25:75:979,75,0	1/1:0,26:26:78:1030,78,0	1/1:0,7:7:21:259,21,0	1/1:0,11:11:30:400,30,0	1/1:0,18:18:51:680,51,0	1/1:0,36:36:99:1320,99,0	0/1:21,23:44:99:788,0,687	0/0:31,0:31:93:0,93,1240	0/0:11,0:11:33:0,33,440	0/0:16,0:16:48:0,48,619	0/0:37,0:37:99:0,111,1480	0/0:7,0:7:21:0,21,280	0/0:12,0:12:36:0,36,480	0/0:14,0:14:42:0,42,560	0/0:24,0:24:72:0,72,960	0/0:18,0:18:54:0,54,720	0/0:9,0:9:27:0,27,360	0/0:15,0:15:45:0,45,600	0/1:17,7:24:99:211,0,571	0/1:13,9:22:99:294,0,454	0/0:23,0:23:69:0,69,910	0/1:16,15:31:99:510,0,499	0/0:10,0:10:30:0,30,390	0/0:33,0:33:99:0,99,1310	0/1:6,18:24:99:627,0,168	0/0:16,0:16:48:0,48,640	0/0:14,0:14:42:0,42,560	0/1:20,9:29:99:273,0,713	0/0:15,0:15:45:0,45,600	1/1:0,15:15:45:590,45,0	0/1:5,7:12:99:244,0,164	0/0:23,0:23:69:0,69,910	0/1:39,35:74:99:1180,0,1301	0/0:11,0:11:33:0,33,440	0/1:25,10:35:99:298,0,858	0/0:18,0:18:51:0,51,680	1/1:0,17:17:51:680,51,0	0/1:7,14:21:99:486,0,217	0/1:15,24:39:99:843,0,483	0/1:13,10:23:99:331,0,440	0/1:16,5:21:99:137,0,577	0/0:30,0:30:90:0,90,1190	0/0:24,1:25:29:0,29,840	0/1:10,14:24:99:451,0,331	0/0:13,0:13:39:0,39,520	0/0:42,0:42:99:0,120,1600	0/0:25,0:25:72:0,72,950	0/0:24,0:24:72:0,72,960	0/0:34,0:34:99:0,102,1329	0/0:37,0:37:99:0,111,1470	0/0:18,0:18:54:0,54,720	0/0:21,0:21:63:0,63,840	0/0:31,0:31:90:0,90,1200	0/0:27,0:27:78:0,78,1040	0/0:26,0:26:78:0,78,1030	0/0:16,0:16:48:0,48,640	0/0:20,0:20:60:0,60,800	0/0:15,0:15:42:0,42,550	0/0:20,0:20:60:0,60,800	0/0:26,0:26:78:0,78,1009	0/0:15,0:15:39:0,39,510	0/0:26,0:26:78:0,78,1040	0/0:44,0:44:99:0,129,1699	0/0:31,0:31:90:0,90,1179	0/0:20,0:20:60:0,60,800	0/0:5,0:5:15:0,15,200	0/0:30,0:30:90:0,90,1200	0/0:36,0:36:99:0,108,1430	0/0:33,0:34:99:0,99,1310	0/0:28,0:28:81:0,81,1070	0/0:37,0:37:99:0,111,1480	0/0:35,0:35:99:0,105,1400	0/0:39,0:39:99:0,114,1510	0/0:13,0:13:39:0,39,520	0/0:46,0:46:99:0,138,1840	0/0:20,0:20:60:0,60,790	0/0:24,0:24:72:0,72,950	0/0:30,0:30:90:0,90,1200	0/0:13,0:13:39:0,39,520	0/0:20,0:20:60:0,60,790	0/0:20,0:20:60:0,60,790	0/0:31,0:31:90:0,90,1190	0/0:28,0:28:84:0,84,1110	0/0:17,0:17:51:0,51,639	0/0:25,0:25:75:0,75,990	0/0:15,0:15:42:0,42,560	0/0:47,0:47:99:0,141,1860	0/0:17,0:17:51:0,51,670	0/0:19,0:19:51:0,51,680	0/0:29,0:29:87:0,87,1150	0/0:19,0:19:57:0,57,739	0/0:14,0:14:42:0,42,550	0/0:57,0:57:99:0,166,2159	0/0:12,0:12:36:0,36,470	0/0:29,0:29:87:0,87,1139	0/0:4,0:4:12:0,12,160	0/0:30,0:31:90:0,90,1200
Contig00044	2394463	.	A	G	141451	PASS	.	GT:AD:DP:GQ:PL	1/1:0,20:20:57:739,57,0	1/1:0,8:8:21:280,21,0	1/1:0,22:22:66:849,66,0	1/1:0,52:52:99:2030,153,0	1/1:0,26:26:78:1030,78,0	0/0:8,0:8:24:0,24,320	0/1:13,8:21:99:246,0,446	1/1:0,13:13:39:499,39,0	1/1:0,23:23:69:910,69,0	1/1:0,20:20:60:790,60,0	1/1:0,20:20:60:790,60,0	0/1:8,7:15:99:225,0,275	1/1:0,25:25:75:990,75,0	1/1:0,6:6:18:240,18,0	0/1:4,1:5:25:25,0,145	1/1:0,19:19:57:760,57,0	1/1:0,20:20:57:750,57,0	1/1:0,30:30:90:1200,90,0	1/1:0,12:12:36:480,36,0	1/1:0,11:11:33:419,33,0	1/1:0,13:13:39:520,39,0	1/1:0,6:6:18:240,18,0	1/1:0,19:19:54:699,54,0	1/1:0,24:24:72:950,72,0	0/0:19,0:19:57:0,57,760	1/1:0,24:24:72:950,72,0	1/1:0,26:26:78:1030,78,0	0/1:9,6:15:99:195,0,315	0/0:38,0:38:99:0,114,1520	1/1:0,31:31:93:1240,93,0	1/1:0,11:11:33:440,33,0	1/1:0,11:11:33:440,33,0	1/1:0,20:20:60:790,60,0	0/0:21,0:21:57:0,57,750	1/1:0,15:15:42:550,42,0	1/1:0,14:14:42:550,42,0	1/1:0,69:69:99:2649,202,0	0/1:22,4:26:82:82,0,781	1/1:0,25:25:75:1000,75,0	1/1:0,26:26:72:950,72,0	1/1:0,6:6:18:230,18,0	1/1:0,14:14:42:560,42,0	1/1:0,20:20:60:800,60,0	1/1:0,16:16:45:600,45,0	1/1:0,19:19:57:739,57,0	1/1:0,22:22:66:880,66,0	1/1:0,48:48:99:1910,144,0	1/1:0,21:21:63:830,63,0	1/1:0,16:16:45:600,45,0	1/1:0,22:22:66:870,66,0	1/1:0,10:10:30:400,30,0	1/1:0,15:15:42:560,42,0	1/1:0,14:14:42:560,42,0	1/1:0,22:22:66:870,66,0	1/1:0,23:23:69:899,69,0	0/1:6,15:21:99:516,0,177	1/1:0,8:8:24:320,24,0	0/1:14,12:26:99:402,0,471	1/1:0,32:32:93:1240,93,0	1/1:0,4:4:12:160,12,0	0/0:17,0:17:51:0,51,680	0/0:22,0:22:63:0,63,830	1/1:0,13:13:39:510,39,0	1/1:0,21:21:63:840,63,0	1/1:0,30:30:90:1179,90,0	1/1:0,26:26:78:1040,78,0	1/1:0,5:5:12:160,12,0	1/1:0,43:44:99:1590,120,0	1/1:0,17:17:51:680,51,0	1/1:0,22:22:66:880,66,0	1/1:0,34:34:99:1299,99,0	0/1:15,9:24:99:254,0,494	0/1:7,3:10:90:90,0,250	1/1:0,58:58:99:2209,169,0	1/1:0,23:23:69:920,69,0	0/1:10,7:17:99:218,0,349	0/1:10,6:16:99:192,0,352	1/1:0,12:12:36:459,36,0	0/1:16,3:19:63:63,0,583	0/1:21,11:32:99:344,0,733	0/0:21,0:21:63:0,63,830	1/1:0,5:5:15:200,15,0	0/1:11,5:16:99:152,0,382	0/1:7,6:13:99:201,0,231	0/0:21,0:21:63:0,63,840	0/0:45,0:45:99:0,135,1790	1/1:0,7:7:21:259,21,0	1/1:0,14:14:42:550,42,0	1/1:0,17:17:51:680,51,0	1/1:0,9:9:27:360,27,0	1/1:0,9:9:27:360,27,0	1/1:0,9:9:24:310,24,0	1/1:0,48:48:99:1809,138,0	1/1:0,11:11:33:430,33,0	1/1:0,18:18:54:699,54,0	1/1:0,12:12:36:459,36,0	1/1:0,14:14:42:560,42,0	0/1:17,7:24:99:208,0,597	1/1:0,26:26:75:990,75,0	1/1:0,10:10:30:400,30,0	1/1:0,40:40:99:1550,117,0	0/1:3,11:14:78:388,0,78	1/1:0,33:33:99:1299,99,0	1/1:0,14:14:42:560,42,0	1/1:0,23:23:66:870,66,0	0/1:2,5:7:59:179,0,59	1/1:0,23:23:69:920,69,0	0/1:11,9:20:99:300,0,380	1/1:0,18:19:54:710,54,0	0/1:10,10:20:99:319,0,340	0/1:15,14:29:99:473,0,513	0/1:6,13:19:99:463,0,183	1/1:0,44:44:99:1679,129,0	1/1:0,22:22:66:880,66,0	1/1:0,18:18:54:710,54,0	0/1:21,18:39:99:603,0,723	0/1:16,12:28:99:396,0,535	0/0:12,0:12:36:0,36,480	0/0:10,0:10:30:0,30,400	1/1:0,24:24:72:960,72,0	0/0:24,0:25:72:0,72,950	0/0:26,0:26:78:0,78,1040	0/0:7,0:7:21:0,21,280	0/0:11,0:11:33:0,33,440	0/0:18,0:18:51:0,51,659	0/0:36,0:36:99:0,108,1440	0/1:23,21:44:99:660,0,791	1/1:0,31:31:93:1230,93,0	1/1:0,11:11:33:440,33,0	1/1:0,16:16:48:640,48,0	1/1:0,37:37:99:1419,108,0	1/1:0,7:7:21:280,21,0	1/1:0,12:12:33:430,33,0	1/1:0,14:14:42:550,42,0	1/1:0,24:24:72:950,72,0	1/1:0,18:18:51:659,51,0	1/1:0,9:9:27:360,27,0	1/1:0,15:15:45:579,45,0	0/1:7,17:24:99:587,0,208	0/0:22,0:22:66:0,66,880	0/1:8,15:23:99:531,0,230	0/1:15,16:31:99:536,0,507	1/1:0,10:10:30:400,30,0	1/1:0,33:33:99:1320,99,0	0/1:18,6:24:99:168,0,648	1/1:0,16:16:48:640,48,0	1/1:0,14:14:42:550,42,0	0/1:9,20:29:99:692,0,262	1/1:0,15:15:45:600,45,0	0/0:15,0:15:45:0,45,600	0/1:7,5:12:99:117,0,247	1/1:0,23:23:69:889,69,0	0/1:35,39:74:99:1317,0,1167	1/1:0,11:11:33:440,33,0	0/1:10,25:35:99:853,0,295	1/1:0,18:18:51:680,51,0	0/0:17,0:17:51:0,51,680	0/1:14,7:21:99:217,0,497	0/1:24,15:39:99:446,0,825	0/1:10,12:22:99:403,0,334	0/1:5,16:21:99:540,0,140	1/1:0,30:30:90:1190,90,0	1/1:1,24:25:35:920,35,0	0/1:14,10:24:99:328,0,488	1/1:0,13:13:36:480,36,0	0/1:22,20:42:99:637,0,757	1/1:0,25:25:72:929,72,0	1/1:0,24:24:66:870,66,0	1/1:0,34:34:99:1339,102,0	0/1:20,17:37:99:495,0,695	0/1:9,9:18:99:306,0,306	0/1:4,17:21:97:596,0,97	0/1:21,10:31:99:296,0,726	1/1:0,27:27:81:1059,81,0	1/1:0,26:26:78:1040,78,0	1/1:0,16:16:42:560,42,0	0/1:4,16:20:69:499,0,69	0/1:5,10:15:99:345,0,155	1/1:0,20:20:57:760,57,0	0/1:10,16:26:99:504,0,325	1/1:0,15:15:45:600,45,0	0/1:15,11:26:99:351,0,501	1/1:0,44:44:99:1689,129,0	1/1:0,31:31:93:1230,93,0	1/1:0,20:20:57:760,57,0	1/1:0,5:5:15:200,15,0	1/1:0,30:30:90:1200,90,0	1/1:0,36:36:99:1310,99,0	1/1:0,34:34:99:1268,99,0	0/1:15,13:28:99:415,0,516	1/1:0,37:37:99:1459,111,0	1/1:0,35:35:99:1350,102,0	0/1:13,25:39:99:831,0,372	1/1:0,13:13:36:470,36,0	1/1:0,46:46:99:1830,138,0	1/1:0,20:20:60:779,60,0	1/1:0,24:24:69:899,69,0	1/1:0,30:31:84:1089,84,0	1/1:0,13:13:39:520,39,0	0/1:14,6:20:99:180,0,490	1/1:0,20:20:57:739,57,0	1/1:0,31:31:93:1209,93,0	1/1:0,28:28:84:1099,84,0	1/1:0,17:17:51:680,51,0	1/1:0,25:25:75:969,75,0	0/1:8,7:15:99:198,0,278	1/1:0,47:47:99:1820,138,0	1/1:0,17:17:51:670,51,0	1/1:0,19:19:57:750,57,0	1/1:0,29:29:81:1070,81,0	1/1:0,19:19:57:750,57,0	1/1:0,14:14:39:510,39,0	1/1:0,57:57:99:2200,166,0	0/1:4,8:12:99:284,0,124	1/1:0,29:29:84:1120,84,0	1/1:0,4:4:12:160,12,0	1/1:0,31:31:87:1119,87,0
Contig00044	2394741	.	G	C	2758.11	PASS	.	GT:AD:DP:GQ:PL	0/0:20,0:20:60:0,60,759	0/0:8,0:8:24:0,24,310	0/0:22,0:22:66:0,66,870	0/0:52,0:52:99:0,153,1999	0/0:26,0:26:78:0,78,1030	0/0:8,0:8:21:0,21,280	0/0:21,0:21:63:0,63,830	0/0:13,0:13:39:0,39,499	0/0:23,0:23:69:0,69,910	0/0:20,0:20:57:0,57,739	0/0:20,0:20:57:0,57,760	0/0:15,0:15:45:0,45,600	0/0:25,0:25:75:0,75,1000	0/0:6,0:6:18:0,18,230	0/0:5,0:5:15:0,15,200	0/0:19,0:19:57:0,57,739	0/1:8,12:20:99:389,0,178	0/0:30,0:30:90:0,90,1200	0/0:12,0:12:33:0,33,440	0/0:11,0:11:33:0,33,440	0/0:13,0:13:39:0,39,499	0/1:4,3:7:99:99,0,139	0/0:19,0:19:57:0,57,760	0/0:24,0:24:72:0,72,950	0/0:19,0:19:57:0,57,760	0/0:24,0:24:72:0,72,960	0/0:26,0:26:78:0,78,1040	0/0:15,0:15:45:0,45,590	0/0:38,0:38:99:0,111,1470	0/0:31,0:31:90:0,90,1190	0/0:11,0:11:33:0,33,440	0/0:11,0:11:30:0,30,400	0/0:20,0:20:57:0,57,729	0/0:21,0:21:63:0,63,819	0/0:15,0:15:42:0,42,560	0/0:14,0:14:42:0,42,550	0/0:69,0:69:99:0,205,2679	0/0:26,0:26:78:0,78,1009	0/0:25,0:25:75:0,75,1000	0/0:26,0:26:72:0,72,950	0/0:6,0:6:18:0,18,240	0/0:14,0:14:36:0,36,459	0/0:20,0:20:60:0,60,790	0/0:16,0:16:48:0,48,640	0/0:19,0:19:54:0,54,689	0/0:22,0:22:66:0,66,880	0/0:49,0:49:99:0,147,1950	0/0:21,0:21:63:0,63,840	0/0:16,0:16:45:0,45,600	0/0:22,0:22:66:0,66,880	0/0:10,0:10:30:0,30,390	0/0:15,0:15:45:0,45,590	0/0:14,0:14:42:0,42,539	0/0:22,0:22:66:0,66,870	0/0:23,0:23:63:0,63,809	0/0:21,0:21:60:0,60,800	0/0:8,0:8:24:0,24,320	0/0:26,0:26:75:0,75,1000	0/0:32,0:32:96:0,96,1270	0/0:4,0:4:12:0,12,160	0/0:17,0:17:48:0,48,630	0/0:22,0:22:66:0,66,880	0/0:13,0:13:39:0,39,510	0/0:21,0:21:63:0,63,830	0/0:30,0:30:81:0,81,1080	0/0:26,0:26:75:0,75,979	0/0:5,0:5:15:0,15,200	0/1:19,26:45:99:803,0,583	0/0:17,0:17:51:0,51,670	0/0:22,0:22:66:0,66,870	0/0:34,0:34:99:0,102,1350	0/0:24,0:24:66:0,66,849	0/0:10,0:10:30:0,30,390	0/0:58,0:58:99:0,163,2108	0/0:23,0:23:69:0,69,910	0/0:17,0:17:51:0,51,670	0/0:16,0:16:48:0,48,630	0/0:12,0:12:36:0,36,470	0/0:19,0:19:57:0,57,760	0/0:32,0:32:93:0,93,1240	0/0:21,0:21:60:0,60,779	0/0:5,0:5:15:0,15,200	0/0:16,0:16:48:0,48,619	0/0:13,0:13:39:0,39,510	0/0:21,0:21:60:0,60,769	0/0:45,0:45:99:0,135,1769	0/0:7,0:7:21:0,21,280	0/0:14,0:14:42:0,42,560	0/0:17,0:17:48:0,48,630	0/0:9,0:9:27:0,27,360	0/0:9,0:9:27:0,27,360	0/0:9,0:9:27:0,27,350	0/0:48,0:48:99:0,141,1870	0/0:11,0:11:33:0,33,440	0/0:18,0:18:54:0,54,720	0/0:12,0:12:36:0,36,470	0/0:14,0:14:42:0,42,539	0/0:24,0:24:72:0,72,950	0/0:26,0:26:75:0,75,959	0/0:10,0:10:30:0,30,400	0/0:40,0:40:99:0,117,1529	0/0:14,0:14:42:0,42,539	0/0:33,0:33:96:0,96,1259	0/0:14,0:14:42:0,42,560	0/0:23,0:23:63:0,63,809	0/1:5,2:7:62:62,0,132	1/1:0,23:23:66:839,66,0	0/0:20,0:20:60:0,60,800	0/0:19,0:19:54:0,54,699	0/0:20,0:20:60:0,60,800	0/0:29,0:29:75:0,75,969	0/0:19,0:19:57:0,57,760	0/0:44,0:44:99:0,126,1649	0/0:22,0:22:66:0,66,859	0/1:10,8:18:99:259,0,309	0/0:39,0:39:99:0,114,1468	0/0:27,0:27:72:0,72,919	0/0:12,0:12:36:0,36,480	0/0:10,0:10:27:0,27,360	0/0:24,0:24:69:0,69,920	0/0:25,0:25:75:0,75,1000	0/0:26,0:26:78:0,78,1019	0/0:7,0:7:18:0,18,240	0/0:11,0:11:33:0,33,419	0/0:18,0:18:54:0,54,710	0/0:36,0:36:99:0,108,1430	0/0:43,1:44:99:0,129,1699	0/0:31,0:31:93:0,93,1240	0/0:11,0:11:27:0,27,360	0/0:16,0:16:48:0,48,640	0/0:37,0:37:99:0,111,1470	0/0:7,0:7:21:0,21,270	0/0:12,0:12:36:0,36,470	0/0:14,0:14:42:0,42,539	0/0:24,0:24:72:0,72,950	0/0:18,0:18:54:0,54,720	0/0:9,0:9:27:0,27,360	0/0:13,0:13:39:0,39,489	0/0:24,0:24:72:0,72,939	0/0:22,0:22:66:0,66,870	0/0:23,0:23:69:0,69,920	0/0:31,0:31:90:0,90,1169	0/0:10,0:10:30:0,30,400	0/0:33,0:33:99:0,99,1320	0/0:24,0:24:72:0,72,939	0/0:17,0:17:51:0,51,670	0/0:14,0:14:42:0,42,560	0/0:29,0:29:84:0,84,1079	0/0:15,0:15:45:0,45,600	0/0:15,0:15:45:0,45,579	0/0:12,0:12:36:0,36,480	0/0:23,0:23:69:0,69,910	0/0:74,0:74:99:0,220,2848	0/0:11,0:11:30:0,30,400	0/0:33,0:35:81:0,81,1028	0/1:11,7:18:99:141,0,376	0/0:17,0:17:51:0,51,659	0/0:21,0:21:63:0,63,819	0/0:39,0:39:99:0,117,1560	0/1:10,13:23:99:349,0,289	0/0:21,0:21:60:0,60,779	0/0:30,0:30:90:0,90,1169	0/0:26,0:26:78:0,78,1030	0/0:24,0:24:72:0,72,950	0/0:13,0:13:39:0,39,520	0/0:40,0:41:99:0,114,1510	0/0:25,0:25:72:0,72,950	0/0:24,0:24:66:0,66,849	0/0:34,0:34:96:0,96,1249	0/0:37,0:37:99:0,102,1360	0/0:18,0:18:54:0,54,710	0/0:21,0:21:63:0,63,809	0/0:31,0:31:90:0,90,1179	0/0:27,0:27:78:0,78,1019	0/0:26,0:26:78:0,78,1030	0/0:16,0:16:48:0,48,630	0/0:20,0:20:57:0,57,739	0/0:15,0:15:45:0,45,590	0/0:20,0:20:60:0,60,790	0/0:26,0:26:75:0,75,969	0/0:15,0:15:42:0,42,560	0/0:26,0:26:78:0,78,1019	0/0:44,0:44:99:0,132,1750	0/0:31,0:31:90:0,90,1138	0/0:21,0:21:63:0,63,809	0/0:5,0:5:15:0,15,200	0/0:30,0:30:87:0,87,1119	0/0:36,0:36:99:0,102,1319	0/0:33,0:33:99:0,99,1289	0/0:28,0:28:84:0,84,1110	0/0:37,0:37:99:0,111,1459	0/0:35,0:35:96:0,96,1239	0/0:38,0:39:99:0,105,1359	0/0:13,0:13:39:0,39,520	0/0:46,0:46:99:0,138,1809	0/0:19,0:20:57:0,57,739	0/0:24,0:24:69:0,69,910	0/0:31,0:31:93:0,93,1230	0/0:13,0:13:36:0,36,480	0/0:20,0:20:60:0,60,779	0/0:20,0:20:48:0,48,630	0/0:31,0:31:93:0,93,1199	0/0:28,0:28:84:0,84,1099	0/0:17,0:17:45:0,45,579	0/0:25,0:25:75:0,75,1000	0/0:15,0:15:45:0,45,600	0/0:47,0:47:99:0,138,1820	0/0:17,0:17:51:0,51,680	0/0:19,0:19:51:0,51,639	0/0:29,0:29:87:0,87,1160	0/0:19,0:19:57:0,57,729	0/0:14,0:14:42:0,42,560	0/0:57,0:57:99:0,169,2230	0/0:12,0:12:33:0,33,440	0/0:29,0:29:87:0,87,1150	0/0:4,0:4:12:0,12,160	0/0:30,0:31:90:0,90,1200
Contig00044	2586029	.	C	A	8970.04	PASS	.	GT:AD:DP:GQ:PL	0/0:30,0:30:90:0,90,1179	0/0:25,0:25:75:0,75,1000	0/0:9,0:9:27:0,27,360	0/0:58,0:58:99:0,175,2289	0/0:12,0:12:36:0,36,480	0/0:10,0:10:30:0,30,400	0/0:9,0:9:27:0,27,360	0/0:25,0:25:75:0,75,1000	0/1:16,5:21:99:100,0,580	0/0:18,0:18:54:0,54,710	0/0:14,0:14:42:0,42,560	0/0:12,0:12:36:0,36,480	0/0:35,0:35:99:0,105,1400	0/0:12,0:12:36:0,36,480	0/0:11,0:11:33:0,33,440	0/0:53,1:54:99:0,160,2100	0/0:24,0:24:72:0,72,939	0/0:29,0:29:87:0,87,1160	0/0:13,0:13:39:0,39,520	0/0:15,0:15:45:0,45,600	0/0:16,0:16:45:0,45,600	0/0:10,0:10:30:0,30,400	0/0:17,0:17:51:0,51,680	0/0:22,0:22:66:0,66,870	0/0:30,0:30:90:0,90,1169	0/0:27,0:27:81:0,81,1080	0/1:5,11:16:99:392,0,141	0/0:17,0:17:48:0,48,640	0/0:15,0:15:45:0,45,600	0/0:23,0:23:69:0,69,899	0/0:24,0:24:66:0,66,870	0/0:23,0:23:69:0,69,920	0/0:22,0:22:66:0,66,880	0/0:22,0:22:66:0,66,880	0/0:40,0:40:99:0,117,1519	0/0:7,0:7:21:0,21,280	0/0:60,0:60:99:0,178,2340	0/0:65,0:65:99:0,193,2550	0/1:6,5:11:99:167,0,207	0/0:20,0:20:60:0,60,790	0/0:29,0:29:87:0,87,1160	0/0:17,0:17:51:0,51,670	0/0:10,0:10:30:0,30,390	0/0:9,1:10:27:0,27,360	0/0:37,0:37:99:0,111,1470	0/0:23,0:23:69:0,69,920	0/0:25,0:25:75:0,75,990	0/0:14,0:14:42:0,42,560	0/0:25,0:25:75:0,75,1000	0/0:14,0:14:42:0,42,560	0/0:25,0:25:72:0,72,960	0/0:11,0:11:33:0,33,440	0/0:32,0:32:93:0,93,1240	0/0:29,0:29:87:0,87,1139	0/0:22,0:22:66:0,66,870	0/0:27,0:27:81:0,81,1080	0/0:10,0:10:30:0,30,400	0/0:34,0:34:99:0,102,1350	0/0:16,0:16:48:0,48,640	0/0:8,0:8:24:0,24,320	0/0:22,0:22:66:0,66,880	0/0:13,0:13:39:0,39,499	0/0:20,0:20:60:0,60,800	0/0:40,0:40:99:0,120,1559	0/0:27,0:27:78:0,78,1030	0/0:27,0:27:81:0,81,1080	0/0:7,0:7:21:0,21,280	0/0:49,0:49:99:0,147,1950	0/0:9,0:9:27:0,27,360	0/0:10,0:10:30:0,30,400	0/0:42,0:42:99:0,126,1670	0/0:13,0:13:39:0,39,520	0/0:7,0:7:21:0,21,280	0/0:75,0:75:99:0,223,2940	0/0:27,0:27:78:0,78,1019	0/0:26,0:26:78:0,78,1030	0/0:18,0:18:54:0,54,720	0/0:25,0:25:72:0,72,950	0/0:16,0:16:48:0,48,640	0/0:54,0:54:99:0,163,2150	0/0:20,0:20:54:0,54,710	0/0:16,0:16:48:0,48,640	0/0:24,0:24:72:0,72,950	0/0:36,0:36:99:0,108,1419	0/0:27,0:27:81:0,81,1070	0/0:38,0:38:99:0,111,1480	0/1:14,5:19:99:143,0,503	0/1:10,14:24:99:451,0,320	0/1:18,15:33:99:480,0,610	0/1:4,9:13:99:311,0,121	0/1:6,5:11:99:167,0,197	0/1:6,4:10:99:130,0,210	0/1:55,32:87:99:1008,0,1928	0/1:11,11:22:99:363,0,374	0/0:15,0:15:45:0,45,600	0/0:11,0:11:33:0,33,440	0/0:18,0:18:54:0,54,710	0/0:21,0:21:60:0,60,800	0/0:31,0:31:90:0,90,1190	0/0:11,0:11:33:0,33,440	0/0:55,1:56:99:0,139,2160	0/0:26,0:26:78:0,78,1019	0/0:59,0:59:99:0,178,2360	0/0:20,0:20:57:0,57,739	0/0:21,0:21:63:0,63,840	0/0:29,0:29:87:0,87,1139	0/0:46,0:46:99:0,132,1739	0/0:7,0:7:21:0,21,280	0/0:21,0:21:63:0,63,840	0/0:41,0:41:99:0,120,1590	0/0:61,0:61:99:0,184,2440	0/0:13,0:13:39:0,39,520	0/0:37,0:37:99:0,111,1470	0/0:13,0:13:33:0,33,440	0/0:41,0:41:99:0,114,1520	0/0:44,0:44:99:0,132,1760	0/0:43,0:43:99:0,129,1689	0/0:18,0:18:51:0,51,680	0/0:41,0:41:99:0,123,1630	0/0:44,0:44:99:0,132,1760	0/0:28,0:28:81:0,81,1080	0/0:21,0:21:63:0,63,840	0/0:9,0:9:24:0,24,320	0/0:14,0:14:42:0,42,560	0/0:15,0:15:42:0,42,560	0/0:72,0:72:99:0,208,2740	0/0:33,0:33:99:0,99,1320	0/0:19,0:19:57:0,57,760	0/0:27,0:27:81:0,81,1080	0/0:20,0:20:57:0,57,760	0/0:43,0:43:99:0,129,1720	0/0:11,0:11:33:0,33,440	0/0:27,0:27:78:0,78,1030	0/0:9,0:9:27:0,27,360	0/0:51,0:51:99:0,150,1990	0/0:34,0:34:99:0,102,1339	0/0:30,0:30:90:0,90,1190	0/0:8,0:8:24:0,24,320	0/0:53,0:53:99:0,157,2080	0/0:18,0:18:54:0,54,710	0/0:16,0:16:48:0,48,640	0/0:47,0:47:99:0,138,1830	0/0:7,0:7:21:0,21,280	0/0:54,0:54:99:0,160,2100	0/0:28,0:28:84:0,84,1110	0/0:18,0:18:54:0,54,720	0/0:10,0:10:30:0,30,400	0/0:28,0:28:81:0,81,1070	0/0:30,0:30:87:0,87,1160	0/0:26,0:26:78:0,78,1040	0/0:16,0:16:48:0,48,630	0/0:39,0:39:99:0,111,1480	0/0:42,0:42:99:0,123,1630	0/0:50,0:50:99:0,147,1929	0/0:46,0:46:99:0,129,1679	0/0:44,0:44:99:0,129,1699	0/0:21,0:21:60:0,60,800	0/0:35,0:35:99:0,99,1320	0/0:50,0:50:99:0,147,1940	0/0:47,0:47:99:0,141,1839	0/0:19,0:19:57:0,57,750	0/0:73,0:73:99:0,217,2849	0/1:23,24:47:99:808,0,779	0/0:113,0:113:99:0,337,4450	0/0:36,0:36:99:0,108,1409	0/1:12,11:23:99:371,0,400	0/0:52,0:52:99:0,153,2020	0/0:37,0:37:99:0,111,1470	0/0:45,0:45:99:0,126,1659	0/0:21,0:21:60:0,60,790	0/0:56,0:56:99:0,166,2169	0/0:18,0:18:54:0,54,710	0/1:11,24:35:99:844,0,335	0/0:39,0:39:99:0,117,1550	0/1:23,26:49:99:893,0,762	0/0:36,0:36:99:0,108,1409	0/0:36,0:36:99:0,108,1409	0/1:24,18:42:99:542,0,834	0/0:31,0:31:90:0,90,1200	0/0:27,0:27:78:0,78,1030	0/0:51,0:51:99:0,150,2000	0/0:54,0:54:99:0,163,2129	0/1:40,30:70:99:958,0,1390	0/0:31,0:31:90:0,90,1190	0/0:38,0:38:99:0,114,1520	0/0:17,0:17:51:0,51,680	0/0:52,0:52:99:0,153,2030	0/0:26,0:26:78:0,78,1030	0/0:47,0:47:99:0,138,1809	0/0:73,1:74:99:0,187,2769	0/0:31,0:31:93:0,93,1240	0/0:73,1:74:99:0,193,2839	0/0:65,2:67:99:0,116,2399	0/0:59,0:59:99:0,166,2169	0/0:35,0:35:99:0,105,1369	0/0:28,0:28:84:0,84,1120	0/0:33,0:33:99:0,99,1320	0/0:35,0:35:99:0,105,1400	0/0:38,0:38:99:0,108,1399	0/0:48,0:48:99:0,135,1800	0/0:70,0:70:99:0,211,2800	0/0:84,1:85:99:0,250,3320	0/0:59,0:59:99:0,175,2289	0/0:33,0:33:99:0,99,1299	0/1:37,24:61:99:732,0,1231	0/1:13,12:25:99:405,0,445	0/0:109,0:109:99:0,328,4350	0/0:25,0:25:75:0,75,990	0/0:18,0:18:51:0,51,670	0/0:22,0:22:66:0,66,880	0/0:53,1:54:99:0,160,2089	0/0:25,0:25:75:0,75,990	0/0:56,0:56:99:0,169,2230	0/0:25,0:25:75:0,75,990	0/0:31,0:31:90:0,90,1190	0/0:12,0:12:36:0,36,480	0/0:43,0:43:99:0,126,1649
Contig00044	2586302	.	T	A	120709	PASS	.	GT:AD:DP:GQ:PL	0/1:11,19:30:99:633,0,353	0/1:13,12:25:99:405,0,445	1/1:0,9:9:24:310,24,0	0/1:29,29:58:99:986,0,965	1/1:0,12:12:36:459,36,0	0/0:10,0:10:30:0,30,379	0/1:4,5:9:99:163,0,133	0/1:13,12:25:99:394,0,445	1/1:0,21:21:60:790,60,0	0/1:16,2:18:26:26,0,586	1/1:0,14:14:42:539,42,0	0/1:8,4:12:99:124,0,274	1/1:0,35:35:99:1390,105,0	1/1:0,12:12:36:470,36,0	0/1:5,6:11:99:207,0,167	1/1:0,54:54:99:2098,163,0	1/1:0,24:24:72:929,72,0	0/1:13,16:29:99:542,0,433	0/1:3,10:13:81:361,0,81	0/1:11,4:15:99:104,0,395	1/1:0,16:16:48:640,48,0	1/1:0,10:10:27:350,27,0	0/1:8,9:17:99:309,0,269	0/1:14,8:22:99:243,0,494	0/0:30,0:30:90:0,90,1200	0/0:27,0:27:81:0,81,1080	1/1:0,16:16:48:630,48,0	0/1:12,5:17:99:149,0,419	0/0:15,0:15:45:0,45,590	0/1:14,9:23:99:280,0,491	1/1:0,24:24:66:880,66,0	0/1:12,11:23:99:340,0,411	1/1:0,24:24:72:950,72,0	0/1:15,7:22:99:214,0,534	0/0:40,0:40:99:0,117,1550	1/1:0,7:7:21:280,21,0	0/0:60,0:60:99:0,181,2380	0/1:34,30:64:99:997,0,1168	0/1:6,5:11:99:167,0,207	0/1:10,10:20:99:282,0,343	1/1:0,29:29:87:1139,87,0	0/1:7,10:17:99:318,0,219	0/1:6,4:10:99:130,0,210	1/1:0,10:10:30:379,30,0	0/1:13,24:37:99:775,0,415	1/1:0,23:23:69:910,69,0	1/1:0,25:25:75:969,75,0	0/1:8,6:14:99:198,0,278	1/1:0,25:25:75:1000,75,0	0/0:14,0:14:42:0,42,560	0/1:13,12:25:99:405,0,445	1/1:0,11:11:33:430,33,0	0/1:15,17:32:99:547,0,507	1/1:0,29:29:87:1139,87,0	0/1:7,15:22:99:534,0,214	1/1:0,27:27:81:1070,81,0	0/0:10,0:10:30:0,30,400	1/1:0,34:34:99:1329,102,0	1/1:0,16:16:48:630,48,0	0/1:6,2:8:56:56,0,216	0/0:22,0:22:66:0,66,880	0/0:13,0:13:39:0,39,520	1/1:0,20:20:57:739,57,0	1/1:0,40:40:99:1569,120,0	1/1:0,27:27:78:1009,78,0	1/1:0,27:27:81:1059,81,0	1/1:0,7:7:21:280,21,0	0/1:26,23:49:99:765,0,856	1/1:0,9:9:27:360,27,0	1/1:0,10:10:27:350,27,0	1/1:1,41:42:83:1550,83,0	0/1:7,6:13:99:204,0,204	0/1:3,4:7:99:139,0,99	1/1:0,75:75:99:2888,223,0	1/1:0,27:27:81:1049,81,0	0/1:13,13:26:99:442,0,431	0/1:14,4:18:99:106,0,506	0/0:25,0:25:75:0,75,990	0/1:11,5:16:99:152,0,382	0/1:31,23:54:99:758,0,1067	1/1:0,20:20:57:729,57,0	0/0:16,0:16:42:0,42,560	1/1:1,23:24:66:880,66,0	0/0:36,0:36:99:0,108,1440	0/0:27,0:27:81:0,81,1080	0/0:38,0:38:99:0,111,1470	0/1:13,6:19:99:183,0,463	0/1:10,14:24:99:467,0,317	0/1:18,15:33:99:480,0,621	0/1:4,9:13:99:311,0,121	0/1:6,5:11:99:167,0,207	0/1:6,4:10:99:120,0,210	0/1:55,32:87:99:1008,0,1938	0/1:11,11:22:99:326,0,377	0/1:10,5:15:99:148,0,318	0/1:5,6:11:99:207,0,167	0/0:18,0:18:54:0,54,720	0/1:17,4:21:23:23,0,623	0/0:31,0:31:93:0,93,1230	0/1:7,4:11:99:127,0,247	0/1:21,35:56:99:1221,0,672	0/0:25,1:26:38:0,38,960	0/1:23,36:59:99:1215,0,725	0/0:20,0:20:60:0,60,800	0/1:10,11:21:99:335,0,337	0/1:20,9:29:99:236,0,705	0/0:46,0:46:99:0,138,1820	0/0:7,0:7:21:0,21,270	0/1:18,3:21:57:57,0,657	0/0:41,0:41:99:0,123,1630	0/0:61,0:61:99:0,184,2409	0/0:13,0:13:39:0,39,510	0/1:9,28:37:99:988,0,249	0/0:13,0:13:39:0,39,520	0/1:19,22:41:99:746,0,637	0/1:21,23:44:99:723,0,663	0/0:43,0:43:99:0,126,1659	0/0:18,0:18:54:0,54,720	0/0:41,0:41:99:0,123,1640	0/1:22,22:44:99:690,0,751	0/0:28,0:28:84:0,84,1120	0/0:21,0:21:63:0,63,830	0/0:9,0:9:27:0,27,360	0/0:14,0:14:42:0,42,560	0/0:15,0:15:45:0,45,600	0/0:72,0:72:99:0,217,2849	0/0:33,0:33:99:0,99,1299	1/1:0,19:19:57:739,57,0	1/1:0,27:27:81:1059,81,0	1/1:0,20:20:60:769,60,0	1/1:0,43:43:99:1679,129,0	1/1:0,11:11:33:440,33,0	1/1:0,27:27:78:1019,78,0	1/1:0,9:9:27:350,27,0	1/1:0,51:51:99:1950,147,0	1/1:0,34:34:99:1308,102,0	1/1:1,29:30:84:1110,84,0	1/1:0,8:8:24:299,24,0	0/1:13,40:53:99:1373,0,353	0/0:18,0:18:54:0,54,710	0/0:16,0:16:48:0,48,630	0/1:13,34:47:99:1161,0,382	0/0:7,0:7:21:0,21,280	1/1:0,54:54:99:2108,163,0	0/0:28,0:28:84:0,84,1110	0/0:18,0:18:54:0,54,720	0/0:10,0:10:30:0,30,400	0/0:28,0:28:81:0,81,1080	0/0:30,0:30:90:0,90,1200	0/0:26,0:26:75:0,75,1000	0/1:11,5:16:99:152,0,392	0/0:39,0:39:99:0,117,1550	0/0:42,0:42:99:0,123,1609	0/1:27,23:50:99:702,0,922	0/0:46,0:47:99:0,138,1840	0/0:44,0:44:99:0,129,1699	0/0:22,0:22:66:0,66,880	0/0:35,0:35:99:0,105,1400	0/0:50,0:50:99:0,147,1940	0/0:47,0:47:99:0,141,1870	0/0:19,0:19:57:0,57,760	0/0:73,0:73:99:0,220,2920	0/1:23,24:47:99:808,0,779	0/1:67,46:113:99:1432,0,2343	0/0:36,0:36:99:0,105,1400	1/1:0,23:23:69:899,69,0	0/1:23,29:52:99:973,0,764	1/1:0,37:37:99:1369,105,0	0/1:20,25:45:99:854,0,654	1/1:0,21:21:63:830,63,0	1/1:0,56:56:99:2199,169,0	0/1:6,12:18:99:395,0,186	1/1:0,35:35:99:1339,102,0	0/1:13,26:39:99:923,0,403	1/1:0,48:49:99:1747,138,0	0/0:36,0:36:99:0,105,1400	0/1:21,15:36:99:450,0,732	1/1:0,42:42:99:1649,126,0	1/1:0,31:31:90:1169,90,0	0/1:12,15:27:99:424,0,405	0/1:27,24:51:99:776,0,927	1/1:0,54:54:99:2058,159,0	0/1:40,30:70:99:942,0,1382	0/1:13,18:31:99:609,0,379	1/1:0,37:37:99:1329,102,0	1/1:0,17:17:51:659,51,0	0/1:23,29:52:99:918,0,730	0/1:13,13:26:99:421,0,442	0/1:24,23:47:99:721,0,822	0/0:74,0:74:99:0,223,2960	1/1:0,31:31:90:1169,90,0	1/1:0,74:74:99:2888,223,0	0/1:30,37:67:99:1243,0,914	0/0:59,0:59:99:0,175,2300	0/0:35,0:35:99:0,105,1400	1/1:0,28:28:84:1110,84,0	0/1:14,19:33:99:624,0,453	0/1:20,17:37:99:572,0,652	0/1:13,26:39:99:837,0,358	0/0:48,0:48:99:0,144,1920	1/1:0,70:70:99:2658,205,0	0/1:41,44:85:99:1432,0,1374	0/1:25,34:59:99:1151,0,812	0/1:13,20:33:99:616,0,427	1/1:0,61:61:99:2369,181,0	1/1:0,25:25:75:979,75,0	0/0:109,0:109:99:0,325,4321	0/1:9,16:25:99:517,0,288	0/1:11,7:18:99:226,0,386	1/1:0,22:22:66:870,66,0	0/1:27,27:54:99:844,0,913	0/0:25,0:25:72:0,72,939	1/1:0,56:56:99:2220,169,0	1/1:0,25:25:75:979,75,0	1/1:0,31:31:87:1139,87,0	0/1:5,7:12:99:244,0,164	0/1:25,18:43:99:591,0,871
Contig00044	2925825	.	A	G	4088.03	PASS	.	GT:AD:DP:GQ:PL	0/0:33,0:33:99:0,99,1299	0/0:10,0:10:30:0,30,400	0/0:23,0:23:69:0,69,889	0/0:51,0:51:99:0,153,2030	0/0:27,0:27:81:0,81,1080	0/0:22,0:22:66:0,66,870	0/0:35,0:35:99:0,105,1400	0/0:30,0:30:90:0,90,1190	0/0:39,0:39:99:0,114,1499	0/0:55,0:55:99:0,166,2180	0/0:29,0:29:87:0,87,1139	0/0:30,0:30:90:0,90,1159	0/0:29,0:29:87:0,87,1139	0/0:31,0:31:93:0,93,1209	0/0:27,0:27:81:0,81,1049	0/0:54,0:54:99:0,163,2140	0/0:34,0:34:99:0,102,1329	0/0:57,0:57:99:0,172,2249	0/0:30,0:30:87:0,87,1139	0/0:26,0:26:78:0,78,1019	0/0:22,0:22:66:0,66,859	0/0:21,0:21:63:0,63,819	0/0:30,0:30:84:0,84,1110	0/0:22,0:22:66:0,66,880	0/0:26,0:26:78:0,78,999	0/0:32,0:32:90:0,90,1190	0/0:45,0:45:99:0,135,1748	0/1:15,8:23:99:254,0,473	0/0:36,0:36:99:0,108,1430	0/0:40,0:40:99:0,120,1569	0/0:28,0:28:81:0,81,1059	0/0:32,0:32:90:0,90,1190	0/0:37,0:37:99:0,108,1419	0/0:45,0:45:99:0,135,1780	0/0:51,0:51:99:0,150,1980	0/0:18,0:18:51:0,51,680	0/0:65,0:65:99:0,193,2550	0/0:65,0:65:99:0,196,2580	0/0:25,0:25:72:0,72,960	0/0:44,0:44:99:0,132,1698	0/0:35,0:35:99:0,102,1350	0/0:23,0:23:69:0,69,910	0/0:35,0:35:99:0,105,1390	0/0:41,0:41:99:0,123,1630	0/0:35,0:35:99:0,102,1360	0/0:51,0:51:99:0,153,2020	0/0:101,0:101:99:0,301,3980	0/0:24,0:24:72:0,72,960	0/0:26,0:26:72:0,72,960	0/0:33,0:33:99:0,99,1268	0/0:31,0:31:93:0,93,1240	0/0:34,0:34:99:0,99,1320	0/0:25,0:25:75:0,75,990	0/0:75,0:75:99:0,223,2909	0/1:14,8:22:99:254,0,483	0/0:22,0:22:66:0,66,880	0/0:21,0:21:63:0,63,830	0/0:64,0:64:99:0,193,2519	0/0:29,0:29:87:0,87,1150	0/0:21,0:21:60:0,60,779	0/0:39,0:39:99:0,117,1539	0/0:28,0:28:84:0,84,1120	0/0:24,0:24:72:0,72,939	0/0:36,0:36:99:0,102,1350	0/0:42,0:42:99:0,126,1628	0/0:41,0:41:99:0,117,1539	0/0:19,0:19:54:0,54,710	0/0:35,0:35:99:0,102,1350	0/0:43,0:43:99:0,129,1720	0/0:26,0:26:78:0,78,1030	0/0:48,0:48:99:0,144,1900	0/0:43,0:43:99:0,126,1628	0/0:35,0:35:99:0,105,1369	0/0:52,0:52:99:0,157,2049	0/0:51,0:51:99:0,153,2030	0/1:7,8:15:99:275,0,235	0/1:15,7:22:99:214,0,534	0/0:30,0:30:90:0,90,1190	0/1:28,8:36:99:215,0,964	0/0:47,0:47:99:0,135,1790	0/0:54,0:54:99:0,160,2110	0/0:16,0:16:48:0,48,630	0/0:54,0:54:99:0,163,2150	0/0:22,0:22:63:0,63,830	0/1:27,10:37:99:252,0,972	1/1:0,53:53:99:2089,160,0	0/0:29,0:29:87:0,87,1160	0/0:30,0:30:87:0,87,1160	0/0:43,0:43:99:0,123,1619	0/0:38,0:38:99:0,114,1510	0/0:26,0:26:78:0,78,1040	0/0:24,0:24:72:0,72,960	0/0:103,0:103:99:0,307,4039	0/0:20,0:21:60:0,60,800	0/0:26,0:26:78:0,78,1009	0/0:20,0:20:60:0,60,790	0/0:17,0:17:51:0,51,680	0/0:51,0:51:99:0,153,1999	0/0:35,0:35:99:0,102,1339	0/0:33,0:33:99:0,99,1289	0/0:50,0:50:99:0,144,1900	0/0:35,0:35:99:0,99,1310	0/0:59,0:59:99:0,175,2300	0/0:27,0:27:78:0,78,1019	0/0:43,0:43:99:0,129,1720	0/0:20,0:20:60:0,60,800	0/0:31,0:31:93:0,93,1230	0/0:28,0:28:84:0,84,1099	0/0:38,0:38:99:0,114,1479	0/0:43,0:43:99:0,126,1659	0/0:59,0:59:99:0,178,2360	0/0:47,0:47:99:0,138,1830	0/0:53,0:53:99:0,157,2080	0/0:26,0:26:78:0,78,1040	0/0:30,0:30:90:0,90,1179	0/0:56,0:56:99:0,169,2240	0/0:54,0:55:99:0,163,2140	0/0:37,0:37:99:0,108,1419	0/0:36,0:36:99:0,105,1400	0/0:48,0:48:99:0,141,1839	0/0:33,0:33:99:0,99,1289	0/0:25,0:25:75:0,75,990	0/0:19,0:19:57:0,57,750	0/0:27,0:27:75:0,75,969	0/0:34,0:34:99:0,102,1360	0/0:34,0:34:99:0,102,1350	0/0:34,0:34:99:0,102,1360	0/0:36,0:36:99:0,105,1369	0/0:31,0:31:90:0,90,1179	0/0:20,0:20:60:0,60,790	0/0:66,0:66:99:0,196,2580	0/0:21,0:21:60:0,60,790	0/0:27,0:27:78:0,78,1030	0/0:25,0:25:75:0,75,990	0/0:48,0:48:99:0,141,1860	0/0:40,0:40:99:0,117,1519	0/0:25,0:25:75:0,75,990	0/0:24,0:24:72:0,72,950	0/0:39,0:39:99:0,114,1510	0/0:17,0:17:48:0,48,640	0/0:17,0:17:51:0,51,680	0/0:29,0:29:84:0,84,1120	0/0:29,0:29:87:0,87,1160	0/0:43,0:43:99:0,129,1720	0/0:26,0:26:78:0,78,1019	0/0:23,0:23:66:0,66,849	0/0:21,0:21:63:0,63,840	0/0:19,0:19:57:0,57,750	0/0:43,0:43:99:0,126,1670	0/0:37,0:38:99:0,108,1430	0/0:17,0:17:48:0,48,630	0/0:37,0:37:99:0,111,1449	0/0:74,0:74:99:0,217,2839	0/0:29,0:29:84:0,84,1110	0/0:34,0:34:99:0,102,1329	0/0:26,0:26:75:0,75,959	0/0:47,0:47:99:0,135,1780	0/0:38,0:38:99:0,114,1499	0/0:77,0:77:99:0,223,2950	0/0:30,0:30:87:0,87,1160	0/0:43,0:43:99:0,126,1639	0/0:54,0:54:99:0,163,2119	0/0:42,0:42:99:0,126,1659	0/0:45,0:45:99:0,129,1679	0/0:40,0:40:99:0,117,1519	0/0:49,0:49:99:0,144,1879	0/0:47,0:47:99:0,138,1830	0/0:27,0:27:81:0,81,1059	0/0:55,0:55:99:0,166,2200	0/0:75,0:75:99:0,226,2938	0/0:41,0:41:99:0,117,1539	0/0:11,0:11:33:0,33,430	0/0:33,0:33:96:0,96,1280	0/0:49,0:49:99:0,144,1889	0/0:33,0:33:93:0,93,1240	0/0:51,0:51:99:0,147,1950	0/0:38,0:38:99:0,108,1419	0/0:37,0:37:99:0,111,1459	0/0:51,0:51:99:0,147,1908	0/0:29,0:29:84:0,84,1079	0/0:33,0:33:96:0,96,1239	0/0:48,0:48:99:0,144,1910	0/0:83,0:83:99:0,247,3249	0/0:47,0:49:99:0,138,1820	0/0:35,0:35:99:0,105,1379	0/0:14,0:14:42:0,42,560	0/0:43,0:43:99:0,123,1619	0/0:24,0:24:66:0,66,870	0/0:37,0:37:99:0,108,1430	0/0:61,0:61:99:0,178,2360	0/0:65,0:65:99:0,196,2569	0/0:40,0:41:99:0,117,1519	0/0:40,0:40:99:0,117,1539	0/0:29,0:29:84:0,84,1089	0/0:42,0:42:99:0,123,1599	0/0:23,0:23:69:0,69,920	0/0:16,0:16:48:0,48,640	0/0:24,0:24:72:0,72,960	0/0:20,0:20:57:0,57,739	0/0:25,0:25:75:0,75,979	0/0:60,0:60:99:0,178,2298	0/0:64,0:64:99:0,190,2489	0/0:36,0:36:99:0,108,1409	0/0:37,0:37:99:0,111,1459	0/0:51,0:51:99:0,154,2040	0/0:26,0:26:78:0,78,1030	0/0:114,0:114:99:0,337,4387	0/1:25,22:47:99:718,0,848	0/0:26,0:26:78:0,78,1019	0/0:39,0:39:99:0,117,1529	0/0:33,0:33:99:0,99,1289	0/0:35,0:35:99:0,105,1390	0/0:69,0:69:99:0,208,2719	0/0:26,0:26:75:0,75,979	0/0:39,0:39:99:0,117,1529	0/0:35,0:35:99:0,102,1339	0/0:25,0:25:72:0,72,960
Contig00044	2925872	.	C	A	51270.3	PASS	.	GT:AD:DP:GQ:PL	0/0:33,0:33:99:0,99,1320	0/0:10,0:10:30:0,30,400	0/1:8,15:23:99:483,0,254	0/1:35,16:51:99:469,0,1210	0/0:27,0:27:81:0,81,1080	0/0:22,0:22:66:0,66,859	0/0:35,0:35:99:0,105,1400	0/0:30,0:30:84:0,84,1110	0/0:39,0:39:99:0,117,1560	0/0:55,0:55:99:0,160,2110	0/0:29,0:29:87:0,87,1150	0/0:30,0:30:90:0,90,1179	0/1:15,14:29:99:455,0,465	0/1:13,18:31:99:616,0,427	0/0:27,0:27:78:0,78,1019	0/1:23,31:54:99:1036,0,758	0/0:34,0:34:99:0,99,1299	0/1:29,28:57:99:917,0,989	0/1:14,16:30:99:482,0,462	0/1:11,15:26:99:511,0,362	0/1:13,9:22:99:294,0,454	0/0:21,0:21:63:0,63,840	0/1:5,25:30:99:862,0,113	0/1:10,12:22:99:406,0,297	0/1:14,12:26:99:354,0,485	0/0:32,0:32:96:0,96,1280	0/1:28,17:45:99:530,0,911	0/1:8,15:23:99:531,0,240	0/1:23,13:36:99:401,0,812	0/1:21,19:40:99:619,0,699	0/1:10,18:28:99:625,0,316	0/1:13,19:32:99:643,0,424	0/1:18,19:37:99:618,0,598	0/1:19,26:45:99:857,0,617	0/0:51,0:51:99:0,153,2009	0/0:18,0:18:51:0,51,670	0/0:65,0:65:99:0,190,2520	0/0:65,0:65:99:0,193,2560	0/1:12,13:25:99:445,0,405	0/0:44,0:44:99:0,132,1760	0/1:15,20:35:99:658,0,487	0/0:23,0:23:66:0,66,880	0/0:35,0:35:99:0,105,1390	0/0:41,0:41:99:0,123,1630	0/0:35,0:35:99:0,105,1390	0/0:51,0:51:99:0,153,2030	0/0:101,0:101:99:0,304,4020	0/0:24,0:24:72:0,72,939	0/0:26,0:26:78:0,78,1040	0/0:33,0:33:99:0,99,1310	0/0:31,0:31:93:0,93,1240	0/0:34,0:34:99:0,102,1350	0/0:25,0:25:75:0,75,979	0/0:75,0:75:99:0,220,2858	0/0:22,0:22:66:0,66,880	0/0:22,0:22:66:0,66,880	0/0:21,0:21:63:0,63,830	0/0:64,0:64:99:0,193,2550	0/0:29,0:29:87:0,87,1160	0/0:21,0:21:60:0,60,790	1/1:0,39:39:99:1508,117,0	1/1:0,28:28:84:1120,84,0	0/0:24,0:24:72:0,72,960	0/0:36,0:36:99:0,105,1400	0/0:42,0:42:99:0,126,1659	0/0:41,0:41:99:0,123,1630	0/0:19,0:19:54:0,54,720	0/0:35,0:35:99:0,105,1400	0/0:43,0:43:99:0,129,1710	0/0:26,0:26:78:0,78,1040	0/0:48,0:48:99:0,144,1920	0/0:43,0:43:99:0,123,1609	0/0:35,0:35:99:0,105,1390	0/0:52,0:52:99:0,157,2080	0/0:51,0:51:99:0,147,1929	0/1:8,7:15:99:235,0,275	0/1:13,9:22:99:283,0,454	0/0:30,0:30:90:0,90,1200	0/1:27,9:36:99:241,0,972	0/1:32,15:47:99:401,0,1142	0/1:31,23:54:99:726,0,1057	0/0:16,0:16:45:0,45,600	0/0:54,0:54:99:0,160,2110	0/0:22,0:22:63:0,63,840	0/0:37,0:37:99:0,111,1470	0/0:53,0:53:99:0,154,2040	0/0:29,0:29:87:0,87,1150	0/0:30,0:30:90:0,90,1200	0/0:43,0:43:99:0,129,1720	0/0:38,0:38:99:0,114,1510	0/0:26,0:26:75:0,75,990	0/0:24,0:24:72:0,72,960	0/0:102,0:102:99:0,307,4070	0/0:21,0:21:63:0,63,840	0/0:26,0:26:78:0,78,1030	0/0:20,0:20:60:0,60,800	0/0:17,0:17:51:0,51,680	0/0:50,1:51:99:0,147,1960	0/0:35,0:35:99:0,102,1360	0/0:33,0:33:99:0,99,1299	0/0:50,0:50:99:0,150,1990	0/0:35,0:35:99:0,105,1390	0/1:38,21:59:99:605,0,1346	0/0:26,1:27:78:0,78,1040	0/0:43,0:43:99:0,129,1699	0/0:19,1:20:57:0,57,750	0/0:31,0:31:93:0,93,1230	0/0:28,0:28:84:0,84,1099	0/0:38,0:38:99:0,114,1510	0/0:42,1:43:99:0,123,1640	0/0:59,0:59:99:0,178,2360	0/0:47,0:47:99:0,141,1870	0/0:53,0:53:99:0,160,2100	0/0:26,0:26:78:0,78,1040	0/0:30,0:30:87:0,87,1160	0/0:56,0:56:99:0,169,2240	0/0:54,1:55:99:0,163,2119	0/1:18,19:37:99:591,0,612	0/1:19,17:36:99:572,0,641	1/1:0,48:48:99:1879,144,0	0/1:24,9:33:99:264,0,824	0/1:13,12:25:99:405,0,445	0/1:9,10:19:99:343,0,303	0/1:18,9:27:99:271,0,602	0/1:14,20:34:99:687,0,458	0/1:12,22:34:99:767,0,378	0/1:16,18:34:99:584,0,504	0/1:22,14:36:99:444,0,735	0/0:31,0:31:93:0,93,1240	0/1:15,5:20:99:129,0,540	0/1:38,28:66:99:890,0,1322	0/1:11,10:21:99:329,0,340	0/0:27,0:27:81:0,81,1070	0/1:17,8:25:99:245,0,605	0/0:48,0:48:99:0,144,1920	1/1:0,40:40:99:1550,117,0	0/0:25,0:25:75:0,75,990	0/0:24,0:24:72:0,72,950	0/1:30,9:39:99:232,0,1083	0/0:17,0:17:51:0,51,680	0/0:17,0:17:51:0,51,659	0/0:29,0:29:87:0,87,1160	0/0:29,0:29:87:0,87,1160	0/0:43,0:43:99:0,129,1720	0/0:26,0:26:78:0,78,1019	0/0:23,0:23:69:0,69,920	0/0:21,0:21:60:0,60,800	0/0:19,0:19:57:0,57,760	0/0:43,0:43:99:0,129,1720	0/0:38,0:38:99:0,114,1520	0/0:17,0:17:51:0,51,659	0/0:37,0:37:99:0,108,1430	0/1:38,36:74:99:1099,0,1259	0/0:29,0:29:84:0,84,1110	0/0:32,1:33:93:0,93,1240	1/1:0,26:26:75:1000,75,0	0/1:19,28:47:99:940,0,582	0/1:34,4:38:46:46,0,1235	0/0:77,0:77:99:0,229,3020	0/0:30,0:30:90:0,90,1200	0/1:23,20:43:99:660,0,791	0/0:54,0:54:99:0,153,2020	1/1:0,42:42:99:1649,126,0	0/0:45,0:45:99:0,135,1800	0/1:13,27:40:99:901,0,342	0/1:21,28:49:99:918,0,628	0/0:47,0:47:99:0,141,1860	0/0:27,0:27:81:0,81,1080	0/0:54,1:55:99:0,157,2080	0/0:75,0:75:99:0,217,2829	0/0:40,1:41:83:0,83,1519	0/0:11,0:11:33:0,33,440	0/1:11,22:33:99:733,0,344	0/0:49,0:49:99:0,144,1910	0/0:33,0:33:99:0,99,1289	0/0:51,0:51:99:0,150,1969	0/0:38,0:38:99:0,114,1489	1/1:0,37:37:99:1480,111,0	0/0:51,0:51:99:0,150,1969	0/0:29,0:29:84:0,84,1110	0/1:18,15:33:99:459,0,610	0/1:32,16:48:99:496,0,1136	0/0:83,0:83:99:0,250,3289	0/1:26,23:49:99:668,0,899	0/0:35,0:35:99:0,105,1400	0/0:14,0:14:42:0,42,550	0/0:43,0:43:99:0,126,1639	0/1:15,9:24:99:217,0,486	0/0:37,0:37:99:0,108,1440	0/1:30,31:61:99:1049,0,980	1/1:1,64:65:99:2500,190,0	0/1:22,19:41:99:592,0,712	0/1:26,14:40:99:409,0,909	0/0:27,2:29:81:0,81,1070	0/1:16,26:42:99:866,0,506	1/1:0,23:23:69:889,69,0	0/1:10,6:16:99:192,0,342	0/0:24,0:24:66:0,66,880	0/0:20,0:20:57:0,57,729	0/1:8,17:25:99:594,0,245	0/0:60,0:60:99:0,181,2307	0/0:64,0:64:99:0,190,2500	0/0:35,1:36:99:0,105,1379	0/0:37,0:37:99:0,108,1440	0/0:51,0:51:99:0,153,2030	0/0:26,0:26:78:0,78,1009	0/0:114,0:114:99:0,340,4469	0/0:46,0:46:99:0,138,1820	1/1:0,26:26:78:1040,78,0	0/1:28,11:39:99:323,0,992	0/0:33,0:33:99:0,99,1310	0/0:34,1:35:90:0,90,1200	0/1:25,44:69:99:1535,0,755	0/1:10,16:26:99:554,0,274	0/1:19,20:39:99:672,0,643	0/1:11,24:35:99:807,0,327	0/1:7,18:25:99:627,0,168
Contig00044	2925893	.	G	A	302979	PASS	.	GT:AD:DP:GQ:PL	1/1:0,33:33:96:1280,96,0	1/1:0,10:10:30:400,30,0	1/1:0,23:23:69:910,69,0	1/1:2,49:51:99:1870,107,0	1/1:0,27:27:81:1070,81,0	0/1:13,9:22:99:297,0,396	1/1:0,35:35:99:1400,105,0	1/1:0,30:30:90:1190,90,0	1/1:0,39:39:99:1510,114,0	1/1:0,55:55:99:2190,166,0	1/1:0,29:29:84:1089,84,0	1/1:0,30:30:90:1190,90,0	1/1:0,29:29:84:1110,84,0	1/1:0,31:31:93:1219,93,0	1/1:0,27:27:81:1070,81,0	1/1:0,54:54:99:2160,163,0	1/1:0,33:33:99:1299,99,0	1/1:0,57:57:99:2270,172,0	1/1:0,30:30:90:1200,90,0	0/1:10,15:26:99:514,0,325	1/1:0,22:22:63:830,63,0	1/1:0,21:21:63:840,63,0	1/1:0,30:30:90:1200,90,0	0/1:10,12:22:99:417,0,297	0/1:14,12:26:99:391,0,451	0/1:15,17:32:99:584,0,504	1/1:0,45:45:99:1780,135,0	1/1:0,23:23:66:880,66,0	0/1:23,13:36:99:412,0,812	1/1:0,40:40:99:1529,117,0	1/1:0,28:28:78:1030,78,0	0/1:13,19:32:99:656,0,387	1/1:0,37:37:99:1440,108,0	1/1:0,45:45:99:1708,132,0	0/1:30,21:51:99:676,0,1016	1/1:0,18:18:54:720,54,0	1/1:0,65:65:99:2580,196,0	1/1:0,65:65:99:2548,196,0	1/1:0,25:25:75:1000,75,0	1/1:0,44:44:99:1720,129,0	1/1:0,34:34:99:1360,102,0	0/1:15,8:23:99:240,0,520	0/1:14,21:35:99:741,0,381	0/1:16,25:41:99:866,0,506	0/1:12,23:35:99:804,0,375	1/1:0,51:51:99:2009,153,0	1/1:0,101:101:99:3980,301,0	1/1:0,24:24:72:939,72,0	1/1:0,26:26:78:1030,78,0	1/1:0,33:33:96:1270,96,0	1/1:0,31:31:90:1200,90,0	1/1:0,34:34:99:1360,102,0	1/1:0,25:25:75:1000,75,0	1/1:0,75:75:99:2980,226,0	1/1:0,22:22:66:870,66,0	1/1:0,22:22:66:880,66,0	1/1:0,21:21:63:830,63,0	1/1:0,64:64:99:2529,193,0	1/1:0,29:29:87:1150,87,0	1/1:0,21:21:63:819,63,0	1/1:0,39:39:99:1560,117,0	1/1:0,28:28:84:1099,84,0	1/1:0,24:24:72:950,72,0	1/1:0,35:35:99:1379,105,0	1/1:0,42:42:99:1680,126,0	1/1:0,41:41:99:1528,120,0	1/1:0,19:19:57:750,57,0	1/1:0,35:35:99:1390,105,0	1/1:0,43:43:99:1710,129,0	1/1:0,26:26:78:1040,78,0	1/1:0,48:48:99:1879,144,0	1/1:0,43:43:99:1670,126,0	1/1:0,35:35:99:1379,105,0	1/1:0,52:52:99:2060,157,0	1/1:0,51:51:99:2009,153,0	1/1:0,15:15:45:579,45,0	1/1:0,22:22:66:870,66,0	1/1:0,30:30:90:1190,90,0	1/1:0,36:36:99:1430,108,0	1/1:0,46:46:99:1799,138,0	1/1:0,54:54:99:2140,163,0	1/1:0,16:16:48:640,48,0	1/1:0,54:54:99:2119,163,0	1/1:0,22:22:66:880,66,0	1/1:0,37:37:99:1440,108,0	1/1:0,53:53:99:2089,160,0	1/1:0,29:29:87:1129,87,0	1/1:0,30:30:87:1160,87,0	1/1:0,43:43:99:1659,126,0	1/1:0,38:38:99:1510,114,0	1/1:0,26:26:78:1040,78,0	1/1:0,24:24:72:939,72,0	1/1:0,102:102:99:3999,304,0	1/1:0,21:21:63:840,63,0	1/1:0,26:26:78:1040,78,0	1/1:0,20:20:60:800,60,0	1/1:0,17:17:51:659,51,0	1/1:0,51:51:99:1919,147,0	1/1:0,35:35:99:1360,102,0	1/1:0,33:33:99:1310,99,0	1/1:0,50:50:99:1980,150,0	1/1:0,35:35:99:1360,102,0	1/1:0,59:59:99:2300,175,0	1/1:0,27:27:75:990,75,0	1/1:0,43:43:99:1649,126,0	1/1:0,20:20:60:800,60,0	1/1:0,31:31:93:1219,93,0	0/1:11,17:28:99:596,0,356	1/1:0,37:38:99:1419,108,0	0/1:22,21:43:99:663,0,754	0/1:32,27:59:99:892,0,1092	1/1:0,47:47:99:1870,141,0	1/1:0,53:53:99:2110,160,0	0/1:13,13:26:99:442,0,431	1/1:0,30:30:90:1190,90,0	1/1:0,56:56:99:2230,169,0	1/1:0,55:55:99:2159,166,0	1/1:0,37:37:99:1419,108,0	1/1:0,36:36:99:1399,108,0	1/1:0,48:48:99:1889,144,0	1/1:0,33:33:99:1320,99,0	1/1:0,25:25:75:1000,75,0	1/1:0,19:19:57:750,57,0	1/1:0,27:27:81:1070,81,0	1/1:0,34:34:99:1360,102,0	1/1:0,34:34:99:1350,102,0	1/1:0,34:34:99:1320,99,0	1/1:0,36:36:99:1409,108,0	1/1:0,31:31:93:1240,93,0	1/1:0,20:20:60:800,60,0	1/1:0,66:66:99:2630,199,0	1/1:0,21:21:60:800,60,0	1/1:0,27:27:81:1070,81,0	1/1:0,25:25:72:960,72,0	1/1:0,48:48:99:1849,141,0	1/1:0,40:40:99:1600,120,0	1/1:0,25:25:75:1000,75,0	1/1:0,24:24:69:920,69,0	1/1:0,39:39:99:1539,117,0	1/1:0,17:17:51:659,51,0	1/1:0,17:17:51:680,51,0	1/1:0,29:29:84:1120,84,0	1/1:0,29:29:84:1110,84,0	1/1:0,43:43:99:1649,126,0	1/1:0,26:26:78:1040,78,0	0/1:10,13:23:99:430,0,331	0/1:3,18:21:57:657,0,57	1/1:0,19:19:57:760,57,0	1/1:0,43:43:99:1680,126,0	1/1:0,38:38:99:1499,114,0	1/1:0,17:17:48:640,48,0	1/1:0,37:37:99:1449,111,0	1/1:0,74:74:99:2860,217,0	1/1:0,29:29:84:1110,84,0	1/1:0,33:33:99:1310,99,0	1/1:0,26:26:75:959,75,0	1/1:0,47:47:99:1780,135,0	1/1:0,38:38:99:1499,114,0	1/1:0,77:77:99:2980,226,0	1/1:0,30:30:90:1159,90,0	1/1:0,43:43:99:1720,129,0	1/1:0,54:54:99:2108,163,0	1/1:0,42:42:99:1659,126,0	1/1:0,45:45:99:1790,135,0	1/1:0,39:39:99:1520,114,0	1/1:0,49:49:99:1889,144,0	1/1:0,47:47:99:1870,141,0	1/1:0,27:27:81:1080,81,0	1/1:0,55:55:99:2190,166,0	1/1:0,75:75:99:2877,223,0	1/1:1,40:41:99:1579,120,0	1/1:0,11:11:33:440,33,0	1/1:0,33:33:99:1299,99,0	1/1:0,49:49:99:1900,144,0	1/1:0,33:33:99:1268,99,0	1/1:0,51:51:99:1969,150,0	1/1:0,38:38:99:1499,114,0	1/1:0,37:37:99:1480,111,0	1/1:0,51:51:99:1980,150,0	1/1:0,29:29:87:1129,87,0	1/1:0,33:33:96:1280,96,0	1/1:0,48:48:99:1920,144,0	1/1:0,83:83:99:3230,244,0	1/1:0,49:49:99:1849,141,0	1/1:0,35:35:99:1359,105,0	1/1:0,14:14:42:550,42,0	1/1:0,43:43:99:1599,123,0	1/1:0,24:24:72:939,72,0	1/1:0,37:37:99:1459,111,0	1/1:0,61:61:99:2340,178,0	1/1:0,65:65:99:2538,196,0	1/1:0,41:41:99:1489,114,0	1/1:0,40:40:99:1560,117,0	1/1:0,29:29:87:1150,87,0	1/1:0,42:42:99:1569,120,0	1/1:0,23:23:69:920,69,0	1/1:0,16:16:48:630,48,0	1/1:0,24:24:72:939,72,0	1/1:0,20:20:60:790,60,0	1/1:0,25:25:75:1000,75,0	1/1:0,60:60:99:2348,181,0	1/1:1,63:64:99:2420,184,0	1/1:0,36:36:99:1430,108,0	1/1:0,37:37:99:1480,111,0	1/1:0,51:51:99:2009,153,0	1/1:0,26:26:75:990,75,0	1/1:0,114:114:99:4418,337,0	1/1:0,46:46:99:1830,138,0	1/1:0,26:26:78:1030,78,0	1/1:0,39:39:99:1539,117,0	1/1:0,33:33:99:1299,99,0	1/1:0,35:35:99:1379,105,0	1/1:0,69:69:99:2670,202,0	1/1:0,26:26:78:1009,78,0	1/1:0,39:39:99:1550,117,0	1/1:0,35:35:99:1390,105,0	1/1:0,25:25:75:990,75,0
Contig00044	2998545	.	C	T	9697.65	PASS	.	GT:AD:DP:GQ:PL	0/0:14,0:14:42:0,42,539	0/0:30,0:30:87:0,87,1150	0/1:6,6:12:99:204,0,194	0/0:34,0:34:99:0,99,1299	0/0:14,0:14:42:0,42,550	0/0:22,0:22:66:0,66,880	0/0:16,0:16:42:0,42,560	0/0:13,0:13:36:0,36,470	0/0:16,0:16:48:0,48,630	0/0:28,0:29:78:0,78,1009	0/0:14,0:14:42:0,42,560	0/1:5,4:9:99:133,0,163	1/1:0,16:16:48:630,48,0	1/1:0,4:4:12:160,12,0	0/1:7,6:13:99:191,0,241	0/1:29,16:47:99:508,0,988	0/0:38,0:38:99:0,105,1359	1/1:0,19:19:57:729,57,0	1/1:0,19:19:57:739,57,0	0/0:33,0:33:96:0,96,1280	0/1:10,11:21:99:377,0,337	0/0:5,0:5:15:0,15,200	0/1:16,15:31:99:510,0,499	0/0:13,0:13:39:0,39,510	0/0:38,0:39:99:0,111,1470	0/1:25,16:41:99:517,0,877	0/1:10,11:21:99:366,0,326	0/0:17,0:17:51:0,51,659	0/0:16,0:16:45:0,45,600	0/1:11,7:18:99:229,0,339	0/0:16,0:16:48:0,48,630	0/0:30,0:30:87:0,87,1139	0/0:16,0:16:42:0,42,539	0/0:22,0:22:66:0,66,859	0/1:20,2:22:3:3,0,724	0/0:23,0:23:66:0,66,880	0/0:54,0:55:99:0,157,2060	0/0:51,0:51:99:0,144,1920	0/0:8,0:8:24:0,24,320	0/0:27,0:27:81:0,81,1080	0/0:21,0:22:63:0,63,840	0/0:43,0:43:99:0,126,1659	0/0:11,0:11:33:0,33,430	0/0:7,0:7:21:0,21,280	0/0:31,0:31:93:0,93,1230	0/0:20,0:20:60:0,60,790	0/0:22,0:22:63:0,63,819	0/0:14,0:14:42:0,42,560	0/0:22,0:22:66:0,66,870	0/0:4,0:4:9:0,9,120	0/0:25,0:25:69:0,69,899	0/0:31,0:31:93:0,93,1230	0/0:32,0:32:96:0,96,1259	0/0:28,0:28:84:0,84,1099	0/0:21,0:21:63:0,63,819	0/0:19,0:19:54:0,54,710	0/0:3,0:3:9:0,9,120	0/0:31,0:31:90:0,90,1169	0/0:25,0:25:72:0,72,960	0/0:17,0:17:48:0,48,640	0/0:25,0:25:72:0,72,950	0/0:14,0:14:36:0,36,470	0/0:27,0:27:81:0,81,1080	0/0:32,0:32:96:0,96,1249	0/0:8,0:8:24:0,24,320	0/0:24,0:24:72:0,72,950	0/0:4,0:4:12:0,12,150	0/0:58,0:58:99:0,175,2300	0/0:10,0:10:30:0,30,390	0/0:7,0:7:21:0,21,280	0/0:29,0:29:84:0,84,1099	0/0:33,0:34:96:0,96,1259	0/0:8,0:8:24:0,24,320	0/0:47,0:47:99:0,141,1860	0/0:26,0:26:72:0,72,960	0/1:14,16:30:99:550,0,470	0/1:8,2:10:50:50,0,280	0/0:29,0:29:87:0,87,1139	0/1:13,14:27:99:471,0,402	0/0:60,0:60:99:0,178,2308	0/0:17,0:17:51:0,51,670	0/0:23,0:23:66:0,66,880	0/1:11,11:22:99:366,0,337	0/0:25,0:25:75:0,75,1000	0/0:21,0:21:60:0,60,790	0/0:32,0:32:96:0,96,1280	0/0:30,0:30:90:0,90,1190	0/0:39,0:39:99:0,117,1488	0/0:24,0:24:72:0,72,929	0/0:14,0:14:42:0,42,550	0/0:16,0:16:45:0,45,579	0/0:14,0:14:42:0,42,550	0/0:90,0:90:99:0,268,3529	0/0:32,0:33:93:0,93,1240	0/0:29,0:29:87:0,87,1139	0/0:13,0:13:39:0,39,479	0/0:23,0:23:69:0,69,920	0/0:12,0:12:36:0,36,480	0/0:40,0:40:99:0,117,1550	0/0:9,0:9:27:0,27,360	0/0:98,0:98:99:0,295,3838	0/0:20,0:20:60:0,60,800	0/0:63,0:63:99:0,190,2489	0/0:36,0:36:99:0,108,1430	0/0:21,0:21:60:0,60,790	0/0:17,0:17:51:0,51,680	0/0:24,0:24:72:0,72,960	0/0:8,0:8:24:0,24,310	0/0:27,0:27:78:0,78,1019	0/0:33,0:33:99:0,99,1310	0/0:62,0:62:99:0,178,2308	0/0:8,0:8:21:0,21,270	0/0:27,0:27:81:0,81,1070	0/0:17,0:17:51:0,51,680	0/0:16,0:16:48:0,48,619	0/0:46,0:46:99:0,132,1760	0/0:113,0:113:99:0,331,4297	0/0:17,0:17:51:0,51,670	0/0:33,0:33:96:0,96,1280	0/0:51,0:51:99:0,147,1940	0/0:30,0:30:90:0,90,1190	0/0:15,0:15:42:0,42,560	0/0:5,0:5:15:0,15,200	0/0:9,0:9:24:0,24,310	0/0:33,0:33:96:0,96,1249	0/0:72,0:72:99:0,208,2719	0/0:33,0:33:99:0,99,1310	0/0:17,0:17:48:0,48,630	0/0:33,0:33:99:0,99,1289	0/0:11,0:11:33:0,33,440	0/0:49,0:49:99:0,144,1910	0/0:14,0:14:39:0,39,520	0/0:6,0:6:18:0,18,240	0/0:7,0:7:21:0,21,280	0/0:88,0:88:99:0,259,3409	0/0:15,0:15:42:0,42,560	0/0:21,0:21:63:0,63,830	0/0:11,0:11:33:0,33,430	0/0:55,0:55:99:0,163,2150	0/0:23,0:23:69:0,69,920	0/0:12,0:12:36:0,36,480	0/0:42,0:43:99:0,120,1579	0/0:15,0:15:45:0,45,590	0/0:60,0:60:99:0,181,2390	0/0:34,0:34:93:0,93,1219	0/0:32,0:32:93:0,93,1230	0/0:9,0:9:27:0,27,360	0/0:23,0:24:69:0,69,920	0/0:38,0:38:99:0,108,1440	0/0:25,0:25:69:0,69,910	0/0:16,0:16:48:0,48,640	0/0:43,0:43:99:0,123,1619	0/0:36,0:36:99:0,108,1388	0/0:48,0:48:99:0,141,1880	0/0:71,0:72:99:0,199,2516	0/0:36,0:36:99:0,99,1279	0/0:27,0:27:81:0,81,1028	0/0:34,0:34:99:0,99,1310	0/0:40,0:40:99:0,117,1550	0/0:70,0:70:99:0,205,2700	0/0:26,0:26:72:0,72,950	0/0:112,0:112:99:0,334,4358	0/1:16,6:22:99:129,0,540	0/0:122,0:122:99:0,364,4778	0/0:51,0:51:99:0,147,1929	0/0:22,0:22:66:0,66,880	0/0:37,0:37:99:0,102,1339	0/0:37,0:38:99:0,108,1430	0/0:44,0:44:99:0,129,1710	0/0:34,0:34:96:0,96,1259	0/0:90,0:90:99:0,262,3439	0/0:42,0:42:99:0,117,1492	0/0:15,0:15:45:0,45,600	0/0:41,0:41:99:0,123,1630	0/0:104,0:104:99:0,301,3980	0/0:69,0:69:99:0,205,2710	0/0:31,0:31:87:0,87,1098	0/0:39,0:40:99:0,114,1499	0/0:20,0:20:60:0,60,800	0/0:28,0:28:81:0,81,1070	0/1:28,24:52:99:793,0,943	0/0:36,0:36:99:0,105,1390	0/0:147,0:148:99:0,439,5737	0/1:37,30:67:99:936,0,1187	0/0:26,0:26:75:0,75,948	0/1:23,11:35:99:327,0,787	0/0:59,0:59:99:0,169,2188	0/0:27,0:27:81:0,81,1049	0/0:46,0:46:99:0,135,1759	0/0:59,0:59:99:0,175,2279	0/0:27,0:27:81:0,81,1080	0/0:48,0:49:99:0,138,1809	0/1:15,31:46:99:997,0,468	0/0:48,0:48:99:0,138,1799	0/1:12,6:18:99:175,0,426	0/0:29,0:29:87:0,87,1129	0/0:21,0:21:60:0,60,779	0/0:37,1:38:74:0,74,1409	0/0:49,0:49:99:0,138,1788	0/0:34,0:34:99:0,99,1289	0/0:91,0:93:99:0,259,3399	0/0:135,0:136:99:0,391,5107	0/0:78,0:79:99:0,235,3058	0/0:73,0:74:99:0,217,2818	0/0:74,0:74:99:0,223,2909	0/0:22,0:22:66:0,66,859	0/0:189,0:189:99:0,563,7440	0/0:43,0:44:99:0,129,1720	0/0:36,0:38:99:0,105,1369	0/0:14,0:14:42:0,42,560	0/0:51,0:51:99:0,150,1969	0/0:67,0:68:99:0,193,2488	0/0:77,0:77:99:0,229,3030	0/0:45,0:45:99:0,129,1679	0/0:7,0:7:21:0,21,280	0/0:17,0:17:51:0,51,680	0/0:39,0:39:99:0,114,1499
Contig00044	2998705	.	G	T	2714.91	PASS	.	GT:AD:DP:GQ:PL	0/0:14,0:14:42:0,42,560	0/0:30,0:30:90:0,90,1200	0/0:12,0:12:36:0,36,480	0/0:33,0:33:96:0,96,1270	0/0:14,0:14:42:0,42,560	0/0:22,0:22:66:0,66,880	0/0:16,0:16:48:0,48,640	0/0:13,0:13:39:0,39,510	0/0:16,0:16:48:0,48,630	0/0:29,0:29:87:0,87,1160	0/0:14,0:14:42:0,42,560	0/0:9,0:9:27:0,27,360	0/0:16,0:16:48:0,48,640	0/0:4,0:4:12:0,12,160	0/0:13,0:13:36:0,36,480	0/0:47,0:47:99:0,141,1870	0/0:38,0:38:99:0,114,1520	0/0:19,0:19:54:0,54,720	0/0:19,0:19:57:0,57,760	0/0:33,0:33:99:0,99,1310	0/0:21,0:21:63:0,63,830	0/0:5,0:5:15:0,15,200	0/0:31,0:31:93:0,93,1240	0/0:13,0:13:39:0,39,520	0/0:39,0:39:99:0,117,1539	0/0:41,0:41:99:0,123,1640	0/0:21,0:21:63:0,63,840	0/0:17,0:17:51:0,51,680	0/0:16,0:16:48:0,48,640	0/0:17,0:17:51:0,51,670	0/0:16,0:16:45:0,45,600	0/0:30,0:30:90:0,90,1190	0/0:17,0:17:51:0,51,680	0/0:22,0:22:66:0,66,880	0/0:22,0:22:66:0,66,859	0/0:23,0:23:69:0,69,920	0/0:55,0:55:99:0,166,2180	0/0:51,0:51:99:0,153,2020	0/0:8,0:8:24:0,24,320	0/0:27,0:27:81:0,81,1080	0/0:22,0:22:66:0,66,880	0/0:43,0:43:99:0,129,1720	0/0:11,0:11:33:0,33,440	0/0:7,0:7:21:0,21,280	0/0:31,0:31:93:0,93,1240	0/0:20,0:20:60:0,60,800	0/0:22,0:22:66:0,66,880	0/0:14,0:14:42:0,42,560	0/0:22,0:22:66:0,66,870	0/0:4,0:4:12:0,12,160	0/0:24,0:24:72:0,72,950	0/0:31,0:31:93:0,93,1240	0/0:32,0:32:93:0,93,1240	0/0:28,0:28:81:0,81,1080	0/0:21,0:21:60:0,60,800	0/0:19,0:19:57:0,57,760	0/0:3,0:3:9:0,9,120	0/0:31,0:31:93:0,93,1240	0/0:25,0:25:72:0,72,950	0/0:17,0:17:51:0,51,680	0/0:25,0:25:72:0,72,960	0/0:14,0:14:36:0,36,480	0/0:27,0:27:81:0,81,1080	0/0:32,0:32:96:0,96,1280	0/0:8,0:8:24:0,24,320	0/0:24,0:24:72:0,72,929	0/0:4,0:4:12:0,12,160	0/0:58,0:58:99:0,172,2270	0/0:10,0:10:30:0,30,400	0/0:7,0:7:21:0,21,280	0/0:29,0:29:87:0,87,1160	0/0:34,0:34:93:0,93,1230	0/0:8,0:8:21:0,21,280	0/0:47,0:47:99:0,138,1840	0/0:26,0:26:75:0,75,1000	0/0:30,0:30:90:0,90,1200	0/0:10,0:10:30:0,30,400	0/0:30,0:30:90:0,90,1200	0/0:27,0:27:81:0,81,1070	0/0:60,0:60:99:0,181,2400	0/0:17,0:17:51:0,51,680	0/0:23,0:23:63:0,63,830	0/0:22,0:22:66:0,66,870	0/0:25,0:25:75:0,75,1000	0/0:21,0:21:63:0,63,830	0/0:32,0:32:96:0,96,1280	0/0:30,0:30:90:0,90,1200	0/0:39,0:39:99:0,117,1560	0/0:24,0:24:69:0,69,920	0/0:14,0:14:42:0,42,560	0/0:16,0:16:48:0,48,640	0/0:14,0:14:42:0,42,560	0/0:90,0:90:99:0,271,3580	0/0:33,0:33:99:0,99,1320	0/0:29,0:29:87:0,87,1150	0/0:13,0:13:39:0,39,520	0/0:23,0:23:69:0,69,920	0/0:12,0:12:36:0,36,480	0/0:39,0:39:99:0,117,1560	0/0:9,0:9:27:0,27,360	0/0:98,0:98:99:0,292,3870	0/0:20,0:20:60:0,60,800	0/0:63,0:63:99:0,187,2470	0/0:36,0:36:99:0,108,1440	0/0:21,0:21:63:0,63,819	0/0:16,0:16:48:0,48,630	0/0:24,0:24:66:0,66,880	0/0:7,0:7:21:0,21,280	0/0:27,0:27:81:0,81,1080	0/0:33,0:33:99:0,99,1320	0/0:62,0:62:99:0,184,2430	0/0:8,0:8:24:0,24,320	0/0:27,0:27:81:0,81,1070	0/0:17,0:17:51:0,51,680	0/0:16,0:16:48:0,48,640	0/0:46,0:46:99:0,138,1840	0/0:113,0:113:99:0,340,4479	0/0:17,0:17:48:0,48,640	0/0:33,0:33:99:0,99,1320	0/0:51,0:51:99:0,154,2040	0/0:30,0:30:90:0,90,1200	0/0:15,0:15:45:0,45,600	0/0:5,0:5:15:0,15,200	0/0:9,0:9:27:0,27,360	0/0:33,0:33:99:0,99,1310	0/0:72,0:72:99:0,217,2860	0/0:33,0:33:99:0,99,1320	0/0:17,0:17:51:0,51,680	0/0:33,0:33:99:0,99,1320	0/0:11,0:11:33:0,33,440	0/0:49,0:49:99:0,147,1960	0/0:14,0:14:33:0,33,440	0/0:6,0:6:18:0,18,240	0/0:7,0:7:21:0,21,280	0/0:88,0:88:99:0,265,3521	0/0:15,0:15:45:0,45,600	0/0:21,0:21:63:0,63,840	0/0:11,0:11:33:0,33,440	0/0:55,0:55:99:0,163,2129	0/0:23,0:23:69:0,69,920	0/0:12,0:12:36:0,36,480	0/0:43,0:43:99:0,126,1670	0/0:15,0:15:45:0,45,600	0/0:60,0:60:99:0,181,2380	0/0:34,0:34:99:0,99,1320	0/0:31,0:31:93:0,93,1230	0/0:9,0:9:27:0,27,360	0/0:24,0:24:69:0,69,920	0/0:38,0:38:99:0,108,1440	1/1:0,24:24:69:910,69,0	0/0:16,0:16:45:0,45,590	0/1:22,20:42:99:572,0,723	0/1:11,25:36:99:850,0,332	0/0:48,0:48:99:0,144,1879	0/0:73,0:73:99:0,214,2789	0/0:37,0:37:99:0,108,1440	0/0:27,0:27:81:0,81,1070	0/0:34,0:34:99:0,102,1350	0/0:39,0:39:99:0,117,1560	0/0:70,0:70:99:0,211,2790	0/1:10,16:26:99:507,0,288	0/0:112,0:112:99:0,334,4430	0/0:21,0:21:63:0,63,840	0/0:122,0:122:99:0,367,4850	0/0:51,0:51:99:0,144,1920	0/0:21,0:21:63:0,63,840	0/0:37,0:37:99:0,108,1430	0/0:38,0:38:99:0,105,1400	0/0:44,0:44:99:0,129,1710	0/0:34,0:34:99:0,102,1360	0/0:90,0:90:99:0,271,3580	0/0:39,0:39:99:0,111,1480	0/0:15,0:15:45:0,45,590	0/0:41,0:41:99:0,123,1640	0/0:104,0:104:99:0,307,4070	0/0:68,1:69:99:0,168,2660	0/0:31,0:31:93:0,93,1240	0/0:40,0:40:99:0,117,1550	0/0:20,0:20:60:0,60,800	0/0:28,0:28:81:0,81,1080	0/0:53,0:53:99:0,160,2089	0/0:36,0:36:99:0,105,1400	0/0:147,0:147:99:0,442,5860	0/0:67,0:67:99:0,202,2670	0/0:25,0:25:75:0,75,1000	0/0:35,0:35:99:0,102,1350	0/0:59,0:59:99:0,178,2340	0/0:27,0:27:81:0,81,1080	0/0:45,0:45:99:0,129,1710	0/0:59,0:59:99:0,178,2350	0/0:25,0:25:72:0,72,960	0/0:49,0:49:99:0,147,1908	0/0:45,0:45:99:0,132,1729	0/0:48,0:48:99:0,138,1830	0/0:18,0:18:54:0,54,720	0/0:29,0:29:84:0,84,1110	0/0:21,0:21:63:0,63,830	0/0:38,0:38:99:0,114,1510	0/0:49,0:49:99:0,147,1929	0/0:34,0:34:99:0,102,1339	0/0:93,0:93:99:0,280,3700	0/0:136,0:136:99:0,409,5410	0/0:77,0:78:99:0,229,3009	0/0:73,0:73:99:0,214,2830	0/0:74,0:74:99:0,223,2919	0/0:22,0:22:66:0,66,880	0/0:189,0:189:99:0,566,7500	0/0:44,0:44:99:0,132,1760	0/0:38,0:38:99:0,114,1479	0/0:15,0:15:45:0,45,590	0/0:49,0:50:99:0,147,1940	0/0:67,1:68:99:0,202,2618	0/0:77,0:77:99:0,232,3039	0/0:45,0:45:99:0,135,1790	0/0:7,0:7:21:0,21,280	0/0:17,0:17:51:0,51,680	0/0:39,0:39:99:0,114,1489
Contig00044	2998779	.	C	T	9151.11	PASS	.	GT:AD:DP:GQ:PL	0/0:14,0:14:42:0,42,560	0/0:30,0:30:87:0,87,1150	0/1:6,6:12:99:204,0,204	0/0:34,0:34:93:0,93,1209	0/0:14,0:14:39:0,39,520	0/0:22,0:22:63:0,63,819	0/0:16,0:16:48:0,48,640	0/0:13,0:13:36:0,36,480	0/0:16,0:16:48:0,48,640	0/0:29,0:29:87:0,87,1150	0/0:14,0:14:39:0,39,510	0/1:5,4:9:96:96,0,176	1/1:0,16:16:48:630,48,0	1/1:0,4:4:9:120,9,0	0/1:7,6:13:99:201,0,241	0/1:29,18:47:99:579,0,998	0/0:38,0:38:99:0,105,1400	1/1:0,19:19:57:750,57,0	1/1:0,19:19:57:760,57,0	0/0:33,0:33:96:0,96,1270	0/1:10,11:21:99:366,0,337	0/0:5,0:5:15:0,15,200	0/1:16,15:31:99:433,0,553	0/0:13,0:13:36:0,36,480	0/0:39,0:39:99:0,114,1510	0/1:25,16:41:99:517,0,866	0/1:10,11:21:99:309,0,340	0/0:17,0:17:48:0,48,640	0/0:16,0:16:48:0,48,630	0/1:11,7:18:99:229,0,349	0/0:15,0:16:45:0,45,590	0/0:30,0:30:90:0,90,1190	0/0:17,0:17:48:0,48,640	0/0:22,0:22:63:0,63,840	0/1:20,2:22:14:14,0,734	0/0:23,0:23:69:0,69,920	0/0:55,0:55:99:0,160,2110	0/0:51,0:51:99:0,153,2030	0/0:8,0:8:24:0,24,320	0/0:27,0:27:81:0,81,1070	0/0:22,0:22:66:0,66,859	0/0:43,0:43:99:0,126,1670	0/0:11,0:11:33:0,33,440	0/0:7,0:7:21:0,21,280	0/0:31,0:31:93:0,93,1230	0/0:20,0:20:60:0,60,800	0/0:22,0:22:66:0,66,880	0/0:14,0:14:42:0,42,550	0/0:22,0:22:63:0,63,840	0/0:4,0:4:12:0,12,160	0/0:25,0:25:69:0,69,920	0/0:31,0:31:93:0,93,1240	0/0:32,0:32:96:0,96,1280	0/0:28,0:28:81:0,81,1059	0/0:21,0:21:63:0,63,840	0/0:19,0:19:57:0,57,760	0/0:3,0:3:9:0,9,120	0/0:31,0:31:93:0,93,1230	0/0:25,0:25:75:0,75,990	0/0:17,0:17:48:0,48,640	0/0:25,0:25:75:0,75,990	0/0:14,0:14:42:0,42,529	0/0:27,0:27:81:0,81,1080	0/0:32,0:32:96:0,96,1270	0/0:8,0:8:24:0,24,320	0/0:24,0:24:72:0,72,960	0/0:4,0:4:12:0,12,160	0/0:58,0:58:99:0,175,2310	0/0:10,0:10:30:0,30,379	0/0:7,0:7:21:0,21,270	0/0:29,0:29:84:0,84,1099	0/0:34,0:34:96:0,96,1270	0/0:8,0:8:24:0,24,320	0/0:47,0:47:99:0,141,1880	0/0:26,0:26:78:0,78,1040	0/1:14,16:30:99:428,0,468	0/1:8,2:10:50:50,0,290	0/0:30,0:30:87:0,87,1150	0/1:13,14:27:99:397,0,408	0/0:60,0:60:99:0,178,2360	0/0:17,0:17:51:0,51,670	0/0:23,0:23:69:0,69,910	0/1:11,11:22:99:300,0,369	0/0:25,0:25:75:0,75,990	0/0:21,0:21:63:0,63,830	0/0:32,0:32:96:0,96,1259	0/0:30,0:30:87:0,87,1150	0/0:39,0:39:99:0,114,1520	0/0:24,0:24:69:0,69,920	0/0:14,0:14:42:0,42,560	0/0:16,0:16:48:0,48,640	0/0:14,0:14:42:0,42,560	0/0:90,0:90:99:0,271,3569	0/0:33,0:33:99:0,99,1310	0/0:29,0:29:87:0,87,1160	0/0:13,0:13:39:0,39,520	0/0:23,0:23:69:0,69,920	0/0:12,0:12:36:0,36,480	0/0:40,0:40:99:0,117,1550	0/0:9,0:9:27:0,27,360	0/0:98,0:98:99:0,280,3679	0/0:20,0:20:60:0,60,790	0/0:63,0:63:99:0,187,2470	0/0:36,0:36:99:0,108,1430	0/0:21,0:21:63:0,63,799	0/0:17,0:17:51:0,51,659	0/0:23,0:24:69:0,69,920	0/0:8,0:8:24:0,24,320	0/0:27,0:27:81:0,81,1080	0/0:33,0:33:96:0,96,1270	0/0:62,0:62:99:0,178,2350	0/0:8,0:8:24:0,24,320	0/0:27,0:27:81:0,81,1059	0/0:17,0:17:51:0,51,680	0/0:16,0:16:45:0,45,579	0/0:46,0:46:99:0,138,1820	0/0:113,0:113:99:0,334,4347	0/0:17,0:17:51:0,51,680	0/0:33,0:33:99:0,99,1310	0/0:51,0:51:99:0,154,2040	0/0:30,0:30:90:0,90,1200	0/0:15,0:15:45:0,45,600	0/0:5,0:5:15:0,15,200	0/0:9,0:9:27:0,27,360	0/0:33,0:33:99:0,99,1320	0/0:72,0:72:99:0,217,2860	0/0:33,0:33:96:0,96,1270	0/0:17,0:17:51:0,51,659	0/0:33,0:33:96:0,96,1280	0/0:11,0:11:33:0,33,440	0/0:49,0:49:99:0,147,1940	0/0:14,0:14:36:0,36,480	0/0:6,0:6:18:0,18,240	0/0:7,0:7:21:0,21,280	0/0:88,0:88:99:0,265,3521	0/0:15,0:15:42:0,42,560	0/0:21,0:21:60:0,60,769	0/0:11,0:11:33:0,33,440	0/0:55,0:55:99:0,166,2180	0/0:23,0:23:69:0,69,920	0/0:12,0:12:36:0,36,459	0/0:43,0:43:99:0,129,1710	0/0:15,0:15:42:0,42,550	0/0:60,0:60:99:0,181,2359	0/0:34,0:34:99:0,99,1289	0/0:32,0:32:96:0,96,1270	0/0:9,0:9:27:0,27,360	0/0:24,0:24:72:0,72,939	0/0:38,0:38:99:0,114,1510	0/0:25,0:25:72:0,72,960	0/0:16,0:16:48:0,48,640	0/0:43,0:43:99:0,126,1670	0/0:36,0:36:99:0,108,1430	0/0:48,0:48:99:0,138,1820	0/0:73,0:73:99:0,208,2708	0/0:37,0:37:99:0,108,1409	0/0:27,0:27:81:0,81,1049	0/0:34,0:34:99:0,102,1360	0/0:40,0:40:99:0,117,1560	0/0:70,0:70:99:0,208,2750	0/0:26,0:26:78:0,78,1040	0/0:112,0:112:99:0,328,4298	0/1:16,6:22:99:137,0,577	0/0:121,0:122:99:0,364,4778	0/0:51,0:51:99:0,153,2009	0/0:22,0:22:66:0,66,880	0/0:37,0:37:99:0,111,1459	0/0:38,0:38:99:0,111,1470	0/0:45,0:45:99:0,135,1800	0/0:34,0:34:99:0,102,1339	0/0:90,0:90:99:0,262,3460	0/0:40,0:40:99:0,117,1550	0/0:15,0:15:45:0,45,590	0/0:41,0:41:99:0,123,1630	0/0:103,0:103:99:0,298,3898	0/0:69,0:69:99:0,208,2760	0/0:31,0:31:90:0,90,1169	0/0:40,0:40:99:0,114,1510	0/0:20,0:20:60:0,60,800	0/0:28,0:28:78:0,78,1019	0/1:29,24:53:99:727,0,986	0/0:36,0:36:99:0,102,1350	0/0:147,0:147:99:0,439,5779	0/1:37,30:67:99:994,0,1173	0/0:26,0:26:75:0,75,1000	0/1:24,11:35:99:277,0,827	0/0:59,0:59:99:0,175,2289	0/0:27,0:27:81:0,81,1059	0/0:45,0:45:99:0,132,1760	0/0:59,0:59:99:0,166,2169	0/0:27,0:27:81:0,81,1049	0/0:49,0:49:99:0,144,1910	0/1:15,29:45:99:880,0,469	0/0:48,0:48:99:0,138,1830	0/1:12,6:18:99:149,0,429	0/0:29,0:29:87:0,87,1150	0/0:21,0:21:63:0,63,799	0/0:38,0:38:99:0,114,1510	0/0:49,0:49:99:0,144,1848	0/0:34,0:34:99:0,102,1350	0/0:93,0:93:99:0,277,3639	0/0:136,0:136:99:0,406,5328	0/0:78,0:78:99:0,235,3079	0/0:74,0:74:99:0,208,2729	0/0:74,0:74:99:0,220,2900	0/0:22,0:22:66:0,66,880	0/0:189,0:189:99:0,563,7440	0/0:44,0:44:99:0,132,1760	0/0:38,0:38:99:0,108,1430	0/0:15,0:15:45:0,45,590	0/0:51,0:51:99:0,147,1898	0/0:68,0:68:99:0,205,2679	0/0:77,0:77:99:0,232,3039	0/0:45,0:45:99:0,135,1800	0/0:7,0:7:21:0,21,270	0/0:17,0:17:51:0,51,680	0/0:39,0:39:99:0,117,1508
Contig00044	2998781	.	G	A	21948.7	PASS	.	GT:AD:DP:GQ:PL	0/1:5,9:14:99:318,0,158	0/1:16,14:30:99:412,0,542	0/0:12,0:12:36:0,36,480	0/1:8,25:34:99:815,0,187	0/0:14,0:14:42:0,42,560	0/0:22,0:22:66:0,66,880	1/1:0,16:16:45:590,45,0	0/1:7,6:13:99:164,0,234	0/1:6,10:16:99:342,0,192	0/1:13,16:29:99:553,0,433	1/1:0,14:14:42:550,42,0	0/1:4,5:9:99:152,0,133	0/0:16,0:16:48:0,48,640	0/0:4,0:4:12:0,12,160	0/1:6,7:13:99:241,0,201	0/0:47,0:47:99:0,141,1860	0/1:16,22:38:99:661,0,532	0/0:19,0:19:57:0,57,750	0/0:19,0:19:57:0,57,760	0/0:33,0:33:99:0,99,1320	0/0:21,0:21:60:0,60,800	0/1:4,1:5:25:25,0,145	0/0:31,0:31:90:0,90,1190	0/0:13,0:13:39:0,39,510	0/0:39,0:39:99:0,117,1550	0/0:41,0:41:99:0,123,1619	0/0:21,0:21:60:0,60,790	0/0:17,0:17:51:0,51,670	0/0:16,0:16:48:0,48,640	0/0:18,0:18:54:0,54,720	0/0:16,0:16:48:0,48,640	0/0:30,0:30:90:0,90,1200	0/0:16,0:17:48:0,48,619	0/0:22,0:22:66:0,66,880	0/0:22,0:22:66:0,66,880	0/0:23,0:23:69:0,69,889	0/0:55,0:55:99:0,160,2100	0/0:51,0:51:99:0,153,2020	0/0:8,0:8:24:0,24,310	0/0:27,0:27:81:0,81,1080	0/0:22,0:22:63:0,63,840	0/0:43,0:43:99:0,129,1710	0/0:11,0:11:33:0,33,440	0/0:7,0:7:21:0,21,280	0/0:31,0:31:90:0,90,1200	1/1:0,20:20:51:659,51,0	0/0:22,0:22:66:0,66,870	0/0:14,0:14:42:0,42,550	0/0:22,0:22:66:0,66,880	0/0:4,0:4:12:0,12,160	0/0:25,0:25:72:0,72,950	0/0:31,0:31:93:0,93,1219	0/0:32,0:32:96:0,96,1280	0/0:28,0:28:84:0,84,1120	0/0:21,0:21:63:0,63,830	0/1:9,10:19:99:332,0,303	0/0:3,0:3:9:0,9,120	0/1:10,20:31:99:547,0,319	0/0:25,0:25:72:0,72,960	0/0:17,0:17:51:0,51,670	1/1:0,25:25:69:868,69,0	1/1:0,14:14:36:470,36,0	0/0:27,0:27:78:0,78,1030	0/0:32,0:32:96:0,96,1249	0/0:8,0:8:24:0,24,320	0/0:24,0:24:72:0,72,960	0/0:4,0:4:12:0,12,160	0/0:58,0:58:99:0,172,2260	0/0:10,0:10:30:0,30,400	0/0:7,0:7:21:0,21,280	0/0:29,0:29:87:0,87,1150	0/0:34,0:34:99:0,99,1258	0/0:8,0:8:24:0,24,320	0/0:47,0:47:99:0,141,1860	0/0:26,0:26:78:0,78,1040	0/0:30,0:30:90:0,90,1190	0/0:10,0:10:30:0,30,390	0/0:30,0:30:90:0,90,1190	0/0:27,0:27:78:0,78,1019	0/0:60,0:60:99:0,178,2360	0/0:17,0:17:51:0,51,680	0/0:23,0:23:66:0,66,880	0/0:22,0:22:66:0,66,880	0/0:25,0:25:75:0,75,979	0/0:21,0:21:63:0,63,819	0/0:32,0:32:96:0,96,1280	0/0:30,0:30:90:0,90,1200	0/0:39,0:39:99:0,117,1519	0/0:24,0:24:72:0,72,950	0/0:14,0:14:42:0,42,560	0/0:16,0:16:48:0,48,640	0/0:14,0:14:42:0,42,560	0/0:90,0:90:99:0,268,3550	0/0:33,0:33:99:0,99,1320	0/0:29,0:29:87:0,87,1150	0/0:13,0:13:39:0,39,520	0/0:23,0:23:69:0,69,920	0/0:12,0:12:36:0,36,470	0/0:40,0:40:99:0,117,1550	0/0:9,0:9:27:0,27,360	0/0:98,0:98:99:0,289,3809	0/0:20,0:20:60:0,60,790	0/0:63,0:63:99:0,190,2500	0/0:36,0:36:99:0,108,1430	0/0:21,0:21:60:0,60,790	0/0:17,0:17:51:0,51,680	0/0:24,0:24:69:0,69,910	0/0:8,0:8:24:0,24,310	0/0:27,0:27:81:0,81,1080	0/0:33,0:33:99:0,99,1310	0/0:62,0:62:99:0,187,2460	0/0:8,0:8:24:0,24,310	0/0:27,0:27:81:0,81,1080	0/0:17,0:17:51:0,51,680	0/0:16,0:16:48:0,48,630	0/0:46,0:46:99:0,138,1820	0/0:113,0:113:99:0,319,4168	1/1:0,17:17:48:609,48,0	1/1:0,33:33:93:1188,93,0	0/1:24,27:51:99:848,0,810	1/1:0,30:30:75:979,75,0	0/1:10,5:15:99:155,0,345	0/1:3,2:5:65:65,0,105	1/1:0,9:9:27:350,27,0	0/1:16,17:33:99:459,0,539	0/1:31,41:72:99:1355,0,1006	0/1:23,10:33:99:259,0,821	0/0:17,0:17:51:0,51,670	0/0:33,0:33:96:0,96,1280	0/0:11,0:11:33:0,33,440	0/0:49,0:49:99:0,147,1940	0/0:14,0:14:39:0,39,520	0/0:6,0:6:18:0,18,240	0/0:7,0:7:21:0,21,280	0/0:88,0:88:99:0,262,3460	0/0:15,0:15:45:0,45,600	0/0:21,0:21:63:0,63,840	0/0:11,0:11:33:0,33,440	0/0:55,0:55:99:0,163,2140	0/0:23,0:23:69:0,69,910	0/0:12,0:12:36:0,36,470	0/0:43,0:43:99:0,126,1680	0/0:15,0:15:39:0,39,510	0/0:59,0:60:99:0,178,2329	0/0:33,0:34:99:0,99,1279	0/0:32,0:32:93:0,93,1199	0/0:9,0:9:27:0,27,360	0/0:24,0:24:69:0,69,920	0/0:38,0:38:99:0,114,1510	0/0:24,0:25:72:0,72,960	0/0:16,0:16:48:0,48,640	0/0:43,0:43:99:0,123,1588	0/0:36,0:36:99:0,108,1430	0/0:48,0:48:99:0,138,1830	0/0:73,0:73:99:0,214,2778	0/0:37,0:37:99:0,105,1369	0/1:10,17:27:99:568,0,319	0/1:27,7:34:99:167,0,967	0/0:40,0:40:99:0,120,1569	0/0:70,0:70:99:0,211,2790	0/0:25,0:26:72:0,72,960	0/0:112,0:112:99:0,331,4328	0/0:22,0:22:66:0,66,880	0/0:122,0:122:99:0,358,4730	0/0:51,0:51:99:0,153,1999	0/0:22,0:22:66:0,66,870	0/0:37,0:37:99:0,111,1470	0/0:38,0:38:99:0,114,1510	0/0:45,0:45:99:0,129,1720	0/1:10,24:34:99:840,0,261	0/0:90,0:90:99:0,271,3580	0/0:40,0:40:99:0,117,1550	0/0:15,0:15:45:0,45,600	0/0:41,0:41:99:0,123,1640	0/0:103,0:103:99:0,307,4060	0/0:69,0:69:99:0,208,2750	0/0:31,0:31:93:0,93,1219	0/0:39,0:40:99:0,117,1550	0/1:10,10:20:99:340,0,329	0/0:27,0:28:75:0,75,990	0/0:52,0:53:99:0,157,2060	0/1:15,21:36:99:647,0,487	0/0:147,0:147:99:0,439,5799	0/0:67,0:67:99:0,199,2620	0/0:26,0:26:75:0,75,990	0/0:35,0:35:96:0,96,1249	0/0:58,0:59:99:0,175,2320	0/0:27,0:27:81:0,81,1070	0/0:45,0:45:99:0,129,1720	0/0:59,0:59:99:0,178,2350	0/0:27,0:27:81:0,81,1080	0/0:49,0:49:99:0,147,1929	0/0:45,0:45:99:0,132,1719	0/0:48,0:48:99:0,141,1839	0/0:18,0:18:54:0,54,720	0/1:20,9:29:99:273,0,713	0/0:21,0:21:63:0,63,840	0/0:38,0:38:99:0,114,1510	0/0:49,0:49:99:0,144,1889	0/0:34,0:34:99:0,102,1350	0/1:46,47:93:99:1420,0,1501	0/1:88,47:136:99:1375,0,3086	0/1:37,40:78:99:1195,0,1226	0/0:74,0:74:99:0,214,2799	0/0:74,0:74:99:0,217,2860	0/0:22,0:22:66:0,66,859	0/0:189,0:189:99:0,569,7530	0/1:18,25:44:99:803,0,594	0/0:38,0:38:99:0,111,1449	0/1:13,2:15:14:14,0,465	0/0:51,0:51:99:0,147,1940	0/0:68,0:68:99:0,196,2559	0/1:50,27:77:99:804,0,1703	0/0:44,0:45:99:0,132,1760	0/1:3,4:7:62:121,0,62	0/0:17,0:17:51:0,51,680	0/0:39,0:39:99:0,114,1510
Contig00044	3332798	.	A	T	38488.6	PASS	.	GT:AD:DP:GQ:PL	0/0:36,0:36:99:0,99,1030	0/0:39,0:39:99:0,108,1124	0/0:65,0:65:99:0,183,1925	0/0:61,0:61:99:0,174,1813	0/0:25,0:25:72:0,72,755	0/0:11,0:11:27:0,27,282	0/0:62,0:62:99:0,180,1878	0/0:22,0:22:63:0,63,661	0/0:116,0:116:99:0,343,3583	0/1:14,22:38:99:330,0,265	0/0:69,0:69:99:0,192,2013	0/1:13,7:20:99:159,0,344	0/1:18,23:41:99:595,0,443	0/1:25,11:36:99:216,0,624	0/1:14,4:18:75:75,0,357	0/0:15,0:15:42:0,42,438	0/0:40,0:40:99:0,114,1185	1/1:0,36:36:99:1032,99,0	1/1:1,38:39:99:1028,99,0	0/1:8,10:18:99:232,0,173	0/0:19,0:19:54:0,54,560	0/0:7,0:7:21:0,21,217	0/0:31,0:31:90:0,90,939	0/1:31,35:66:99:809,0,732	0/1:12,9:22:99:160,0,320	0/0:47,0:47:99:0,135,1414	0/0:46,0:46:99:0,135,1416	0/0:12,0:12:33:0,33,347	0/1:24,12:36:99:268,0,609	0/0:30,0:30:84:0,84,878	1/1:0,36:36:99:1059,102,0	0/1:20,19:39:99:424,0,487	1/1:0,14:14:39:406,39,0	0/0:48,0:48:99:0,129,1349	0/0:53,0:53:99:0,147,1532	0/0:30,0:30:87:0,87,907	0/1:23,47:70:99:1148,0,499	0/1:29,45:74:99:1045,0,694	0/1:33,11:44:99:219,0,848	1/1:0,22:22:66:686,66,0	0/0:22,0:22:63:0,63,661	0/1:6,12:18:99:319,0,133	0/1:39,42:82:99:988,0,927	0/1:79,30:109:99:453,0,2078	0/1:18,20:38:99:396,0,433	0/0:60,0:60:99:0,171,1791	0/0:58,0:58:99:0,159,1668	0/0:16,0:16:42:0,42,442	0/0:27,0:27:81:0,81,848	0/0:84,2:86:99:0,177,2386	0/0:18,0:18:48:0,48,501	0/0:24,0:24:69:0,69,718	0/0:11,0:11:33:0,33,341	0/0:31,0:31:87:0,87,903	0/0:15,0:15:45:0,45,469	0/0:21,0:21:60:0,60,625	0/0:96,0:96:99:0,274,2852	0/0:40,0:41:99:0,117,1219	0/0:60,0:60:99:0,171,1791	0/0:11,0:11:27:0,27,284	0/0:20,0:20:60:0,60,629	0/0:26,0:26:75:0,75,787	0/0:33,0:33:96:0,96,1004	0/0:24,0:24:54:0,54,554	0/1:40,31:71:99:708,0,996	0/1:18,11:29:99:234,0,356	0/0:11,0:11:27:0,27,284	0/0:39,0:39:99:0,105,1089	0/0:34,0:34:99:0,99,1041	0/1:13,13:26:99:332,0,332	0/0:86,0:86:99:0,253,2639	0/0:29,0:30:66:0,66,683	0/0:59,0:59:99:0,165,1729	0/0:50,0:50:99:0,141,1469	0/1:13,14:27:99:366,0,241	0/0:25,0:25:69:0,69,722	0/0:41,0:41:99:0,117,1221	0/0:14,0:14:42:0,42,438	0/0:37,0:37:99:0,105,1102	0/0:23,0:23:69:0,69,714	0/0:11,0:11:33:0,33,347	0/0:31,0:31:90:0,90,937	0/0:22,0:22:60:0,60,627	0/0:23,0:23:69:0,69,722	0/0:27,0:27:78:0,78,816	0/0:38,0:38:99:0,111,1160	0/0:51,0:51:99:0,141,1469	0/0:17,0:17:33:0,33,341	0/0:18,0:18:54:0,54,566	0/0:10,0:10:27:0,27,282	0/0:11,0:11:30:0,30,314	0/0:16,0:16:45:0,45,471	0/0:30,0:30:87:0,87,911	0/0:35,0:36:96:0,96,1004	1/1:0,72:72:99:2126,204,0	0/1:2,12:14:30:249,0,30	1/1:0,20:20:57:592,57,0	0/1:15,16:31:99:409,0,348	0/0:62,0:63:99:0,168,1746	1/1:0,26:26:72:749,72,0	0/0:33,0:33:93:0,93,976	0/0:29,0:29:87:0,87,915	0/1:21,14:35:99:312,0,442	0/0:33,0:33:96:0,96,1006	1/1:1,48:49:99:1343,129,0	0/0:22,0:22:63:0,63,657	0/0:27,0:27:72:0,72,749	0/0:37,0:37:99:0,111,1154	0/0:29,0:29:81:0,81,842	0/0:26,0:26:72:0,72,753	0/0:35,0:36:93:0,93,961	0/0:47,0:47:99:0,135,1418	0/0:67,0:67:99:0,201,2104	0/0:12,0:12:30:0,30,314	0/0:26,0:26:75:0,75,783	0/0:43,0:43:99:0,129,1349	0/0:15,0:16:42:0,42,430	0/0:23,0:23:69:0,69,722	0/0:30,0:30:87:0,87,907	0/0:38,0:38:99:0,111,1165	0/0:72,0:72:99:0,211,2203	0/0:27,0:27:78:0,78,811	0/0:6,0:6:15:0,15,156	0/0:26,0:26:75:0,75,785	0/0:23,0:23:60:0,60,627	0/0:27,0:27:81:0,81,848	0/0:56,1:57:99:0,128,1596	0/1:37,39:80:99:705,0,833	0/0:33,0:33:99:0,99,1028	0/0:61,1:62:99:0,154,1858	0/1:8,8:16:99:210,0,145	0/0:14,0:14:42:0,42,438	0/0:37,0:37:99:0,111,1162	0/0:37,0:37:99:0,108,1109	0/0:19,0:19:51:0,51,534	0/1:28,19:48:99:431,0,717	0/1:18,26:44:99:520,0,364	0/0:19,0:19:57:0,57,596	0/0:21,0:21:63:0,63,657	0/0:35,0:35:99:0,99,1037	0/0:75,0:76:99:0,214,2232	0/0:112,0:112:99:0,325,3386	0/0:41,0:41:99:0,114,1195	0/0:76,0:76:99:0,229,2396	0/0:26,0:26:69:0,69,718	0/0:29,0:29:81:0,81,850	0/0:16,0:16:42:0,42,438	0/0:29,0:29:84:0,84,870	0/0:67,0:67:99:0,186,1946	0/0:65,0:65:99:0,177,1848	0/0:23,0:23:66:0,66,690	0/0:37,0:37:99:0,102,1067	0/0:229,0:230:99:0,674,7033	0/0:27,0:27:78:0,78,816	0/0:47,1:48:99:0,120,1237	0/0:39,0:39:93:0,93,966	0/0:103,0:103:99:0,301,3147	0/0:104,0:104:99:0,286,2976	0/0:65,1:66:99:0,189,1978	0/0:21,0:21:60:0,60,617	0/0:64,0:64:99:0,189,1982	0/1:20,22:42:99:527,0,468	0/1:48,50:98:99:1113,0,1142	0/0:34,0:34:90:0,90,943	0/1:26,19:46:99:215,0,560	0/0:125,0:125:99:0,358,3739	0/0:87,0:87:99:0,235,2442	0/0:22,0:22:57:0,57,594	0/0:32,0:32:87:0,87,915	1/1:3,182:186:99:5286,489,0	1/1:0,44:44:99:1261,123,0	0/0:26,0:27:63:0,63,645	0/0:82,0:82:99:0,244,2548	0/0:48,0:48:99:0,135,1400	0/0:56,0:56:99:0,165,1722	1/1:2,49:51:99:1406,112,0	0/0:16,1:17:45:0,45,466	0/0:24,0:25:72:0,72,757	0/0:128,0:128:99:0,364,3800	0/0:22,0:22:57:0,57,599	0/1:21,22:43:99:511,0,448	0/0:113,1:114:99:0,331,3453	0/1:29,23:52:99:478,0,764	0/0:30,0:30:72:0,72,749	0/1:48,39:90:99:842,0,1030	0/0:13,0:13:36:0,36,373	0/0:89,0:89:99:0,250,2623	1/1:3,59:62:99:1681,162,0	0/0:36,0:36:99:0,102,1055	0/0:167,0:167:99:0,457,4767	0/0:166,0:166:99:0,487,5072	0/0:34,0:35:96:0,96,1004	0/0:63,0:63:99:0,165,1722	0/1:15,27:42:99:693,0,293	0/0:102,0:102:99:0,298,3098	0/1:29,39:68:99:1002,0,529	0/0:84,0:84:99:0,244,2536	0/0:29,0:29:72:0,72,753	0/1:20,25:46:99:478,0,361	0/0:78,0:78:99:0,214,2227	0/0:71,0:71:99:0,189,1966	0/0:34,0:34:96:0,96,1002	0/0:125,0:125:99:0,352,3657	0/0:84,1:85:99:0,219,2251	0/0:79,0:79:99:0,222,2305	0/0:126,0:126:99:0,367,3842	0/0:87,0:87:99:0,247,2562	0/0:37,0:37:99:0,102,1067	0/0:128,0:128:99:0,367,3831	0/0:158,0:158:99:0,454,4727	0/0:49,0:49:99:0,144,1511	0/0:48,0:48:99:0,132,1375	0/1:104,34:139:99:541,0,2775	0/0:5,0:5:15:0,15,156	0/0:95,0:95:99:0,268,2783	0/1:36,79:115:99:1816,0,741	0/0:79,0:79:99:0,228,2363
Contig00044	3332880	.	T	C	37376.7	PASS	.	GT:AD:DP:GQ:PL	0/0:36,0:36:99:0,99,1033	0/0:39,0:39:99:0,114,1199	0/0:65,0:65:99:0,189,1984	0/0:61,0:61:99:0,177,1856	0/0:25,0:25:75:0,75,785	0/0:11,0:11:33:0,33,345	0/0:62,0:62:99:0,177,1858	0/0:22,0:22:63:0,63,661	0/0:115,0:116:99:0,340,3552	0/1:12,23:38:99:492,0,249	0/0:69,0:69:99:0,198,2075	0/1:13,7:20:99:158,0,321	0/1:18,23:41:99:513,0,454	0/1:24,11:36:99:242,0,591	0/1:14,4:18:72:72,0,388	0/0:15,0:15:45:0,45,467	0/0:40,0:40:99:0,117,1223	1/1:0,36:36:99:1033,99,0	1/1:1,38:39:99:1059,102,0	0/1:8,10:18:99:259,0,196	0/0:19,0:19:57:0,57,598	0/0:7,0:7:18:0,18,187	0/0:31,0:31:84:0,84,876	0/1:29,34:65:99:852,0,696	0/1:12,10:22:99:213,0,315	0/0:46,0:47:99:0,138,1444	0/0:46,0:46:99:0,132,1384	0/0:12,0:12:27:0,27,284	0/1:24,12:36:99:270,0,633	0/0:30,0:30:90:0,90,945	1/1:0,36:36:99:1065,102,0	0/1:20,19:39:99:371,0,434	1/1:0,14:14:39:408,39,0	0/0:48,0:48:99:0,138,1447	0/0:53,0:53:99:0,144,1505	0/0:30,0:30:87:0,87,909	0/1:23,47:70:99:1177,0,520	0/1:29,45:74:99:1058,0,703	0/1:33,11:44:99:217,0,848	1/1:0,22:22:66:690,66,0	0/0:22,0:22:63:0,63,659	0/1:6,12:18:78:325,0,78	0/1:39,44:83:99:1053,0,839	0/1:79,28:109:99:501,0,2104	0/1:17,19:37:99:370,0,412	0/0:60,0:60:99:0,171,1793	0/0:58,0:58:99:0,171,1783	0/0:16,0:16:42:0,42,438	0/0:27,0:27:78:0,78,820	0/0:83,2:85:99:0,186,2483	0/0:18,0:18:54:0,54,564	0/0:24,0:24:72:0,72,753	0/0:11,0:11:33:0,33,347	0/0:31,0:31:81:0,81,844	0/0:15,0:15:39:0,39,408	0/0:21,0:21:63:0,63,659	0/0:96,0:96:99:0,289,3013	0/0:40,0:41:99:0,117,1223	0/0:60,0:60:99:0,165,1729	0/0:11,0:11:27:0,27,284	0/0:20,0:20:57:0,57,598	0/0:26,0:26:72:0,72,755	0/0:33,0:33:93:0,93,970	0/0:24,0:24:66:0,66,688	0/1:40,31:71:99:672,0,1019	0/1:18,11:29:99:213,0,361	0/0:11,0:11:27:0,27,284	0/0:39,0:39:99:0,114,1195	0/0:34,0:34:99:0,102,1067	0/1:13,13:26:99:326,0,332	0/0:85,0:86:99:0,247,2574	0/0:30,0:30:84:0,84,864	0/0:59,0:59:99:0,174,1824	0/0:50,0:50:99:0,144,1511	0/1:12,15:27:99:363,0,270	0/0:25,0:25:75:0,75,785	0/0:40,0:41:99:0,120,1258	0/0:14,0:14:42:0,42,440	0/0:37,0:37:99:0,105,1102	0/0:23,0:23:63:0,63,663	0/0:11,0:11:33:0,33,345	0/0:31,0:31:90:0,90,943	0/0:22,0:22:66:0,66,690	0/0:22,0:23:63:0,63,661	0/0:27,0:27:75:0,75,785	0/0:38,0:38:99:0,108,1134	0/0:50,0:51:99:0,138,1442	0/0:17,0:17:42:0,42,442	0/0:18,0:18:48:0,48,503	0/0:10,0:10:27:0,27,282	0/0:11,0:11:30:0,30,316	0/0:16,0:16:48:0,48,505	0/0:30,0:30:84:0,84,881	0/0:36,0:36:99:0,102,1067	1/1:0,70:71:99:2046,198,0	1/1:2,12:14:5:312,5,0	1/1:0,20:20:57:598,57,0	0/1:15,16:31:99:382,0,354	0/0:62,0:63:99:0,174,1820	1/1:0,26:26:72:751,72,0	0/0:33,0:33:99:0,99,1035	0/0:29,0:29:81:0,81,842	0/1:21,14:35:99:307,0,530	0/0:33,0:33:96:0,96,1006	1/1:1,47:49:99:1395,135,0	0/0:21,0:22:60:0,60,623	0/0:27,0:27:72:0,72,751	0/0:36,0:36:99:0,105,1102	0/0:29,0:29:84:0,84,878	0/0:26,0:26:75:0,75,789	0/0:35,0:36:96:0,96,998	0/0:46,0:47:99:0,135,1414	0/0:67,0:67:99:0,195,2043	0/0:12,0:12:33:0,33,347	0/0:26,0:26:78:0,78,815	0/0:43,0:43:99:0,123,1294	0/0:16,0:16:48:0,48,503	0/0:23,0:23:66:0,66,690	0/0:30,0:30:84:0,84,881	0/0:38,0:38:99:0,114,1195	0/0:72,0:72:99:0,210,2193	0/0:26,0:26:78:0,78,812	0/0:6,0:6:18:0,18,189	0/0:26,0:26:72:0,72,753	0/0:22,0:23:66:0,66,692	0/0:27,0:27:78:0,78,818	0/0:56,1:57:99:0,127,1562	0/1:38,38:78:99:624,0,877	0/0:33,0:33:96:0,96,1010	0/0:61,1:62:99:0,146,1793	0/1:8,8:16:99:206,0,145	0/0:14,0:14:42:0,42,440	0/0:36,0:36:99:0,102,1071	0/0:37,0:37:99:0,108,1116	0/0:19,0:19:57:0,57,598	0/1:29,19:48:99:386,0,773	0/1:18,26:44:99:453,0,425	0/0:19,0:19:54:0,54,562	0/0:21,0:21:57:0,57,599	0/0:35,0:35:90:0,90,941	0/0:76,0:76:99:0,210,2193	0/0:112,0:112:99:0,322,3353	0/0:41,0:41:99:0,114,1191	0/0:76,0:76:99:0,223,2331	0/0:26,0:26:66:0,66,690	0/0:29,0:29:72:0,72,755	0/0:16,0:16:45:0,45,471	0/0:29,0:29:84:0,84,876	0/0:67,0:67:99:0,195,2035	0/0:65,0:65:99:0,183,1915	0/0:23,0:23:66:0,66,692	0/0:37,0:37:99:0,105,1093	0/0:229,0:229:99:0,671,7005	0/0:27,0:27:78:0,78,807	0/0:48,0:48:99:0,123,1288	0/0:40,0:40:99:0,111,1150	0/0:103,0:103:99:0,298,3116	0/0:104,0:104:99:0,280,2921	0/0:66,0:66:99:0,192,2012	0/0:20,0:21:54:0,54,560	0/0:64,0:64:99:0,186,1950	0/1:20,22:42:99:528,0,495	0/1:48,50:98:99:1167,0,1196	0/0:34,0:34:90:0,90,941	0/1:25,17:43:99:188,0,565	0/0:125,0:125:99:0,367,3836	0/0:87,0:87:99:0,247,2558	0/0:21,0:22:48:0,48,499	0/0:31,0:32:87:0,87,913	1/1:3,180:186:99:4753,437,0	1/1:0,43:44:99:1180,114,0	0/0:25,0:26:63:0,63,651	0/0:82,0:82:99:0,238,2481	0/0:48,0:48:99:0,135,1410	0/0:56,0:56:99:0,162,1690	1/1:2,49:51:99:1402,112,0	0/0:15,0:15:33:0,33,345	0/0:25,0:25:72:0,72,753	0/0:127,0:128:99:0,358,3745	0/0:22,0:22:51:0,51,536	0/1:21,21:43:99:498,0,476	0/0:113,0:114:99:0,328,3418	0/1:29,23:52:99:565,0,755	0/0:30,0:30:75:0,75,781	0/1:47,38:90:99:747,0,1043	0/0:13,0:13:36:0,36,373	0/0:89,0:89:99:0,253,2653	1/1:3,58:62:99:1452,141,0	0/0:36,0:36:99:0,99,1029	0/0:167,0:167:99:0,457,4762	0/0:165,0:166:99:0,472,4928	0/0:34,0:34:90:0,90,943	0/0:63,0:63:99:0,174,1809	0/1:15,27:42:99:576,0,332	0/0:102,0:102:99:0,289,3013	0/1:29,39:68:99:902,0,568	0/0:84,0:84:99:0,250,2615	0/0:29,0:29:78:0,78,818	0/1:20,19:46:99:309,0,416	0/0:78,0:78:99:0,223,2315	0/0:71,0:71:99:0,189,1970	0/0:33,0:34:90:0,90,945	0/0:126,0:126:99:0,343,3564	0/0:85,0:85:99:0,213,2197	0/0:79,0:79:99:0,222,2311	0/0:126,0:126:99:0,370,3860	0/0:87,0:87:99:0,256,2674	0/0:37,0:37:99:0,108,1132	0/0:127,0:127:99:0,361,3779	0/0:157,0:158:99:0,448,4674	0/0:49,0:49:99:0,138,1446	0/0:47,0:48:99:0,117,1221	0/1:103,34:138:99:573,0,2694	0/0:5,0:5:15:0,15,158	0/0:95,0:96:99:0,268,2785	0/1:36,79:115:99:1803,0,779	0/0:78,1:79:99:0,194,2258
Contig00044	3333080	.	C	T	1618.22	PASS	.	GT:AD:DP:GQ:PL	0/0:36,0:36:99:0,105,1098	0/0:39,0:39:99:0,111,1164	0/0:65,0:65:99:0,189,1984	0/0:61,0:61:99:0,183,1917	0/0:25,0:25:72:0,72,757	0/0:11,0:11:33:0,33,345	0/0:62,0:62:99:0,177,1856	0/0:22,0:22:66:0,66,692	0/0:115,0:115:99:0,343,3591	0/0:37,0:37:99:0,108,1128	0/0:69,0:69:99:0,195,2047	0/0:20,0:20:57:0,57,599	0/1:23,18:41:99:441,0,600	0/1:13,23:36:99:618,0,241	0/0:18,0:18:54:0,54,566	0/1:11,4:15:81:81,0,300	0/0:40,0:40:99:0,117,1230	0/0:36,0:36:99:0,105,1102	0/0:39,0:39:99:0,114,1197	0/0:18,0:18:51:0,51,536	0/1:8,11:19:99:288,0,193	0/0:7,0:7:21:0,21,221	0/1:20,11:31:99:256,0,475	0/0:65,0:65:99:0,189,1986	0/0:22,0:22:66:0,66,694	0/0:47,0:47:99:0,135,1408	0/0:46,0:46:99:0,132,1384	0/0:12,0:12:33:0,33,343	0/0:36,0:36:99:0,108,1126	0/1:25,5:30:68:68,0,693	0/0:36,0:36:99:0,105,1100	0/0:39,0:39:99:0,108,1126	0/0:14,0:14:42:0,42,440	0/0:48,0:48:99:0,123,1290	0/0:53,0:53:99:0,153,1605	0/0:30,0:30:84:0,84,880	0/0:70,0:70:99:0,207,2173	0/0:74,0:74:99:0,217,2262	0/0:44,0:44:99:0,123,1292	0/0:22,0:22:66:0,66,692	0/0:22,0:22:66:0,66,690	0/0:18,0:18:54:0,54,564	0/0:83,0:83:99:0,229,2392	0/0:109,0:109:99:0,316,3295	0/0:38,0:38:99:0,111,1164	0/0:60,0:60:99:0,177,1852	0/0:57,0:58:99:0,171,1791	0/0:16,0:16:39:0,39,410	0/0:27,0:27:81:0,81,852	0/0:86,0:86:99:0,244,2548	0/0:18,0:18:54:0,54,564	0/0:24,0:24:72:0,72,755	0/0:11,0:11:30:0,30,312	0/0:31,0:31:90:0,90,935	0/0:15,0:15:45:0,45,473	0/0:21,0:21:63:0,63,661	0/0:96,0:96:99:0,283,2952	0/0:41,0:41:99:0,123,1290	0/0:60,0:60:99:0,174,1826	0/0:11,0:11:27:0,27,284	0/0:20,0:20:60:0,60,629	0/0:26,0:26:72:0,72,755	0/0:33,0:33:96:0,96,1004	0/0:24,0:24:66:0,66,686	0/0:70,0:71:99:0,204,2142	0/0:29,0:29:75:0,75,789	0/0:10,0:10:30:0,30,314	0/0:39,0:39:99:0,114,1183	0/0:34,0:34:99:0,102,1069	0/0:26,0:26:78:0,78,820	0/0:86,0:86:99:0,253,2643	0/0:30,0:30:87:0,87,913	0/0:59,0:59:99:0,171,1798	0/0:50,0:50:99:0,150,1572	0/0:27,0:27:78:0,78,816	0/0:25,0:25:72:0,72,757	0/0:41,0:41:99:0,117,1225	0/0:14,0:14:39:0,39,408	0/0:37,0:37:99:0,105,1100	0/0:23,0:23:69:0,69,722	0/0:11,0:11:33:0,33,347	0/0:31,0:31:87:0,87,909	0/0:22,0:22:66:0,66,688	0/0:22,0:23:63:0,63,657	0/0:27,0:27:78:0,78,818	0/0:38,0:38:99:0,108,1136	0/0:51,0:51:99:0,138,1449	0/0:17,0:17:45:0,45,473	0/0:18,0:18:54:0,54,564	0/0:10,0:10:27:0,27,284	0/0:11,0:11:30:0,30,316	0/0:16,0:16:48:0,48,505	0/0:30,0:30:87:0,87,913	0/0:36,0:36:99:0,105,1104	0/0:71,0:72:99:0,211,2201	0/0:14,0:14:42:0,42,438	0/0:20,0:20:57:0,57,599	0/0:31,0:31:93:0,93,976	0/0:63,0:63:99:0,189,1980	0/0:26,0:26:78:0,78,818	0/0:33,0:33:96:0,96,1004	0/0:29,0:29:87:0,87,915	0/0:35,0:35:99:0,105,1102	0/0:33,0:33:90:0,90,947	0/0:49,0:49:99:0,141,1481	0/0:22,0:22:60:0,60,627	0/0:26,0:27:75:0,75,785	0/0:37,0:37:99:0,108,1134	0/0:28,0:28:78:0,78,815	0/0:26,0:26:75:0,75,789	0/0:36,0:36:96:0,96,1002	0/0:47,0:47:99:0,135,1412	0/0:67,0:67:99:0,198,2077	0/0:12,0:12:36:0,36,379	0/0:26,0:26:78:0,78,820	0/0:42,0:42:99:0,126,1321	0/0:16,0:16:48:0,48,505	0/0:23,0:23:69:0,69,722	0/0:30,0:30:84:0,84,883	0/0:38,0:38:99:0,111,1167	0/0:72,0:72:99:0,204,2140	0/0:27,0:27:81:0,81,842	0/0:6,0:6:18:0,18,187	0/0:26,0:26:75:0,75,787	0/0:23,0:23:63:0,63,657	0/0:27,0:27:75:0,75,785	0/0:57,0:57:99:0,162,1692	0/0:79,0:80:99:0,229,2384	0/0:35,0:35:96:0,96,1008	0/0:62,0:62:99:0,180,1883	0/0:16,0:16:42:0,42,438	0/0:14,0:14:42:0,42,438	0/0:37,0:37:99:0,108,1130	0/0:37,0:37:99:0,108,1118	0/0:19,0:19:57:0,57,596	0/0:48,0:48:99:0,141,1477	0/0:44,0:44:99:0,129,1355	0/0:19,0:19:57:0,57,599	0/0:21,0:21:60:0,60,627	0/0:35,0:35:93:0,93,974	0/0:76,0:76:99:0,223,2323	0/0:112,0:112:99:0,328,3437	0/0:40,1:41:86:0,86,1165	0/0:76,0:76:99:0,226,2360	0/0:26,0:26:72:0,72,751	0/0:29,0:29:87:0,87,913	0/0:16,0:16:45:0,45,473	0/0:29,0:29:87:0,87,911	0/0:67,0:67:99:0,198,2077	0/0:65,0:65:99:0,192,2013	0/0:23,0:23:66:0,66,690	0/0:36,0:37:99:0,99,1037	0/0:230,0:230:99:0,650,6790	0/0:25,0:27:72:0,72,755	0/0:48,0:48:99:0,129,1353	0/0:39,0:39:99:0,117,1225	0/0:102,0:103:99:0,292,3058	0/0:104,0:104:99:0,289,3021	0/0:66,0:66:99:0,189,1976	0/0:20,0:21:57:0,57,596	0/0:64,0:64:99:0,189,1974	0/0:41,0:41:99:0,123,1272	0/0:98,0:98:99:0,277,2897	0/0:34,0:34:99:0,99,1035	0/0:45,0:45:99:0,126,1312	0/0:124,0:125:99:0,355,3704	0/0:86,0:87:99:0,256,2670	0/0:22,0:22:60:0,60,627	0/0:32,0:32:90:0,90,943	0/0:186,0:186:99:0,535,5599	0/0:44,0:44:99:0,132,1384	0/0:27,0:27:75:0,75,781	0/0:81,0:82:99:0,244,2546	0/0:48,0:48:99:0,138,1447	0/0:56,0:56:99:0,156,1635	0/0:51,0:51:99:0,147,1538	0/0:17,0:17:48:0,48,505	0/0:25,0:25:69:0,69,720	0/0:128,0:128:99:0,361,3769	0/0:22,0:22:60:0,60,631	0/0:42,0:43:99:0,120,1258	0/0:114,0:114:99:0,343,3583	0/0:52,0:52:99:0,156,1633	0/0:30,0:30:75:0,75,781	0/0:89,0:89:99:0,253,2643	0/0:13,0:13:39:0,39,410	0/0:88,0:88:99:0,253,2637	0/0:61,0:62:99:0,171,1796	0/0:36,0:36:99:0,99,1029	0/0:166,0:166:99:0,445,4640	0/0:166,0:166:99:0,478,4976	0/0:35,0:35:99:0,102,1059	0/0:62,0:63:99:0,171,1787	0/0:42,0:42:99:0,120,1258	0/0:101,0:102:99:0,283,2942	0/0:67,0:67:99:0,183,1907	0/0:84,0:84:99:0,235,2442	0/0:29,0:29:81:0,81,846	0/0:46,0:47:99:0,126,1321	0/0:77,0:78:99:0,214,2230	0/0:71,0:71:99:0,186,1952	0/0:34,0:34:96:0,96,1008	0/0:125,0:126:99:0,352,3666	0/0:85,0:85:99:0,241,2497	0/0:79,0:79:99:0,222,2309	0/0:125,0:126:99:0,358,3727	0/0:87,0:87:99:0,256,2678	0/0:35,0:36:99:0,105,1100	0/0:127,0:128:99:0,355,3720	0/0:157,0:158:99:0,442,4607	0/0:49,0:49:99:0,141,1477	0/0:48,0:48:99:0,138,1446	0/0:139,0:139:99:0,406,4238	0/0:5,0:5:15:0,15,158	0/0:93,0:95:99:0,253,2637	0/0:113,0:115:99:0,337,3512	0/0:79,0:79:99:0,231,2390
Contig00044	3333127	.	C	T	1672.23	PASS	.	GT:AD:DP:GQ:PL	0/0:36,0:36:99:0,108,1134	0/0:39,0:39:99:0,114,1195	0/0:65,0:65:99:0,186,1954	0/0:61,0:61:99:0,180,1887	0/0:25,0:25:75:0,75,783	0/0:11,0:11:33:0,33,347	0/0:62,0:62:99:0,180,1891	0/0:22,0:22:66:0,66,694	0/0:116,0:116:99:0,346,3607	0/0:37,0:37:99:0,108,1126	0/0:69,0:69:99:0,198,2080	0/0:20,0:20:57:0,57,599	0/0:41,0:41:99:0,120,1262	0/0:35,0:36:99:0,105,1100	0/0:18,0:18:54:0,54,566	0/0:15,0:15:45:0,45,471	0/0:40,0:40:99:0,117,1225	0/0:36,0:36:99:0,108,1134	0/0:39,0:39:99:0,114,1197	0/0:18,0:18:51:0,51,534	0/0:19,0:19:57:0,57,598	0/0:7,0:7:21:0,21,221	0/0:31,0:31:87:0,87,911	0/0:65,0:65:99:0,192,2013	0/0:22,0:22:63:0,63,659	0/0:47,0:47:99:0,138,1449	0/0:46,0:46:99:0,135,1420	0/0:12,0:12:33:0,33,347	0/0:35,0:36:99:0,105,1102	0/0:30,0:30:90:0,90,945	0/0:36,0:36:99:0,108,1134	0/0:38,0:39:99:0,105,1104	0/0:14,0:14:42:0,42,442	0/0:48,0:48:99:0,135,1416	0/0:52,0:53:99:0,150,1574	0/0:30,0:30:84:0,84,883	0/0:70,0:70:99:0,207,2173	0/0:74,0:74:99:0,223,2329	0/0:44,0:44:99:0,123,1290	0/0:22,0:22:66:0,66,692	0/0:22,0:22:66:0,66,692	0/0:18,0:18:48:0,48,503	0/0:83,0:83:99:0,241,2520	0/0:109,0:109:99:0,325,3396	0/0:38,0:38:99:0,111,1162	0/0:59,0:60:99:0,174,1826	0/0:58,0:58:99:0,171,1793	0/0:16,0:16:42:0,42,442	0/0:27,0:27:78:0,78,816	0/0:86,0:86:99:0,250,2609	0/0:18,0:18:54:0,54,566	0/0:24,0:24:72:0,72,757	0/0:11,0:11:33:0,33,345	0/0:31,0:31:87:0,87,905	0/0:15,0:15:45:0,45,473	0/0:21,0:21:63:0,63,661	0/0:95,0:96:99:0,283,2956	0/0:41,0:41:99:0,120,1258	0/0:59,0:60:99:0,165,1731	0/0:11,0:11:27:0,27,284	0/0:20,0:20:57:0,57,598	0/0:26,0:26:72:0,72,753	0/0:33,0:33:99:0,99,1039	0/0:24,0:24:66:0,66,694	0/0:71,0:71:99:0,207,2167	0/0:29,0:29:75:0,75,779	0/0:10,0:10:30:0,30,316	0/0:39,0:39:99:0,111,1165	0/0:34,0:34:99:0,102,1063	0/0:26,0:26:78:0,78,818	0/0:86,0:86:99:0,253,2646	0/0:30,0:30:78:0,78,816	0/0:59,0:59:99:0,177,1860	0/0:50,0:50:99:0,150,1574	0/0:27,0:27:81:0,81,846	0/0:25,0:25:72:0,72,757	0/0:41,0:41:99:0,117,1227	0/0:14,0:14:42:0,42,442	0/0:37,0:37:99:0,105,1100	0/0:23,0:23:69:0,69,724	0/0:11,0:11:33:0,33,345	0/0:31,0:31:87:0,87,909	0/0:22,0:22:63:0,63,659	0/0:23,0:23:69:0,69,720	0/0:26,0:27:72:0,72,757	0/0:38,0:38:99:0,105,1102	0/0:51,0:51:99:0,138,1446	0/0:17,0:17:48:0,48,503	0/0:18,0:18:51:0,51,536	0/0:10,0:10:27:0,27,284	0/0:11,0:11:30:0,30,316	0/0:16,0:16:48:0,48,503	0/0:30,0:30:87:0,87,915	0/0:36,0:36:99:0,105,1100	0/0:72,0:72:99:0,201,2106	0/0:14,0:14:42:0,42,442	0/0:20,0:20:57:0,57,599	0/0:31,0:31:93:0,93,974	0/0:63,0:63:99:0,186,1948	0/0:26,0:26:78:0,78,818	0/0:33,0:33:96:0,96,1006	0/0:29,0:29:84:0,84,881	0/0:35,0:35:99:0,105,1104	0/0:33,0:33:93:0,93,976	0/0:49,0:49:99:0,141,1479	0/0:22,0:22:66:0,66,688	0/0:27,0:27:69:0,69,722	0/0:37,0:37:99:0,105,1098	0/0:28,0:28:84:0,84,878	0/0:26,0:26:75:0,75,785	0/0:36,0:36:99:0,102,1069	0/0:47,0:47:99:0,135,1418	0/0:67,0:67:99:0,198,2077	0/0:12,0:12:36:0,36,377	0/0:26,0:26:75:0,75,789	0/0:42,0:42:99:0,123,1292	0/0:16,0:16:48:0,48,505	0/0:23,0:23:69:0,69,722	0/0:30,0:30:84:0,84,883	0/1:27,11:38:99:233,0,736	0/0:72,0:72:99:0,204,2140	0/1:11,16:27:99:418,0,258	0/1:4,2:6:45:45,0,108	0/0:26,0:26:75:0,75,785	0/1:12,11:23:99:284,0,252	0/1:13,14:27:99:359,0,327	0/1:37,20:57:99:467,0,910	0/0:80,0:80:99:0,226,2353	0/0:35,0:35:99:0,99,1037	0/0:61,0:62:99:0,180,1889	0/0:16,0:16:39:0,39,408	0/0:14,0:14:42:0,42,442	0/0:37,0:37:99:0,111,1160	0/0:37,0:37:99:0,111,1150	0/0:19,0:19:57:0,57,598	0/0:48,0:48:99:0,144,1511	0/0:44,0:44:99:0,129,1353	0/0:19,0:19:57:0,57,596	0/0:21,0:21:63:0,63,663	0/0:34,0:34:93:0,93,974	0/0:76,0:76:99:0,220,2294	0/0:112,0:112:99:0,328,3431	0/0:41,0:41:99:0,117,1227	0/0:76,0:76:99:0,229,2396	0/0:26,0:26:72:0,72,757	0/0:29,0:29:84:0,84,876	0/0:16,0:16:45:0,45,471	0/0:29,0:29:87:0,87,915	0/0:67,0:67:99:0,192,2017	0/0:65,0:65:99:0,186,1945	0/0:23,0:23:66:0,66,692	0/0:37,0:37:99:0,111,1156	0/0:230,0:230:99:0,671,7015	0/0:26,0:26:75:0,75,785	0/0:47,0:48:99:0,132,1382	0/0:40,0:40:99:0,117,1227	0/0:102,1:103:99:0,260,2991	0/0:105,0:105:99:0,280,2925	0/0:65,0:66:99:0,189,1980	0/0:21,0:21:63:0,63,649	0/0:64,0:64:99:0,183,1923	0/0:42,0:42:99:0,123,1282	0/0:98,0:98:99:0,283,2956	0/0:33,0:34:93:0,93,976	0/0:45,0:45:99:0,132,1382	0/0:125,0:125:99:0,367,3826	0/0:86,0:87:99:0,253,2643	0/0:22,0:22:63:0,63,663	0/0:32,0:32:90:0,90,941	0/0:185,0:185:99:0,538,5626	0/0:44,0:44:99:0,129,1351	0/0:27,0:27:75:0,75,785	0/0:82,0:82:99:0,241,2514	0/0:48,0:48:99:0,138,1440	0/0:56,0:56:99:0,153,1603	0/0:51,0:51:99:0,141,1473	0/0:16,0:17:48:0,48,499	0/0:25,0:25:75:0,75,787	0/0:127,0:127:99:0,352,3684	0/0:22,0:22:60:0,60,631	0/0:43,0:43:99:0,120,1252	0/0:114,0:114:99:0,343,3585	0/0:52,0:52:99:0,150,1572	0/0:29,0:30:75:0,75,787	0/0:89,0:89:99:0,253,2639	0/0:13,0:13:36:0,36,379	0/0:87,0:87:99:0,256,2676	0/0:62,0:62:99:0,177,1854	0/0:36,0:36:96:0,96,996	0/0:167,0:167:99:0,469,4884	0/0:165,0:166:99:0,472,4932	0/0:35,0:35:99:0,99,1033	0/0:63,0:63:99:0,174,1820	0/0:42,0:42:99:0,120,1249	0/0:102,0:102:99:0,289,3015	0/0:67,0:67:99:0,189,1970	0/0:84,0:84:99:0,244,2538	0/0:28,0:29:78:0,78,818	0/0:47,0:47:99:0,126,1319	0/0:78,0:78:99:0,223,2325	0/0:71,0:71:99:0,189,1978	0/0:34,0:34:96:0,96,1010	0/0:126,0:126:99:0,358,3739	0/0:85,0:85:99:0,244,2536	0/0:79,0:79:99:0,226,2343	0/0:125,0:126:99:0,370,3874	0/0:87,0:87:99:0,250,2619	0/0:37,0:37:99:0,105,1100	0/0:128,0:128:99:0,358,3744	0/0:158,0:158:99:0,454,4754	0/0:49,0:49:99:0,144,1509	0/0:48,0:48:99:0,138,1442	0/0:139,0:139:99:0,415,4348	0/0:5,0:5:15:0,15,156	0/0:94,0:94:99:0,262,2720	0/0:114,0:115:99:0,331,3457	0/0:79,0:79:99:0,228,2367
Contig00044	3752629	.	C	T	1944.23	PASS	.	GT:AD:DP:GQ:PL	0/0:53,0:53:99:0,157,2070	0/0:49,0:49:99:0,135,1759	0/0:28,0:28:84:0,84,1120	0/0:55,0:55:99:0,163,2129	0/0:34,0:34:99:0,102,1339	0/0:32,0:32:90:0,90,1169	0/0:33,0:33:96:0,96,1270	0/0:23,0:23:66:0,66,870	0/0:48,0:48:99:0,138,1809	0/0:24,0:24:72:0,72,950	0/0:27,0:27:81:0,81,1059	0/0:24,0:24:72:0,72,929	0/0:25,0:25:75:0,75,990	0/0:24,0:24:69:0,69,910	0/0:18,0:18:54:0,54,720	0/0:44,0:44:99:0,126,1639	0/0:19,0:19:54:0,54,710	0/0:43,0:43:99:0,126,1670	0/0:25,0:25:75:0,75,969	0/0:23,0:23:69:0,69,920	0/0:40,0:40:99:0,114,1468	0/0:17,0:17:51:0,51,680	0/0:34,0:35:99:0,102,1319	0/0:31,0:31:93:0,93,1209	0/0:38,0:38:99:0,111,1470	0/0:52,0:52:99:0,147,1919	0/0:27,0:27:81:0,81,1080	0/0:26,0:26:75:0,75,1000	0/0:46,0:46:99:0,135,1790	0/0:37,0:37:99:0,111,1470	0/0:17,0:17:51:0,51,659	0/0:33,0:33:99:0,99,1320	0/0:22,0:22:66:0,66,870	0/0:39,0:39:99:0,114,1510	0/0:45,0:45:99:0,126,1659	0/0:31,0:31:93:0,93,1240	0/0:56,0:56:99:0,163,2119	0/0:71,0:71:99:0,202,2639	0/0:15,0:15:45:0,45,600	0/0:46,0:46:99:0,135,1780	0/0:41,0:41:99:0,123,1640	0/0:34,0:34:96:0,96,1280	0/0:53,0:53:99:0,157,2060	0/0:23,0:23:69:0,69,910	0/0:30,0:31:87:0,87,1139	0/0:29,0:29:87:0,87,1160	0/0:62,0:62:99:0,187,2449	0/0:30,0:30:90:0,90,1179	0/0:36,0:36:99:0,105,1379	0/0:12,0:12:30:0,30,390	0/0:40,0:41:99:0,117,1539	0/0:31,0:31:93:0,93,1240	0/0:32,0:32:96:0,96,1270	0/0:39,0:39:99:0,111,1470	0/0:41,0:41:99:0,114,1489	0/0:34,0:34:99:0,99,1310	0/0:18,0:18:54:0,54,720	0/0:30,0:30:90:0,90,1179	0/0:34,0:34:99:0,102,1329	0/0:31,0:31:90:0,90,1190	0/0:24,0:24:69:0,69,899	0/0:29,0:29:84:0,84,1110	0/0:24,0:24:69:0,69,920	0/0:37,0:37:99:0,108,1388	0/0:24,0:24:72:0,72,960	0/0:49,0:49:99:0,147,1929	0/0:21,0:21:63:0,63,840	0/0:54,0:54:99:0,163,2140	0/0:30,0:30:90:0,90,1179	0/0:16,0:16:45:0,45,590	0/0:59,0:59:99:0,175,2310	0/0:25,0:25:72:0,72,960	0/0:15,0:15:42:0,42,550	0/0:58,0:58:99:0,175,2279	0/0:41,0:41:99:0,123,1619	0/0:39,0:39:99:0,111,1428	0/1:18,4:22:86:86,0,607	0/0:32,0:32:96:0,96,1239	0/1:21,8:29:99:228,0,637	0/0:65,0:65:99:0,196,2538	0/0:28,0:28:78:0,78,1040	0/0:23,0:23:69:0,69,910	0/0:30,0:30:90:0,90,1190	1/1:0,28:28:84:1110,84,0	0/1:17,22:39:99:644,0,514	0/0:32,0:32:90:0,90,1179	0/0:47,0:47:99:0,141,1860	0/0:41,0:41:99:0,123,1599	0/0:28,0:28:84:0,84,1110	0/0:15,0:15:39:0,39,510	0/0:25,0:25:75:0,75,979	0/0:24,0:25:69:0,69,920	0/0:101,0:101:99:0,298,3898	0/0:27,0:27:81:0,81,1080	0/0:36,0:36:99:0,108,1409	0/0:40,0:40:99:0,117,1560	0/0:19,0:19:54:0,54,720	0/0:38,0:38:99:0,111,1470	0/0:42,0:42:99:0,126,1639	0/0:11,0:11:33:0,33,430	0/0:107,0:107:99:0,316,4128	0/0:37,0:38:99:0,111,1449	0/0:41,0:41:99:0,117,1550	0/0:27,0:27:81:0,81,1080	0/0:40,0:40:99:0,120,1559	0/0:24,0:24:69:0,69,910	0/0:45,0:45:99:0,135,1769	0/0:23,0:23:66:0,66,859	0/0:23,0:23:63:0,63,830	0/0:36,0:36:99:0,102,1319	0/0:69,0:69:99:0,205,2658	0/0:38,0:38:99:0,111,1470	0/0:75,0:75:99:0,220,2869	0/0:28,0:28:81:0,81,1070	0/0:36,0:36:99:0,108,1430	0/0:42,0:42:99:0,120,1559	0/0:65,0:65:99:0,187,2428	0/0:35,0:35:99:0,99,1299	0/0:40,0:40:99:0,120,1569	0/0:35,0:35:99:0,102,1350	0/0:49,0:49:99:0,141,1870	0/0:41,0:42:99:0,120,1569	0/0:21,0:21:60:0,60,769	0/0:35,0:35:99:0,102,1329	0/0:40,0:40:99:0,120,1590	0/0:64,0:64:99:0,193,2519	0/0:21,0:21:63:0,63,830	0/0:26,0:26:72:0,72,950	0/0:38,0:39:99:0,108,1430	0/0:28,0:28:84:0,84,1120	0/0:67,0:67:99:0,199,2599	0/0:13,0:13:39:0,39,510	0/0:30,0:30:87:0,87,1139	0/0:23,0:23:66:0,66,870	0/0:59,0:59:99:0,178,2360	0/0:32,0:32:96:0,96,1280	0/0:29,0:29:87:0,87,1150	0/0:19,0:19:57:0,57,760	0/0:48,0:48:99:0,138,1830	0/0:33,0:33:93:0,93,1219	0/0:19,0:19:57:0,57,760	0/0:52,0:52:99:0,150,1990	0/0:28,1:29:47:0,47,1059	0/0:47,0:47:99:0,141,1849	0/0:32,0:32:93:0,93,1230	0/0:27,0:27:75:0,75,1000	0/0:22,0:22:66:0,66,859	0/0:32,0:32:96:0,96,1239	0/0:45,0:45:99:0,135,1738	0/0:41,0:41:99:0,114,1499	0/0:32,0:33:96:0,96,1259	0/0:53,0:53:99:0,153,2030	0/0:80,0:80:99:0,238,3109	0/0:52,0:52:99:0,144,1848	0/0:48,0:48:99:0,144,1879	0/0:15,0:15:39:0,39,510	0/0:34,0:34:99:0,102,1360	0/0:42,0:43:99:0,123,1619	0/0:58,0:58:99:0,163,2129	0/0:70,0:70:99:0,208,2688	0/0:40,0:40:99:0,117,1529	0/0:76,0:76:99:0,220,2879	0/0:38,0:39:99:0,114,1499	0/0:77,0:77:99:0,232,2997	0/0:61,0:61:99:0,175,2271	0/0:33,0:33:96:0,96,1228	0/0:55,0:55:99:0,163,2108	0/0:39,0:39:99:0,108,1419	0/0:44,0:44:99:0,129,1689	0/0:61,0:61:99:0,178,2329	0/0:66,0:66:99:0,178,2319	0/0:48,0:48:99:0,129,1710	0/0:56,0:56:99:0,166,2180	0/0:52,0:53:99:0,147,1929	0/0:54,0:54:99:0,157,2064	0/0:59,0:59:99:0,175,2268	0/0:20,0:20:57:0,57,739	0/0:59,0:59:99:0,175,2248	0/0:47,0:47:99:0,135,1780	0/0:41,0:41:99:0,123,1619	0/0:65,0:65:99:0,181,2317	0/0:59,0:59:99:0,169,2168	0/0:99,0:99:99:0,292,3808	0/0:48,0:48:99:0,138,1830	0/0:50,0:50:99:0,141,1849	0/0:46,0:46:99:0,132,1698	0/0:55,0:55:99:0,159,2048	0/0:29,0:29:84:0,84,1068	0/0:43,0:43:99:0,123,1599	0/0:60,0:60:99:0,172,2228	0/0:89,0:89:99:0,262,3449	0/0:68,0:70:99:0,187,2408	0/0:66,0:67:99:0,187,2397	0/0:67,0:67:99:0,190,2448	0/0:77,0:77:99:0,223,2950	0/0:27,0:27:78:0,78,1030	0/0:37,0:37:99:0,111,1470	0/0:56,0:56:99:0,163,2119	0/0:63,0:64:99:0,178,2308	0/0:55,0:55:99:0,163,2108	0/0:98,0:98:99:0,286,3707	0/0:107,0:108:99:0,313,4067	0/0:65,0:65:99:0,187,2470	0/0:47,0:47:99:0,120,1569	0/0:75,0:75:99:0,217,2839	0/0:54,0:54:99:0,160,2089	0/0:134,0:134:99:0,397,5250	0/0:36,0:36:99:0,105,1328	0/0:59,0:60:99:0,169,2178	0/0:44,0:44:99:0,126,1618	0/0:63,0:63:99:0,175,2279	0/0:41,0:41:99:0,120,1538	0/0:71,0:71:99:0,205,2689	0/0:27,0:27:81:0,81,1070	0/0:42,0:42:99:0,126,1659	0/0:28,0:28:84:0,84,1120	0/0:70,0:70:99:0,205,2637
Contig00044	3752657	.	A	G	4315.78	PASS	.	GT:AD:DP:GQ:PL	0/0:53,0:53:99:0,144,1900	0/0:48,0:49:99:0,135,1748	0/0:27,0:28:78:0,78,1030	0/0:55,0:55:99:0,166,2159	0/0:34,0:34:90:0,90,1159	0/0:30,0:31:84:0,84,1120	0/0:32,0:33:93:0,93,1178	0/0:23,0:23:60:0,60,779	0/0:48,0:48:99:0,138,1788	0/0:24,0:24:63:0,63,819	0/0:27,0:27:78:0,78,1030	0/0:24,0:24:66:0,66,849	0/0:25,0:25:72:0,72,929	0/0:24,0:24:69:0,69,910	0/0:18,0:18:51:0,51,680	0/0:44,0:44:99:0,126,1659	0/0:19,0:19:57:0,57,760	0/0:43,0:43:99:0,126,1659	0/0:25,0:25:72:0,72,960	0/0:23,0:23:69:0,69,899	0/0:40,0:40:99:0,111,1418	0/0:17,0:17:45:0,45,600	0/0:35,0:35:99:0,102,1339	0/0:30,0:31:87:0,87,1108	0/0:38,0:38:99:0,108,1409	0/0:52,0:52:99:0,150,1959	0/0:27,0:27:78:0,78,1019	0/0:25,0:26:75:0,75,979	0/0:46,0:46:99:0,135,1780	0/0:37,0:37:99:0,108,1399	0/0:17,0:17:45:0,45,590	0/0:33,0:33:96:0,96,1280	0/0:22,0:22:66:0,66,859	0/0:39,0:39:99:0,102,1298	0/0:45,0:45:99:0,132,1688	0/0:31,0:31:90:0,90,1179	0/0:56,0:56:99:0,166,2190	0/0:70,0:71:99:0,208,2729	0/0:15,0:15:45:0,45,600	0/0:46,0:46:99:0,135,1738	0/0:41,0:41:99:0,120,1569	0/0:34,0:34:93:0,93,1199	0/0:53,0:53:99:0,132,1739	0/0:23,0:23:69:0,69,910	0/0:29,0:31:81:0,81,1059	0/0:29,0:29:84:0,84,1089	0/0:62,0:62:99:0,175,2258	0/0:30,0:30:81:0,81,1080	0/0:36,0:36:99:0,105,1379	0/0:12,0:12:36:0,36,480	0/0:41,0:41:99:0,114,1489	0/0:31,0:31:81:0,81,1049	0/0:32,0:32:93:0,93,1209	0/0:39,0:39:99:0,102,1298	0/0:40,0:41:99:0,108,1430	0/0:34,0:34:93:0,93,1230	0/0:18,0:18:51:0,51,670	0/0:30,0:30:84:0,84,1110	0/0:34,0:34:99:0,102,1329	0/0:31,0:31:90:0,90,1179	0/0:24,0:24:66:0,66,870	0/0:29,0:29:84:0,84,1099	0/0:24,0:24:69:0,69,889	0/0:35,0:37:99:0,105,1379	0/0:23,0:24:69:0,69,910	0/0:49,0:49:99:0,141,1797	0/0:21,0:21:57:0,57,760	0/0:54,0:54:99:0,147,1908	0/0:30,0:30:84:0,84,1089	0/0:16,0:16:48:0,48,630	0/0:59,0:59:99:0,178,2308	0/0:23,0:25:60:0,60,748	0/0:15,0:15:39:0,39,510	0/0:58,0:58:99:0,166,2180	0/0:41,0:41:99:0,117,1519	0/0:38,0:39:99:0,102,1360	0/0:22,0:22:66:0,66,849	0/0:32,0:32:93:0,93,1230	0/0:29,0:29:81:0,81,1049	0/0:63,0:64:99:0,187,2366	0/0:28,0:28:84:0,84,1089	0/0:23,0:23:63:0,63,799	0/0:30,0:30:87:0,87,1129	0/0:28,0:28:81:0,81,1049	0/0:38,0:39:99:0,102,1277	0/0:32,0:32:96:0,96,1280	0/0:46,0:47:99:0,129,1679	0/0:41,0:41:99:0,108,1409	0/0:28,0:28:63:0,63,830	0/0:15,0:15:39:0,39,510	0/0:25,0:25:75:0,75,969	0/0:24,0:25:66:0,66,849	0/0:101,0:101:99:0,295,3869	0/0:27,0:27:78:0,78,999	0/0:36,0:36:99:0,102,1288	0/0:40,0:40:99:0,117,1519	0/0:19,0:19:54:0,54,710	0/0:37,0:38:99:0,102,1339	0/0:41,0:41:99:0,111,1439	0/0:11,0:11:33:0,33,419	0/0:107,0:107:99:0,310,4006	0/0:38,0:38:99:0,108,1419	0/0:41,0:41:99:0,114,1489	0/0:27,0:27:75:0,75,959	0/0:40,0:40:99:0,117,1539	0/0:24,0:24:63:0,63,809	0/0:43,0:45:99:0,114,1468	0/1:16,6:22:99:177,0,516	0/1:15,8:23:99:246,0,436	0/1:10,24:35:99:850,0,261	0/0:68,0:69:99:0,193,2446	0/0:38,0:38:99:0,108,1419	0/0:74,0:74:99:0,211,2738	0/0:27,0:27:78:0,78,1019	0/0:36,0:36:99:0,102,1267	0/0:42,0:42:99:0,126,1618	0/0:64,0:65:99:0,178,2277	0/0:34,0:35:99:0,102,1319	0/0:40,0:40:99:0,105,1379	0/0:35,0:35:96:0,96,1259	0/0:49,0:49:99:0,141,1849	0/0:41,0:42:99:0,117,1508	0/0:21,0:21:57:0,57,739	0/0:35,0:35:93:0,93,1178	0/0:40,0:40:99:0,117,1508	0/0:64,0:64:99:0,187,2449	0/0:21,0:21:63:0,63,799	0/0:26,0:26:72:0,72,908	0/0:39,0:39:99:0,117,1477	0/0:28,0:28:78:0,78,999	0/0:67,0:67:99:0,202,2680	0/0:13,0:13:39:0,39,510	0/0:30,0:30:84:0,84,1120	0/0:23,0:23:69:0,69,910	0/0:58,0:59:99:0,153,1999	0/0:32,0:32:93:0,93,1209	0/0:29,0:29:81:0,81,1028	0/0:19,0:19:54:0,54,699	0/0:48,0:48:99:0,138,1820	0/1:25,8:33:99:227,0,816	0/0:19,0:19:57:0,57,729	0/1:16,35:52:99:1192,0,411	0/0:29,0:29:84:0,84,1099	0/0:47,0:47:99:0,135,1780	0/0:32,0:32:87:0,87,1139	0/1:15,12:27:99:399,0,519	0/1:15,7:22:99:180,0,490	0/0:31,0:32:90:0,90,1148	0/1:25,19:45:99:589,0,729	0/0:41,0:41:99:0,114,1499	0/0:33,0:33:96:0,96,1259	0/0:53,0:53:99:0,147,1898	0/0:80,0:80:99:0,226,2938	0/0:52,0:52:99:0,147,1898	0/0:47,0:48:99:0,129,1648	0/0:14,0:14:36:0,36,480	0/0:34,0:34:99:0,99,1279	0/0:43,0:43:99:0,123,1578	0/1:37,21:58:99:632,0,1251	0/0:70,0:70:99:0,193,2508	0/0:40,0:40:99:0,114,1499	0/0:76,0:76:99:0,223,2857	0/0:39,0:39:99:0,114,1489	0/0:75,0:76:99:0,220,2796	0/0:60,0:61:99:0,153,1929	0/0:33,0:33:99:0,99,1279	0/0:55,0:55:99:0,141,1839	0/0:39,0:39:99:0,117,1550	0/0:44,0:44:99:0,120,1538	0/0:61,0:61:99:0,166,2159	0/0:65,0:66:99:0,178,2288	0/0:46,0:48:99:0,123,1599	0/0:56,0:56:99:0,163,2140	0/0:53,0:53:99:0,147,1888	0/0:51,0:51:99:0,147,1929	0/0:59,0:59:99:0,169,2188	0/0:19,0:20:48:0,48,609	0/0:59,0:59:99:0,165,2096	0/0:47,0:47:99:0,126,1659	0/0:41,0:41:99:0,114,1468	0/0:64,1:65:99:0,135,2199	0/0:59,0:59:99:0,169,2147	0/0:99,0:99:99:0,268,3477	0/0:48,0:48:99:0,135,1748	0/0:50,0:50:99:0,141,1828	0/0:45,0:45:99:0,120,1548	0/0:55,0:55:99:0,156,2008	0/0:29,0:29:81:0,81,1049	0/0:42,0:43:99:0,120,1569	0/0:58,0:60:99:0,166,2138	0/0:86,0:89:99:0,241,3117	0/0:70,0:70:99:0,187,2428	0/0:66,0:67:99:0,187,2418	0/0:66,0:67:99:0,184,2337	0/0:77,0:77:99:0,226,2969	0/0:27,0:27:81:0,81,1018	0/0:37,0:37:99:0,99,1299	0/0:56,0:56:99:0,153,1999	0/0:62,0:63:99:0,172,2187	0/0:55,0:55:99:0,156,2018	0/0:98,0:98:99:0,277,3608	0/0:106,0:107:99:0,301,3897	0/0:64,0:65:99:0,181,2348	0/0:45,0:46:99:0,120,1559	0/0:75,0:75:99:0,199,2516	0/0:53,0:53:99:0,147,1908	0/0:132,0:134:99:0,376,4876	0/0:36,0:36:99:0,102,1329	0/0:58,0:59:99:0,163,2098	0/0:44,0:44:99:0,120,1559	0/0:61,0:62:99:0,178,2277	0/0:40,0:41:99:0,120,1569	0/0:71,0:71:99:0,205,2658	0/0:26,0:27:75:0,75,979	0/0:42,0:42:99:0,123,1630	0/0:28,0:28:84:0,84,1089	0/0:68,0:69:99:0,199,2578
Contig00044	3770973	.	C	T	104220	PASS	.	GT:AD:DP:GQ:PL	0/0:31,0:31:93:0,93,1209	0/0:21,0:21:63:0,63,840	0/1:9,19:28:99:665,0,276	0/1:18,18:36:99:612,0,591	0/0:25,0:25:69:0,69,920	0/0:31,0:31:87:0,87,1129	0/1:24,18:42:99:583,0,834	0/0:34,0:34:99:0,99,1310	0/0:65,0:65:99:0,187,2460	0/0:22,0:22:66:0,66,849	0/0:34,0:34:99:0,102,1339	0/1:13,18:31:99:579,0,430	0/1:21,38:59:99:1304,0,626	0/1:20,28:48:99:955,0,656	0/1:20,18:38:99:578,0,649	0/1:14,25:39:99:883,0,432	0/1:12,10:22:99:286,0,417	0/0:39,0:39:99:0,114,1510	0/0:49,0:49:99:0,147,1940	0/1:19,7:26:99:208,0,577	0/1:6,16:22:99:540,0,129	0/1:14,21:35:99:727,0,418	0/0:28,0:28:84:0,84,1099	0/1:20,19:39:99:643,0,683	0/1:6,22:28:99:785,0,156	0/0:53,0:53:99:0,160,2089	0/0:54,0:54:99:0,163,2140	1/1:0,31:31:93:1230,93,0	0/1:16,13:29:99:433,0,532	0/0:50,0:50:99:0,147,1950	0/0:16,0:17:45:0,45,600	0/1:24,37:61:99:1228,0,748	0/0:26,0:26:78:0,78,1019	0/0:45,0:45:99:0,132,1739	0/0:56,0:56:99:0,166,2169	1/1:0,47:47:99:1870,141,0	0/0:95,0:95:99:0,280,3689	0/0:59,0:59:99:0,178,2350	0/1:21,21:43:99:693,0,703	0/0:38,0:38:99:0,111,1470	0/0:49,0:49:99:0,147,1940	0/0:34,0:34:99:0,102,1339	0/0:95,0:95:99:0,280,3689	0/0:61,0:61:99:0,181,2380	0/0:30,0:31:81:0,81,1059	0/0:19,0:19:57:0,57,729	1/1:0,118:118:99:4448,340,0	1/1:0,35:35:99:1390,105,0	0/1:16,9:25:99:285,0,544	0/0:38,0:38:99:0,114,1520	0/0:40,0:40:99:0,117,1560	1/1:0,23:23:69:899,69,0	1/1:2,30:32:13:1059,13,0	1/1:0,42:42:99:1639,126,0	0/1:11,21:32:99:686,0,347	0/1:16,12:28:99:314,0,514	0/1:15,38:53:99:1343,0,393	0/1:10,23:33:99:773,0,304	0/1:23,11:34:99:327,0,818	1/1:0,31:31:87:1150,87,0	0/1:28,23:51:99:725,0,875	0/1:13,19:32:99:636,0,387	1/1:0,34:34:99:1350,102,0	1/1:0,23:23:69:910,69,0	1/1:0,43:43:99:1670,126,0	1/1:0,46:46:99:1759,135,0	1/1:1,40:41:80:1510,80,0	1/1:0,54:54:99:2068,160,0	1/1:0,44:45:99:1710,129,0	0/1:14,44:58:99:1565,0,375	1/1:2,89:91:99:3369,188,0	1/1:0,23:24:66:849,66,0	1/1:0,57:57:99:2160,163,0	1/1:0,60:60:99:2350,178,0	1/1:0,48:48:99:1719,132,0	0/1:23,31:54:99:1067,0,747	0/1:4,29:33:61:1050,0,61	0/1:36,25:61:99:762,0,1202	0/1:16,36:52:99:1263,0,452	0/1:14,26:40:99:875,0,385	1/1:0,34:34:99:1350,102,0	0/1:15,15:30:99:499,0,489	0/1:23,24:47:99:771,0,761	0/1:26,16:42:99:456,0,906	0/1:10,18:28:99:636,0,316	0/0:42,0:42:99:0,123,1609	0/1:19,23:42:99:712,0,603	0/1:9,8:17:99:232,0,312	0/1:24,15:39:99:449,0,778	0/1:23,19:43:99:597,0,797	0/1:11,13:24:99:411,0,350	0/1:22,12:34:99:304,0,753	0/1:47,40:87:99:1321,0,1561	0/1:22,20:42:99:663,0,743	0/1:29,13:42:99:383,0,1023	0/1:9,15:24:99:517,0,288	0/1:18,14:32:99:453,0,613	1/1:0,36:36:99:1350,102,0	0/0:30,0:30:87:0,87,1139	0/1:12,17:29:99:593,0,393	1/1:0,56:56:99:2119,163,0	0/1:12,19:32:99:609,0,390	1/1:0,40:40:99:1548,120,0	1/1:0,34:35:99:1339,102,0	0/1:23,7:30:99:179,0,819	0/0:29,0:29:87:0,87,1139	0/0:40,0:40:99:0,117,1539	0/0:58,0:58:99:0,172,2260	0/0:31,0:31:90:0,90,1190	0/0:43,0:43:99:0,129,1720	0/0:69,0:69:99:0,205,2658	0/0:71,0:71:99:0,211,2780	0/0:56,0:56:99:0,169,2199	0/0:43,0:43:99:0,126,1670	0/0:54,0:54:99:0,160,2120	0/0:20,0:20:60:0,60,800	0/0:37,0:37:99:0,108,1430	0/0:32,0:32:96:0,96,1280	0/0:40,0:40:99:0,117,1539	0/0:71,0:71:99:0,202,2608	0/0:46,0:46:99:0,132,1708	0/0:54,0:54:99:0,160,2110	0/0:6,0:6:18:0,18,240	0/0:30,0:30:87:0,87,1139	0/0:55,0:55:99:0,166,2200	0/0:51,0:51:99:0,150,1990	0/0:43,0:43:99:0,129,1699	0/1:5,19:24:99:641,0,120	0/0:33,0:33:99:0,99,1299	0/1:18,16:34:99:490,0,621	0/1:31,21:52:99:687,0,1036	0/1:9,10:19:99:322,0,303	1/1:0,21:21:60:779,60,0	0/1:22,25:47:99:825,0,705	1/1:0,54:54:99:2100,160,0	0/0:52,0:52:99:0,156,2039	1/1:0,24:24:72:929,72,0	1/1:0,23:23:63:840,63,0	0/1:16,21:37:99:721,0,481	0/0:54,0:54:99:0,160,2110	0/0:55,0:55:99:0,160,2120	0/0:53,0:53:99:0,157,2049	0/0:30,0:30:87:0,87,1150	0/0:75,0:75:99:0,220,2869	0/0:17,0:17:48:0,48,630	0/0:27,0:27:78:0,78,1019	0/0:36,0:36:99:0,105,1400	0/0:42,0:42:99:0,123,1588	0/0:66,1:67:99:0,162,2559	0/0:24,0:24:72:0,72,939	0/0:46,0:46:99:0,129,1699	0/0:50,0:50:99:0,141,1818	0/0:103,0:103:99:0,298,3878	0/0:40,0:41:99:0,117,1550	0/0:34,0:34:90:0,90,1169	0/0:6,0:6:18:0,18,230	0/0:66,0:66:99:0,196,2580	0/0:66,0:66:99:0,190,2500	0/0:92,0:92:99:0,274,3578	0/0:68,0:68:99:0,199,2599	0/0:57,0:57:99:0,166,2169	0/0:84,0:84:99:0,238,3119	0/0:28,0:28:84:0,84,1099	0/0:34,0:34:96:0,96,1270	0/0:21,0:21:60:0,60,790	0/0:41,0:42:99:0,123,1630	0/1:21,13:34:99:370,0,699	0/1:12,14:26:99:451,0,381	0/1:26,29:55:99:967,0,827	0/0:42,0:42:99:0,126,1639	0/1:25,33:58:99:1125,0,805	0/0:19,0:20:57:0,57,750	0/0:49,0:49:99:0,138,1799	0/0:42,0:42:99:0,120,1590	1/1:1,56:57:99:2140,129,0	0/0:63,0:63:99:0,184,2409	0/1:5,13:18:99:382,0,152	0/0:59,0:59:99:0,172,2280	0/0:58,0:58:99:0,172,2228	0/0:34,0:35:99:0,99,1289	0/0:51,0:51:99:0,150,1990	0/1:7,20:27:99:719,0,199	0/0:49,0:49:99:0,144,1920	0/1:19,24:43:99:803,0,594	0/1:21,14:35:99:427,0,677	0/1:7,5:12:99:127,0,237	0/0:63,0:63:99:0,184,2388	0/0:15,0:15:42:0,42,529	0/1:17,18:36:99:563,0,493	0/1:28,16:44:99:460,0,980	0/0:104,2:107:99:0,233,3928	0/0:56,2:58:89:0,89,2018	1/1:0,33:34:93:1240,93,0	0/0:40,0:41:99:0,117,1488	0/0:78,0:79:99:0,232,3060	0/1:13,7:20:99:220,0,460	0/1:13,11:24:99:331,0,451	0/1:29,30:59:99:975,0,954	0/0:28,0:28:84:0,84,1089	0/1:35,8:43:99:191,0,1271	0/0:64,0:65:99:0,193,2540	0/1:12,17:29:99:498,0,399	0/1:18,24:42:99:668,0,569	1/1:0,18:19:48:609,48,0	0/0:81,0:81:99:0,235,3069	0/1:19,26:45:99:887,0,567	0/0:71,0:71:99:0,208,2740	0/1:17,24:42:99:708,0,529	0/0:31,0:32:90:0,90,1190	1/1:0,31:31:90:1190,90,0	0/0:52,0:52:99:0,153,2020	0/1:9,4:13:99:121,0,321	0/1:31,35:66:99:1147,0,987	1/1:0,12:12:36:470,36,0	1/1:0,40:40:99:1579,120,0	1/1:0,39:39:99:1550,117,0	0/0:31,0:31:93:0,93,1178
Contig00044	4051572	.	G	C	241023	PASS	.	GT:AD:DP:GQ:PL	0/1:30,28:58:99:909,0,997	0/1:43,20:63:99:614,0,1494	0/1:16,52:68:99:1828,0,428	0/1:30,41:71:99:1345,0,924	1/1:0,31:31:93:1240,93,0	1/1:0,17:17:51:670,51,0	0/1:26,29:55:99:984,0,875	1/1:0,35:35:99:1379,105,0	0/1:24,34:58:99:1178,0,749	1/1:0,37:37:99:1459,111,0	0/0:47,0:47:99:0,141,1880	0/1:12,16:28:99:504,0,396	0/0:51,0:51:99:0,153,1999	0/0:46,0:46:99:0,138,1820	0/1:11,4:15:99:115,0,395	0/1:23,23:46:99:771,0,771	0/0:31,0:31:90:0,90,1169	0/1:21,21:42:99:717,0,677	0/1:15,23:38:99:769,0,478	1/1:0,35:35:99:1400,105,0	0/1:14,10:24:99:320,0,451	0/0:16,0:16:42:0,42,560	0/1:15,24:39:99:846,0,435	1/1:0,28:28:81:1070,81,0	1/1:0,32:32:96:1280,96,0	0/0:43,0:43:99:0,123,1630	1/1:0,41:41:99:1630,123,0	0/1:24,22:46:99:731,0,780	1/1:0,53:53:99:2080,157,0	0/1:25,36:61:99:1239,0,759	1/1:0,45:45:99:1729,132,0	1/1:0,55:55:99:2159,166,0	1/1:0,40:40:99:1550,117,0	0/1:27,36:63:99:1203,0,873	0/0:64,0:65:99:0,193,2540	1/1:0,46:46:99:1790,135,0	0/1:37,43:80:99:1479,0,1219	0/1:46,47:93:99:1580,0,1560	0/1:14,23:37:99:772,0,431	0/1:33,15:48:99:459,0,1128	0/1:42,25:67:99:791,0,1421	1/1:0,35:35:99:1310,99,0	1/1:0,77:77:99:3020,229,0	0/1:10,37:47:99:1342,0,222	1/1:0,41:41:99:1640,123,0	0/0:53,0:53:99:0,157,2060	0/1:45,38:83:99:1205,0,1516	0/0:36,0:36:99:0,108,1430	0/0:45,0:45:99:0,135,1800	0/1:21,19:40:99:640,0,720	0/0:37,0:37:99:0,105,1369	0/0:33,0:33:96:0,96,1280	0/0:40,0:40:99:0,120,1569	0/0:67,2:69:99:0,122,2479	0/0:45,0:45:99:0,132,1729	1/1:0,59:59:99:2340,178,0	0/0:49,0:49:99:0,144,1900	1/1:0,43:43:99:1699,129,0	0/0:35,0:35:99:0,105,1390	0/0:27,0:27:78:0,78,1040	0/0:32,0:32:96:0,96,1270	0/0:45,0:45:99:0,135,1780	0/0:30,0:30:87:0,87,1160	0/0:41,0:41:99:0,123,1619	0/0:60,0:61:99:0,178,2329	0/0:62,0:62:99:0,184,2388	0/0:29,0:29:87:0,87,1139	0/0:45,0:45:99:0,135,1790	0/0:40,0:40:99:0,120,1559	0/1:38,12:50:99:319,0,1349	0/0:91,0:91:99:0,274,3599	0/1:9,14:23:99:491,0,291	0/0:35,0:35:99:0,105,1390	0/0:64,0:64:99:0,187,2470	0/0:55,0:55:99:0,166,2180	0/1:19,20:39:99:675,0,595	0/1:5,34:39:83:1232,0,83	0/1:25,29:54:99:1001,0,790	0/1:17,27:44:99:917,0,548	0/1:37,20:57:99:618,0,1288	0/1:19,30:49:99:1056,0,576	0/1:8,8:16:99:275,0,214	0/1:26,23:49:99:773,0,882	1/1:0,45:45:99:1739,132,0	0/1:22,37:59:99:1251,0,671	0/0:44,0:44:99:0,129,1710	0/0:70,0:71:99:0,208,2729	0/0:21,0:21:60:0,60,779	0/0:63,0:63:99:0,184,2430	0/0:31,0:31:90:0,90,1179	0/0:26,0:26:78:0,78,1030	0/0:32,0:32:96:0,96,1259	0/0:110,0:110:99:0,319,4209	0/0:38,0:38:99:0,114,1510	1/1:0,53:53:99:2100,160,0	0/1:23,16:39:99:512,0,792	0/0:46,0:47:99:0,138,1809	0/1:37,29:66:99:951,0,1282	1/1:0,53:54:99:2089,160,0	0/1:26,9:35:99:218,0,917	0/0:54,0:54:99:0,163,2140	0/0:35,0:35:99:0,105,1379	0/1:32,25:57:99:781,0,1091	0/0:56,0:56:99:0,169,2240	1/1:0,62:62:99:2390,181,0	1/1:2,44:47:52:1590,52,0	0/1:29,33:63:99:1097,0,977	1/1:0,45:45:99:1780,135,0	0/1:29,36:65:99:1234,0,944	1/1:0,57:57:99:2260,172,0	1/1:0,72:73:99:2759,211,0	1/1:0,25:25:75:1000,75,0	0/1:50,40:90:99:1312,0,1692	1/1:0,28:28:81:1070,81,0	0/1:28,20:48:99:648,0,928	1/1:0,71:72:99:2680,202,0	0/1:14,18:32:99:585,0,416	1/1:0,47:47:99:1820,138,0	1/1:0,52:52:99:2030,153,0	1/1:0,65:65:99:2600,196,0	1/1:0,61:61:99:2390,181,0	1/1:0,36:36:99:1390,105,0	1/1:0,20:22:60:800,60,0	1/1:0,28:28:84:1110,84,0	1/1:0,55:55:99:2070,157,0	1/1:0,71:71:99:2740,208,0	1/1:1,61:62:99:2320,141,0	0/0:44,0:44:99:0,129,1699	0/0:41,0:41:99:0,123,1619	0/0:45,0:45:99:0,132,1760	0/0:80,0:80:99:0,235,3100	0/0:21,0:21:60:0,60,800	0/0:36,0:36:99:0,108,1419	0/0:49,0:49:99:0,147,1940	0/0:53,0:53:99:0,154,2040	0/1:22,25:47:99:859,0,739	0/1:14,11:25:99:374,0,363	0/0:20,0:20:57:0,57,760	0/0:67,0:67:99:0,202,2660	1/1:0,29:29:87:1160,87,0	1/1:0,34:34:99:1360,102,0	1/1:0,71:71:99:2750,208,0	1/1:0,37:37:99:1440,108,0	1/1:0,61:61:99:2390,181,0	1/1:0,38:38:99:1510,114,0	1/1:0,19:19:57:760,57,0	1/1:0,26:26:75:990,75,0	1/1:0,57:57:99:2209,169,0	1/1:0,64:64:99:2560,193,0	1/1:0,64:64:99:2489,190,0	1/1:0,50:50:99:1870,141,0	1/1:0,102:102:99:3929,298,0	1/1:0,132:132:99:5239,397,0	1/1:0,54:54:99:2160,163,0	1/1:0,53:53:99:1997,156,0	1/1:0,20:20:60:779,60,0	1/1:0,54:54:99:2150,163,0	1/1:0,67:69:99:2660,202,0	1/1:1,83:84:99:3291,223,0	1/1:0,77:77:99:2989,229,0	1/1:0,53:53:99:2049,157,0	0/1:44,50:94:99:1652,0,1402	1/1:0,78:78:99:3100,235,0	0/0:143,0:143:99:0,421,5455	0/1:15,21:36:99:695,0,484	0/1:31,56:87:99:1900,0,961	0/0:85,0:86:99:0,253,3329	1/1:0,38:38:99:1470,111,0	0/1:58,54:114:99:1654,0,1943	1/1:0,96:96:99:3630,274,0	0/1:33,40:73:99:1307,0,1055	1/1:0,22:23:63:819,63,0	0/1:32,43:75:99:1495,0,1023	0/0:58,0:58:99:0,172,2228	0/1:27,47:74:99:1610,0,840	0/0:68,0:68:99:0,202,2649	0/1:13,10:23:99:283,0,423	1/1:0,47:47:99:1780,135,0	0/1:45,49:94:99:1667,0,1497	0/1:9,11:20:99:369,0,289	0/1:44,34:78:99:1125,0,1484	0/1:39,48:87:99:1583,0,1244	1/1:0,67:67:99:2620,199,0	0/1:28,26:54:99:867,0,947	0/1:44,25:69:99:726,0,1387	1/1:0,27:27:78:988,78,0	1/1:0,105:106:99:4121,310,0	1/1:1,33:34:70:1240,70,0	1/1:0,73:74:99:2769,211,0	1/1:0,136:136:99:5217,400,0	1/1:0,111:111:99:4378,334,0	0/1:43,48:91:99:1629,0,1389	0/0:121,0:122:99:0,349,4526	1/1:0,31:31:93:1240,93,0	0/1:39,49:89:99:1661,0,1241	0/1:25,29:54:99:998,0,827	0/1:41,15:56:99:432,0,1461	0/1:51,46:97:99:1433,0,1734	0/1:14,19:34:99:587,0,446	1/1:0,63:63:99:2449,187,0	0/0:109,0:109:99:0,319,4178	0/1:44,43:88:99:1420,0,1380	0/1:43,65:108:99:2210,0,1361	0/1:21,23:44:99:754,0,643	0/1:29,33:62:99:1086,0,966	0/1:47,38:85:99:1244,0,1624	0/1:46,71:117:99:2407,0,1426	0/1:21,18:39:99:566,0,705	0/1:43,19:62:99:566,0,1486	0/1:33,51:85:99:1740,0,1060	1/1:0,88:88:99:3368,259,0	1/1:0,53:53:99:2070,157,0	0/1:38,65:103:99:2243,0,1203	0/1:12,9:21:99:297,0,417	0/1:24,34:58:99:1152,0,752	1/1:0,80:80:99:3089,235,0	0/0:57,0:57:99:0,169,2209
Contig00044	4170676	.	G	A	212270	PASS	.	GT:AD:DP:GQ:PL	0/1:23,17:40:99:523,0,792	0/1:19,6:25:99:144,0,685	0/1:31,20:51:99:636,0,1076	0/1:27,32:59:99:1071,0,903	1/1:0,29:29:87:1119,87,0	0/0:12,0:12:36:0,36,480	1/1:0,36:36:99:1430,108,0	1/1:1,26:27:35:899,35,0	1/1:0,53:53:99:2060,157,0	1/1:0,23:23:63:830,63,0	1/1:0,32:32:90:1200,90,0	1/1:0,19:19:57:750,57,0	1/1:0,44:45:99:1679,129,0	1/1:0,32:32:96:1270,96,0	1/1:0,24:24:72:939,72,0	1/1:0,25:25:66:870,66,0	1/1:0,12:12:36:439,36,0	1/1:0,41:41:99:1630,123,0	1/1:0,28:28:84:1110,84,0	1/1:0,24:24:69:889,69,0	1/1:0,15:15:42:560,42,0	1/1:0,13:13:39:520,39,0	1/1:0,40:40:99:1579,120,0	1/1:0,35:35:99:1310,99,0	0/1:18,11:29:99:356,0,585	1/1:0,28:28:84:1110,84,0	1/1:0,25:25:75:1000,75,0	1/1:0,23:23:63:830,63,0	0/1:25,15:40:99:469,0,880	1/1:0,46:46:99:1830,138,0	1/1:0,17:17:51:670,51,0	1/1:0,39:39:99:1519,117,0	1/1:0,19:19:57:760,57,0	0/1:12,26:38:99:810,0,372	1/1:0,55:55:99:2049,157,0	1/1:0,29:29:87:1129,87,0	1/1:0,55:55:99:2150,163,0	1/1:0,65:65:99:2500,190,0	1/1:0,47:47:99:1870,141,0	1/1:0,46:46:99:1840,138,0	0/0:25,0:25:75:0,75,990	1/1:0,22:22:66:849,66,0	1/1:0,47:47:99:1840,138,0	1/1:0,43:43:99:1710,129,0	1/1:0,32:32:93:1230,93,0	1/1:0,29:29:84:1089,84,0	1/1:0,60:60:99:2359,181,0	1/1:0,15:15:45:600,45,0	1/1:0,32:32:93:1230,93,0	1/1:0,39:39:99:1550,117,0	1/1:0,31:31:87:1150,87,0	1/1:0,24:24:69:920,69,0	1/1:0,23:23:69:920,69,0	1/1:0,37:37:99:1409,108,0	1/1:0,22:22:66:880,66,0	1/1:0,34:34:96:1270,96,0	1/1:0,59:59:99:2220,169,0	1/1:0,26:26:75:969,75,0	1/1:0,59:59:99:2350,178,0	1/1:0,21:21:60:790,60,0	1/1:0,23:23:66:880,66,0	1/1:0,37:37:99:1430,108,0	1/1:0,29:29:87:1139,87,0	1/1:0,33:33:96:1249,96,0	1/1:0,29:29:84:1120,84,0	1/1:0,21:21:63:830,63,0	1/1:0,19:19:57:729,57,0	1/1:0,34:34:99:1279,99,0	1/1:0,48:48:99:1880,141,0	1/1:0,30:30:87:1150,87,0	1/1:0,80:80:99:3119,238,0	1/1:0,23:23:60:790,60,0	1/1:0,26:26:78:1030,78,0	1/1:0,46:46:99:1800,135,0	1/1:0,62:62:99:2308,178,0	0/1:11,20:31:99:649,0,350	1/1:1,25:26:38:960,38,0	1/1:0,25:25:72:939,72,0	0/1:13,27:40:99:923,0,392	1/1:0,33:33:99:1299,99,0	1/1:0,22:22:66:870,66,0	1/1:0,28:28:84:1068,84,0	1/1:0,18:18:54:710,54,0	1/1:0,22:22:66:859,66,0	0/1:8,16:24:99:526,0,248	0/0:31,0:31:93:0,93,1240	1/1:0,27:27:81:1049,81,0	1/1:0,20:20:51:670,51,0	1/1:0,28:28:84:1110,84,0	1/1:0,22:22:63:819,63,0	1/1:0,24:24:69:889,69,0	1/1:0,12:12:36:470,36,0	1/1:0,45:45:99:1780,135,0	1/1:0,23:23:69:868,69,0	1/1:0,25:25:69:920,69,0	1/1:0,19:19:57:760,57,0	1/1:0,29:29:84:1058,84,0	1/1:0,56:56:99:2119,163,0	1/1:0,42:42:99:1609,123,0	1/1:0,20:20:60:779,60,0	1/1:0,29:29:87:1160,87,0	1/1:0,30:30:87:1160,87,0	1/1:0,41:41:99:1528,120,0	1/1:0,31:31:87:1139,87,0	1/1:0,32:32:87:1119,87,0	0/0:21,0:21:63:0,63,840	0/0:27,0:27:81:0,81,1080	0/1:12,19:31:99:630,0,390	0/1:16,17:33:99:533,0,544	0/1:18,23:42:99:692,0,592	0/0:50,0:50:99:0,150,2000	0/0:48,0:50:99:0,141,1880	0/0:51,0:51:99:0,147,1960	0/0:23,0:23:69:0,69,920	0/0:12,0:12:36:0,36,480	0/0:47,0:47:99:0,138,1830	0/0:14,0:14:42:0,42,560	1/1:0,25:25:75:979,75,0	1/1:0,36:36:99:1409,108,0	1/1:0,24:24:69:899,69,0	1/1:0,48:48:99:1849,141,0	1/1:0,37:37:99:1418,111,0	1/1:0,6:6:18:240,18,0	1/1:0,29:29:84:1089,84,0	1/1:0,26:26:78:1009,78,0	1/1:0,33:33:99:1289,99,0	1/1:0,45:45:99:1680,126,0	1/1:0,22:22:60:748,60,0	1/1:0,32:32:93:1178,93,0	1/1:0,28:28:84:1120,84,0	1/1:0,37:37:99:1470,111,0	1/1:0,9:9:24:289,24,0	1/1:0,21:21:63:799,63,0	1/1:0,26:26:78:1040,78,0	1/1:0,38:38:99:1480,111,0	1/1:0,42:42:99:1649,126,0	1/1:0,27:27:78:1019,78,0	1/1:0,11:11:33:430,33,0	1/1:0,29:29:87:1160,87,0	0/0:34,0:34:99:0,102,1350	0/0:9,0:9:27:0,27,360	0/0:30,0:30:90:0,90,1190	0/0:20,0:20:60:0,60,800	0/0:38,0:38:99:0,114,1510	0/0:19,0:19:57:0,57,739	0/0:28,0:28:84:0,84,1079	0/0:14,0:14:42:0,42,560	0/0:14,0:14:42:0,42,550	0/0:31,0:31:90:0,90,1190	0/0:27,0:27:81:0,81,1080	1/1:0,23:23:63:840,63,0	1/1:0,35:35:99:1390,105,0	0/0:78,0:78:99:0,235,3120	0/1:9,16:25:99:528,0,288	0/0:10,0:10:30:0,30,400	0/0:19,0:20:57:0,57,760	0/0:26,0:26:75:0,75,1000	0/1:21,7:28:99:125,0,725	0/0:46,0:46:99:0,138,1820	0/1:11,22:33:99:770,0,330	0/1:15,34:49:99:1192,0,453	0/1:44,24:68:99:701,0,1522	1/1:0,24:24:72:960,72,0	1/1:0,23:23:69:899,69,0	1/1:0,17:17:45:569,45,0	0/1:27,17:44:99:551,0,900	1/1:0,38:38:99:1468,114,0	1/1:0,15:15:45:590,45,0	1/1:0,20:20:60:779,60,0	1/1:0,54:54:99:2098,163,0	1/1:0,38:39:99:1299,99,0	1/1:0,9:9:24:310,24,0	0/1:23,32:55:99:1104,0,744	1/1:0,28:28:84:1099,84,0	1/1:0,34:34:99:1310,99,0	1/1:0,47:47:99:1820,138,0	1/1:0,14:14:42:560,42,0	1/1:0,35:35:99:1329,102,0	1/1:0,43:43:99:1649,126,0	1/1:0,22:22:63:840,63,0	0/1:22,9:31:99:267,0,776	1/1:0,43:43:99:1649,126,0	1/1:0,44:44:99:1689,129,0	0/1:12,13:25:99:445,0,405	0/1:17,9:26:99:282,0,591	0/1:13,2:15:24:24,0,465	1/1:0,53:54:99:1938,150,0	1/1:0,19:19:54:710,54,0	1/1:0,34:35:96:1259,96,0	1/1:0,38:38:99:1489,114,0	1/1:0,69:69:99:2660,202,0	1/1:0,45:46:99:1628,126,0	1/1:0,48:49:99:1839,141,0	1/1:0,23:23:60:790,60,0	0/1:32,23:56:99:718,0,1107	1/1:0,24:24:72:929,72,0	1/1:0,35:35:99:1400,105,0	0/1:19,27:46:99:900,0,622	1/1:0,19:19:54:689,54,0	1/1:0,38:38:99:1520,114,0	1/1:0,29:29:87:1150,87,0	1/1:0,40:40:99:1550,117,0	1/1:0,44:44:99:1688,132,0	1/1:0,9:9:21:280,21,0	1/1:0,69:69:99:2609,199,0	1/1:0,51:52:99:1969,150,0	1/1:0,60:60:99:2340,178,0	0/1:6,13:19:99:426,0,186	0/1:4,12:16:99:422,0,112	0/1:45,41:86:99:1307,0,1537	0/1:13,20:33:99:693,0,384	1/1:0,18:19:51:680,51,0	0/1:23,30:53:99:983,0,764	1/1:0,13:13:39:510,39,0	0/1:17,18:36:99:584,0,564	1/1:0,48:48:99:1879,144,0	0/1:22,7:29:99:196,0,756
Contig00044	4170715	.	G	A	216696	PASS	.	GT:AD:DP:GQ:PL	0/1:23,17:40:99:526,0,755	0/1:19,6:25:99:168,0,648	0/1:31,20:51:99:647,0,1076	0/1:27,32:59:99:1048,0,869	1/1:0,29:29:87:1139,87,0	0/0:12,0:12:36:0,36,470	1/1:0,37:37:99:1459,111,0	1/1:0,26:27:78:1030,78,0	1/1:0,55:55:99:2129,163,0	1/1:0,23:23:63:830,63,0	1/1:0,32:32:96:1270,96,0	1/1:0,20:20:60:790,60,0	1/1:0,45:45:99:1760,132,0	1/1:0,33:33:99:1299,99,0	1/1:0,24:24:72:960,72,0	1/1:0,25:25:75:979,75,0	1/1:0,12:12:36:470,36,0	1/1:0,41:41:99:1640,123,0	1/1:0,28:28:84:1110,84,0	1/1:0,27:27:81:1070,81,0	1/1:0,15:15:42:560,42,0	1/1:0,13:13:39:520,39,0	1/1:0,40:40:99:1600,120,0	1/1:0,35:35:99:1390,105,0	0/1:18,11:29:99:353,0,633	1/1:0,28:28:84:1120,84,0	1/1:0,25:25:75:990,75,0	1/1:0,23:23:69:899,69,0	0/1:25,15:40:99:480,0,880	1/1:0,46:46:99:1809,138,0	1/1:0,17:17:51:659,51,0	1/1:0,40:40:99:1579,120,0	1/1:0,19:19:57:760,57,0	0/1:12,26:38:99:895,0,366	1/1:0,55:55:99:2068,160,0	1/1:0,29:29:87:1119,87,0	1/1:0,55:55:99:2169,166,0	1/1:0,66:66:99:2508,193,0	1/1:0,47:47:99:1860,141,0	1/1:0,46:46:99:1840,138,0	0/0:25,0:25:75:0,75,979	1/1:0,22:22:63:830,63,0	1/1:0,47:47:99:1840,138,0	1/1:0,44:44:99:1760,132,0	1/1:0,31:32:90:1190,90,0	1/1:0,29:29:87:1160,87,0	1/1:0,60:60:99:2319,178,0	1/1:0,16:16:48:640,48,0	1/1:0,33:33:93:1219,93,0	1/1:0,40:40:99:1590,120,0	1/1:0,31:31:93:1219,93,0	1/1:0,24:24:72:950,72,0	1/1:0,23:23:69:920,69,0	1/1:0,38:38:99:1520,114,0	1/1:0,22:22:63:840,63,0	1/1:0,34:34:93:1230,93,0	1/1:0,60:60:99:2380,181,0	1/1:0,25:26:75:1000,75,0	1/1:0,60:60:99:2279,175,0	1/1:0,21:21:60:790,60,0	1/1:0,23:23:69:920,69,0	1/1:0,37:37:99:1399,108,0	1/1:0,29:29:84:1099,84,0	1/1:0,33:33:99:1320,99,0	1/1:0,29:29:87:1150,87,0	1/1:0,21:21:63:840,63,0	1/1:0,19:19:57:760,57,0	1/1:0,35:35:99:1379,105,0	1/1:0,48:48:99:1870,141,0	1/1:0,30:30:90:1200,90,0	1/1:0,80:80:99:3110,235,0	1/1:0,22:23:57:760,57,0	1/1:0,26:26:78:1040,78,0	1/1:0,46:46:99:1769,135,0	1/1:0,62:62:99:2470,187,0	0/1:11,20:31:99:686,0,347	1/1:1,25:26:38:960,38,0	1/1:0,25:25:72:960,72,0	0/1:13,27:40:99:960,0,400	1/1:0,34:34:99:1298,102,0	1/1:0,23:23:69:910,69,0	1/1:0,28:28:84:1120,84,0	1/1:0,18:18:54:720,54,0	1/1:0,22:22:66:880,66,0	0/1:8,16:24:99:494,0,254	0/0:31,0:31:93:0,93,1230	1/1:0,28:28:81:1049,81,0	1/1:0,20:20:57:739,57,0	1/1:0,28:28:84:1089,84,0	1/1:0,22:22:66:880,66,0	1/1:0,24:24:72:950,72,0	1/1:0,12:12:36:480,36,0	1/1:0,45:45:99:1790,135,0	1/1:0,23:23:66:880,66,0	1/1:0,25:25:72:950,72,0	1/1:0,19:19:57:750,57,0	1/1:0,28:28:81:1080,81,0	1/1:0,56:56:99:2077,162,0	1/1:0,42:42:99:1670,126,0	1/1:0,20:20:60:800,60,0	1/1:0,29:29:87:1139,87,0	1/1:0,30:30:87:1139,87,0	1/1:0,41:41:99:1619,123,0	1/1:0,31:31:93:1219,93,0	1/1:0,32:32:93:1209,93,0	0/0:21,0:21:63:0,63,840	0/0:27,0:27:81:0,81,1080	0/1:12,19:31:99:633,0,353	0/1:16,17:33:99:570,0,541	0/1:19,23:42:99:786,0,586	0/0:50,0:50:99:0,147,1950	0/0:50,0:50:99:0,150,1990	0/0:50,0:51:99:0,144,1920	0/0:23,0:23:69:0,69,920	0/0:12,0:12:33:0,33,430	0/0:47,0:47:99:0,138,1840	0/0:14,0:14:42:0,42,550	1/1:0,25:25:75:990,75,0	1/1:0,36:36:99:1379,105,0	1/1:0,24:24:72:950,72,0	1/1:0,48:48:99:1910,144,0	1/1:0,37:37:99:1449,111,0	1/1:0,6:6:18:240,18,0	1/1:0,29:29:84:1099,84,0	1/1:0,26:26:78:1040,78,0	1/1:0,33:33:99:1299,99,0	1/1:0,45:45:99:1637,129,0	1/1:0,22:22:66:859,66,0	1/1:0,32:32:96:1270,96,0	1/1:0,28:28:81:1059,81,0	1/1:0,37:37:99:1459,111,0	1/1:0,9:9:27:360,27,0	1/1:0,21:21:63:830,63,0	1/1:0,26:26:78:1040,78,0	1/1:0,38:38:99:1499,114,0	1/1:0,42:42:99:1640,123,0	1/1:0,27:27:81:1059,81,0	1/1:0,11:11:33:430,33,0	1/1:0,29:29:84:1089,84,0	0/0:34,0:34:99:0,102,1360	0/0:9,0:9:27:0,27,360	0/0:30,0:30:90:0,90,1190	0/0:20,0:20:60:0,60,800	0/0:38,0:38:99:0,111,1470	0/0:19,0:19:57:0,57,750	0/0:28,0:28:78:0,78,1019	0/0:14,0:14:39:0,39,520	0/0:14,0:14:42:0,42,560	0/0:31,0:31:90:0,90,1190	0/0:27,0:27:81:0,81,1070	1/1:0,23:23:69:920,69,0	1/1:0,35:35:99:1379,105,0	0/0:78,0:78:99:0,229,3020	0/1:9,16:25:99:554,0,285	0/0:10,0:10:30:0,30,400	0/0:20,0:20:54:0,54,710	0/0:26,0:26:78:0,78,1009	0/1:21,7:28:99:151,0,722	0/0:46,0:46:99:0,135,1790	0/1:11,23:34:99:807,0,327	0/1:15,34:49:99:1202,0,453	0/1:44,24:68:99:748,0,1498	1/1:0,24:24:72:960,72,0	1/1:0,23:23:66:839,66,0	1/1:0,16:17:45:579,45,0	0/1:27,17:44:99:500,0,951	1/1:0,38:38:99:1428,111,0	1/1:0,15:15:45:579,45,0	1/1:0,20:20:60:779,60,0	1/1:0,54:54:99:2129,163,0	1/1:0,40:40:99:1489,114,0	1/1:0,9:9:27:350,27,0	0/1:23,32:55:99:1047,0,747	1/1:0,28:28:84:1120,84,0	1/1:0,34:34:99:1350,102,0	1/1:0,47:47:99:1849,141,0	1/1:0,14:14:39:489,39,0	1/1:0,35:35:99:1369,105,0	1/1:0,43:44:99:1710,129,0	1/1:0,24:24:72:950,72,0	0/1:22,9:31:99:267,0,787	1/1:0,45:45:99:1738,135,0	1/1:0,44:44:99:1668,129,0	0/1:12,13:25:99:445,0,405	0/1:17,9:26:99:285,0,554	0/1:13,2:15:35:35,0,475	1/1:1,53:54:99:2030,120,0	1/1:0,19:19:54:720,54,0	1/1:0,36:36:99:1348,105,0	1/1:0,38:38:99:1479,114,0	1/1:0,69:69:99:2700,205,0	1/1:0,47:47:99:1780,135,0	1/1:0,49:49:99:1839,141,0	1/1:0,23:23:69:899,69,0	0/1:32,24:56:99:763,0,1075	1/1:0,24:24:72:960,72,0	1/1:0,35:35:99:1390,105,0	0/1:18,27:46:99:924,0,585	1/1:0,20:20:60:779,60,0	1/1:0,38:38:99:1499,114,0	1/1:0,29:29:87:1150,87,0	1/1:0,40:40:99:1489,114,0	1/1:0,44:44:99:1630,123,0	1/1:0,9:9:27:360,27,0	1/1:0,69:69:99:2719,208,0	1/1:0,51:52:99:1990,150,0	1/1:0,60:60:99:2319,178,0	0/1:6,13:19:99:426,0,186	0/1:4,12:16:99:422,0,112	0/1:45,41:86:99:1324,0,1524	0/1:13,20:33:99:683,0,384	1/1:0,19:19:51:670,51,0	0/1:23,30:53:99:976,0,716	1/1:0,13:13:39:520,39,0	0/1:17,19:36:99:641,0,572	1/1:0,48:48:99:1910,144,0	0/1:22,8:30:99:230,0,759
Contig00044	4170958	.	A	G	103944	PASS	.	GT:AD:DP:GQ:PL	0/1:23,17:40:99:518,0,708	0/1:18,6:25:99:157,0,637	0/1:31,20:51:99:639,0,1008	0/1:27,31:59:99:1066,0,895	1/1:0,29:29:87:1139,87,0	0/0:12,0:12:33:0,33,399	0/0:37,0:37:99:0,108,1419	1/1:0,27:27:75:990,75,0	0/1:27,27:55:99:863,0,884	0/1:11,12:23:99:390,0,371	0/0:32,0:32:93:0,93,1219	1/1:0,20:20:60:769,60,0	1/1:0,45:45:99:1769,135,0	1/1:0,32:33:93:1240,93,0	1/1:0,24:24:72:960,72,0	0/1:16,9:25:99:288,0,507	0/1:8,4:12:99:124,0,263	0/1:16,25:41:99:840,0,499	0/1:19,9:28:99:276,0,676	0/1:19,8:27:99:228,0,648	0/1:7,8:15:99:265,0,225	0/1:9,4:13:99:121,0,311	0/1:21,19:40:99:640,0,689	0/1:13,22:35:99:764,0,404	0/0:29,0:29:78:0,78,1030	0/0:28,0:28:84:0,84,1099	0/1:10,15:25:99:525,0,325	0/1:16,7:23:99:203,0,513	0/0:40,0:40:99:0,120,1579	0/1:26,20:46:99:628,0,857	0/1:8,9:17:99:309,0,269	0/1:20,20:40:99:659,0,680	0/1:9,10:19:99:343,0,292	0/1:12,26:38:99:878,0,358	0/0:55,0:55:99:0,163,2108	0/0:29,0:29:87:0,87,1150	0/0:55,0:55:99:0,160,2110	0/0:67,0:67:99:0,202,2639	0/0:47,0:47:99:0,135,1759	0/1:21,25:46:99:828,0,668	0/0:25,0:25:69:0,69,879	0/1:6,16:22:99:543,0,174	0/1:21,26:47:99:828,0,657	0/1:22,22:44:99:733,0,663	0/1:18,14:32:99:456,0,556	0/0:29,0:29:87:0,87,1150	0/1:29,31:60:99:1023,0,962	0/0:16,0:16:48:0,48,630	0/1:19,13:33:99:427,0,606	0/1:16,24:40:99:772,0,502	0/1:10,21:31:99:736,0,307	1/1:0,24:24:66:870,66,0	1/1:0,23:23:66:849,66,0	1/1:0,38:38:99:1430,108,0	1/1:0,22:22:60:800,60,0	1/1:0,34:34:99:1289,99,0	1/1:0,60:60:99:2340,178,0	1/1:0,26:26:72:960,72,0	0/1:31,29:60:99:922,0,1031	1/1:0,20:20:60:779,60,0	0/0:23,0:23:69:0,69,910	0/0:37,0:37:99:0,111,1449	1/1:0,28:29:84:1099,84,0	1/1:0,33:33:96:1270,96,0	1/1:0,29:29:87:1129,87,0	1/1:0,21:21:60:790,60,0	1/1:0,19:19:54:710,54,0	1/1:0,35:35:99:1350,102,0	1/1:0,48:48:99:1849,141,0	1/1:0,30:30:87:1150,87,0	1/1:0,80:80:99:3109,238,0	0/1:5,17:23:99:604,0,134	1/1:0,26:26:78:999,78,0	1/1:0,46:46:99:1799,138,0	1/1:0,62:62:99:2449,187,0	0/0:31,0:31:90:0,90,1159	0/1:16,10:26:99:322,0,551	0/1:10,15:25:99:514,0,314	0/1:34,6:40:99:129,0,1108	0/1:14,20:34:99:643,0,403	0/1:14,9:23:99:297,0,406	0/1:9,19:28:99:665,0,265	0/0:18,0:18:54:0,54,710	0/0:22,0:22:66:0,66,828	0/0:24,0:24:66:0,66,839	0/0:31,0:31:93:0,93,1230	0/1:9,19:28:99:618,0,279	0/1:10,9:20:99:296,0,296	0/1:14,14:28:99:402,0,471	0/1:5,17:22:99:593,0,134	0/1:9,15:24:99:531,0,251	0/1:9,3:12:84:84,0,324	0/1:27,18:45:99:567,0,908	0/1:13,11:24:99:368,0,427	0/0:25,0:25:69:0,69,889	0/1:12,7:19:99:205,0,386	0/1:15,14:29:99:468,0,439	0/0:55,0:56:99:0,159,2048	0/0:42,0:42:99:0,126,1659	0/1:10,10:20:99:332,0,292	0/1:14,15:29:99:458,0,428	1/1:0,30:30:81:1070,81,0	0/1:19,22:41:99:736,0,606	0/0:31,0:31:90:0,90,1159	0/0:32,0:32:96:0,96,1270	0/0:21,0:21:60:0,60,779	0/0:27,0:27:81:0,81,1070	0/0:31,0:31:93:0,93,1219	0/0:33,0:33:93:0,93,1199	0/0:42,0:42:99:0,114,1489	0/0:50,0:50:99:0,150,1969	0/0:50,0:50:99:0,141,1870	0/0:51,0:51:99:0,150,1948	0/0:23,0:23:66:0,66,880	0/0:12,0:12:33:0,33,440	0/0:47,0:47:99:0,135,1738	0/0:14,0:14:39:0,39,499	1/1:0,25:25:66:880,66,0	1/1:0,36:36:99:1419,108,0	1/1:0,24:24:72:960,72,0	1/1:0,48:48:99:1828,141,0	1/1:0,37:37:99:1449,111,0	1/1:0,6:6:18:240,18,0	1/1:0,30:30:87:1150,87,0	1/1:0,26:26:75:990,75,0	1/1:0,33:33:96:1270,96,0	1/1:0,45:45:99:1759,135,0	0/0:22,0:22:63:0,63,799	0/0:32,0:32:90:0,90,1169	0/0:28,0:28:84:0,84,1068	0/1:22,15:37:99:489,0,748	0/0:9,0:9:24:0,24,320	0/0:21,0:21:60:0,60,790	0/0:26,0:26:78:0,78,1040	0/0:38,0:38:99:0,111,1459	0/1:26,16:42:99:503,0,903	0/0:27,0:27:75:0,75,938	0/0:11,0:11:27:0,27,360	0/0:29,0:29:87:0,87,1139	0/0:34,0:34:96:0,96,1249	0/0:9,0:9:27:0,27,360	0/0:30,0:30:87:0,87,1129	0/0:20,0:20:60:0,60,779	0/0:37,0:38:99:0,102,1329	0/0:19,0:19:54:0,54,689	0/0:28,0:28:75:0,75,979	0/0:14,0:14:36:0,36,480	0/0:14,0:14:42:0,42,539	0/0:30,0:31:87:0,87,1087	0/0:27,0:27:81:0,81,1049	0/1:13,9:23:99:294,0,423	1/1:0,35:35:99:1369,105,0	0/0:78,0:78:99:0,229,2978	0/1:9,16:25:99:517,0,267	0/0:10,0:10:24:0,24,320	0/0:19,0:20:51:0,51,628	0/0:26,0:26:75:0,75,990	0/1:24,4:28:76:76,0,865	0/0:46,0:46:99:0,135,1769	0/1:11,23:34:99:807,0,338	0/1:15,33:49:99:1118,0,459	0/0:68,0:68:99:0,193,2467	0/1:10,15:25:99:491,0,291	0/0:23,0:23:63:0,63,819	0/0:17,0:17:45:0,45,590	0/1:27,17:44:99:540,0,900	1/1:0,38:38:99:1439,111,0	1/1:0,15:15:42:550,42,0	0/1:14,6:20:99:169,0,479	0/1:27,27:54:99:853,0,853	1/1:0,40:40:99:1468,114,0	1/1:0,9:9:27:350,27,0	0/1:23,32:55:99:989,0,669	0/0:28,0:28:84:0,84,1110	1/1:0,34:34:96:1239,96,0	1/1:0,47:47:99:1759,135,0	0/1:4,10:14:99:337,0,108	0/1:21,14:35:99:458,0,687	0/1:29,15:44:99:471,0,960	0/1:14,10:24:99:291,0,491	0/0:31,0:31:93:0,93,1209	0/1:25,20:45:99:665,0,834	1/1:0,44:44:99:1599,123,0	0/0:24,0:25:72:0,72,919	0/0:26,0:26:69:0,69,899	0/0:14,0:15:36:0,36,459	0/0:54,0:54:99:0,150,1959	1/1:0,19:19:51:659,51,0	1/1:0,34:35:93:1209,93,0	0/0:38,0:38:99:0,108,1419	0/1:25,44:69:99:1265,0,756	0/1:25,22:47:99:606,0,726	0/0:46,0:47:99:0,123,1568	0/1:13,10:23:99:273,0,443	0/0:55,0:56:99:0,150,1938	0/1:15,9:24:99:291,0,480	0/1:25,10:35:99:267,0,847	0/0:46,0:46:99:0,132,1729	0/1:6,14:20:99:432,0,183	0/0:39,0:39:99:0,117,1529	0/0:28,0:29:84:0,84,1099	0/1:18,22:40:99:723,0,592	0/0:44,0:44:99:0,123,1588	1/1:0,9:9:24:310,24,0	0/1:27,42:69:99:1388,0,847	0/0:52,0:52:99:0,150,1938	1/1:0,59:60:99:2220,169,0	0/1:6,13:19:99:466,0,125	0/0:16,0:16:45:0,45,590	0/0:85,0:86:99:0,250,3248	0/0:33,0:33:96:0,96,1228	0/1:9,10:19:99:235,0,265	0/1:23,30:53:99:989,0,669	1/1:0,13:13:39:510,39,0	0/0:36,0:36:99:0,108,1419	0/1:32,16:48:99:499,0,1068	0/1:22,7:29:98:98,0,788
Contig00044	4170965	.	T	C	271475	PASS	.	GT:AD:DP:GQ:PL	1/1:0,40:40:99:1508,117,0	1/1:0,25:25:72:929,72,0	1/1:0,51:51:99:1980,150,0	1/1:0,59:59:99:2268,175,0	1/1:0,29:29:87:1160,87,0	1/1:0,12:12:36:480,36,0	1/1:0,37:37:99:1449,111,0	1/1:0,27:27:78:1030,78,0	1/1:0,55:55:99:2089,160,0	1/1:0,23:23:69:899,69,0	1/1:0,32:32:96:1280,96,0	1/1:0,20:20:60:800,60,0	1/1:0,45:45:99:1780,135,0	1/1:0,33:33:99:1320,99,0	1/1:0,24:24:72:960,72,0	1/1:0,25:25:72:950,72,0	1/1:0,12:12:36:459,36,0	1/1:0,41:41:99:1630,123,0	1/1:0,28:28:84:1110,84,0	1/1:0,27:27:81:1070,81,0	1/1:0,15:15:39:510,39,0	1/1:0,13:13:39:520,39,0	1/1:0,40:40:99:1559,120,0	1/1:0,35:35:99:1369,105,0	1/1:0,29:29:84:1079,84,0	1/1:0,28:28:81:1070,81,0	1/1:0,25:25:75:979,75,0	1/1:0,23:23:66:870,66,0	1/1:0,40:40:99:1600,120,0	1/1:0,46:46:99:1799,138,0	1/1:0,17:17:51:670,51,0	1/1:0,40:40:99:1519,117,0	1/1:0,19:19:57:729,57,0	1/1:0,38:38:99:1489,114,0	1/1:0,55:55:99:2190,166,0	1/1:0,29:29:75:969,75,0	1/1:0,54:55:99:2129,163,0	1/1:0,67:67:99:2599,199,0	1/1:0,47:47:99:1809,138,0	1/1:0,45:46:99:1780,135,0	1/1:0,25:25:72:939,72,0	1/1:0,22:22:66:859,66,0	1/1:0,47:47:99:1870,141,0	1/1:0,44:44:99:1739,132,0	1/1:0,32:32:96:1208,96,0	1/1:0,29:29:87:1160,87,0	1/1:0,60:60:99:2329,178,0	1/1:0,16:16:45:600,45,0	1/1:0,33:33:99:1289,99,0	1/1:0,40:40:99:1470,111,0	1/1:0,31:31:93:1240,93,0	1/1:0,24:24:72:919,72,0	1/1:0,23:23:69:889,69,0	1/1:0,37:38:99:1470,111,0	1/1:0,22:22:63:799,63,0	1/1:0,34:34:99:1319,102,0	1/1:0,60:60:99:2390,181,0	1/1:0,26:26:78:1030,78,0	1/1:0,60:60:99:2319,178,0	1/1:0,20:20:60:790,60,0	1/1:0,23:23:66:880,66,0	1/1:0,37:37:99:1350,102,0	1/1:0,29:29:87:1119,87,0	1/1:0,33:33:99:1310,99,0	1/1:0,29:29:84:1110,84,0	1/1:0,21:21:63:830,63,0	1/1:0,19:19:57:750,57,0	1/1:0,35:35:99:1350,102,0	1/1:0,47:48:99:1870,141,0	1/1:0,29:30:87:1129,87,0	1/1:0,80:80:99:3160,238,0	1/1:0,23:23:69:899,69,0	1/1:0,26:26:78:1030,78,0	1/1:0,46:46:99:1790,135,0	1/1:0,62:62:99:2449,187,0	1/1:0,31:31:90:1200,90,0	1/1:0,26:26:78:1030,78,0	1/1:0,25:25:75:1000,75,0	1/1:0,40:40:99:1510,114,0	1/1:0,34:34:99:1329,102,0	1/1:0,23:23:69:910,69,0	1/1:0,28:28:78:1040,78,0	1/1:0,18:18:54:720,54,0	1/1:0,22:22:66:849,66,0	1/1:0,24:24:69:910,69,0	1/1:0,31:31:93:1209,93,0	1/1:0,28:28:81:1059,81,0	1/1:0,20:20:54:699,54,0	1/1:0,28:28:78:1030,78,0	1/1:0,22:22:66:880,66,0	1/1:0,24:24:72:939,72,0	1/1:0,12:12:36:480,36,0	1/1:0,45:45:99:1710,129,0	1/1:0,24:24:72:939,72,0	1/1:0,25:25:75:969,75,0	1/1:0,19:19:57:760,57,0	1/1:0,29:29:87:1139,87,0	1/1:0,56:56:99:2180,166,0	1/1:0,42:42:99:1639,126,0	1/1:0,20:20:60:790,60,0	1/1:0,29:29:84:1089,84,0	1/1:0,30:30:81:1059,81,0	1/1:0,41:41:99:1550,117,0	1/1:0,31:31:93:1230,93,0	1/1:0,32:32:93:1199,93,0	1/1:0,21:21:57:739,57,0	1/1:0,27:27:81:1080,81,0	1/1:0,31:31:93:1219,93,0	1/1:0,33:33:99:1310,99,0	1/1:0,42:42:99:1670,126,0	1/1:0,50:50:99:1908,147,0	1/1:0,50:50:99:1860,141,0	1/1:0,51:51:99:1990,150,0	1/1:0,23:23:69:920,69,0	1/1:0,12:12:36:470,36,0	1/1:0,47:47:99:1828,141,0	1/1:0,14:14:39:489,39,0	1/1:0,25:25:75:990,75,0	1/1:0,36:36:99:1440,108,0	1/1:0,25:25:72:960,72,0	1/1:0,48:48:99:1820,138,0	1/1:0,37:37:99:1459,111,0	1/1:0,6:6:18:240,18,0	1/1:0,30:30:87:1139,87,0	1/1:0,26:26:78:1019,78,0	1/1:0,33:33:99:1320,99,0	1/1:0,45:45:99:1780,135,0	1/1:0,22:22:63:809,63,0	1/1:0,32:32:96:1270,96,0	1/1:0,28:28:84:1110,84,0	1/1:0,37:37:99:1449,111,0	1/1:0,9:9:24:320,24,0	1/1:0,21:21:60:759,60,0	1/1:0,26:26:78:1040,78,0	1/1:0,38:38:99:1449,111,0	1/1:0,42:42:99:1630,123,0	1/1:0,27:27:78:1040,78,0	1/1:0,11:11:33:419,33,0	1/1:0,29:29:84:1089,84,0	1/1:0,33:34:96:1270,96,0	1/1:0,9:9:27:360,27,0	1/1:0,30:30:90:1200,90,0	1/1:0,20:20:60:790,60,0	0/1:13,25:38:99:844,0,324	1/1:0,19:19:51:670,51,0	0/0:28,0:28:78:0,78,1030	0/1:1,13:14:1:441,0,1	1/1:0,14:14:42:560,42,0	1/1:0,31:31:90:1200,90,0	1/1:0,27:27:72:960,72,0	1/1:0,23:23:69:899,69,0	1/1:0,35:35:99:1379,105,0	1/1:0,78:78:99:3039,232,0	1/1:0,25:25:75:1000,75,0	1/1:0,10:10:30:390,30,0	1/1:0,19:20:57:739,57,0	1/1:0,26:26:78:1040,78,0	1/1:0,28:28:84:1110,84,0	0/1:20,26:46:99:891,0,662	1/1:0,34:34:96:1270,96,0	1/1:0,48:49:99:1828,141,0	1/1:0,68:68:99:2578,199,0	1/1:0,24:25:66:859,66,0	1/1:0,23:23:69:899,69,0	1/1:0,16:17:48:630,48,0	1/1:0,44:44:99:1750,132,0	1/1:0,38:38:99:1449,111,0	1/1:0,15:15:42:550,42,0	1/1:0,20:20:54:689,54,0	1/1:0,54:54:99:1959,150,0	1/1:0,40:40:99:1590,120,0	1/1:0,9:9:27:350,27,0	1/1:0,55:55:99:2108,163,0	1/1:0,28:28:84:1110,84,0	1/1:0,34:34:99:1329,102,0	1/1:0,47:47:99:1870,141,0	1/1:0,14:14:42:539,42,0	1/1:0,35:35:99:1360,102,0	1/1:0,44:44:99:1710,129,0	1/1:0,24:24:69:920,69,0	1/1:0,31:31:90:1159,90,0	1/1:0,45:45:99:1720,129,0	1/1:0,44:44:99:1698,132,0	1/1:0,25:25:72:929,72,0	1/1:0,26:26:78:1019,78,0	1/1:0,15:15:36:470,36,0	1/1:0,54:54:99:2028,156,0	1/1:0,19:19:57:760,57,0	1/1:0,35:35:99:1390,105,0	1/1:0,38:38:99:1419,108,0	1/1:0,69:69:99:2590,196,0	1/1:0,45:47:99:1698,132,0	1/1:0,46:47:99:1659,126,0	1/1:0,22:23:66:839,66,0	1/1:0,56:56:99:2199,169,0	1/1:0,24:24:69:899,69,0	1/1:0,35:35:96:1270,96,0	1/1:0,46:46:99:1769,135,0	1/1:0,20:20:57:750,57,0	1/1:0,38:39:99:1409,108,0	1/1:0,29:29:87:1139,87,0	1/1:0,40:40:99:1590,120,0	1/1:0,44:44:99:1628,126,0	1/1:0,9:9:21:280,21,0	1/1:0,69:69:99:2569,196,0	1/1:0,52:52:99:2060,157,0	1/1:0,60:60:99:2338,181,0	1/1:0,19:19:57:750,57,0	1/1:0,16:16:48:630,48,0	1/1:0,86:86:99:3159,241,0	1/1:0,33:33:90:1159,90,0	1/1:0,19:19:57:729,57,0	1/1:0,52:53:99:2049,157,0	1/1:0,13:13:39:520,39,0	1/1:0,35:36:99:1360,102,0	1/1:0,48:48:99:1820,138,0	1/1:0,29:29:81:1028,81,0
Contig00044	4170980	.	G	A	151259	PASS	.	GT:AD:DP:GQ:PL	0/1:17,23:40:99:729,0,529	0/1:6,19:25:99:685,0,154	0/1:20,31:51:99:1087,0,647	0/1:32,27:59:99:892,0,1103	0/0:29,0:29:87:0,87,1160	1/1:0,12:12:36:449,36,0	1/1:0,37:37:99:1470,111,0	0/0:27,0:27:78:0,78,1019	0/1:28,27:55:99:918,0,886	0/1:12,11:23:99:371,0,411	1/1:0,32:32:96:1270,96,0	0/0:20,0:20:57:0,57,760	0/0:45,0:45:99:0,135,1759	0/0:33,0:33:99:0,99,1299	0/0:24,0:24:72:0,72,939	0/1:9,16:25:99:565,0,285	0/1:4,8:12:99:284,0,124	0/1:25,16:41:99:517,0,877	0/1:9,19:28:99:665,0,276	0/1:8,19:27:99:679,0,239	0/1:8,7:15:99:235,0,275	0/1:4,9:13:99:321,0,121	0/1:19,21:40:99:720,0,640	0/1:22,13:35:99:415,0,775	1/1:0,29:29:87:1150,87,0	1/1:0,28:28:84:1110,84,0	0/1:15,10:25:99:325,0,525	0/1:7,16:23:99:571,0,211	1/1:0,40:40:99:1560,117,0	0/1:20,26:46:99:881,0,651	0/1:9,8:17:99:269,0,299	0/1:20,20:40:99:669,0,649	0/1:10,9:19:99:303,0,343	0/1:26,12:38:99:361,0,831	1/1:0,55:55:99:2190,166,0	1/1:0,29:29:87:1150,87,0	1/1:0,55:55:99:2110,160,0	1/1:0,67:67:99:2670,202,0	1/1:0,47:47:99:1860,141,0	0/1:24,22:46:99:721,0,822	1/1:0,25:25:75:990,75,0	0/1:16,6:22:99:174,0,563	0/1:26,21:47:99:699,0,868	0/1:22,22:44:99:711,0,751	0/1:14,18:32:99:587,0,456	1/1:0,29:29:87:1160,87,0	0/1:31,29:60:99:969,0,1060	1/1:0,16:16:48:640,48,0	0/1:13,19:33:99:664,0,424	0/1:24,16:40:99:520,0,829	0/1:21,10:31:99:307,0,747	0/0:24,0:24:72:0,72,950	0/0:23,0:23:66:0,66,880	0/0:38,0:38:99:0,114,1489	0/0:22,0:22:66:0,66,859	0/0:34,0:34:99:0,99,1310	0/0:60,0:60:99:0,181,2400	0/0:26,0:26:78:0,78,1030	0/1:29,31:60:99:1049,0,969	0/0:21,0:21:63:0,63,840	1/1:0,23:23:69:920,69,0	1/1:0,37:37:99:1459,111,0	0/0:29,0:29:87:0,87,1160	0/0:33,0:33:99:0,99,1299	0/0:28,0:29:84:0,84,1110	0/0:21,0:21:63:0,63,819	0/0:19,0:19:57:0,57,739	0/0:35,0:35:99:0,105,1400	0/0:48,0:48:99:0,144,1879	0/0:30,0:30:90:0,90,1190	0/0:80,0:80:99:0,238,3150	0/1:17,6:23:99:160,0,611	0/0:26,0:26:72:0,72,960	0/0:46,0:46:99:0,135,1800	0/0:62,0:62:99:0,184,2420	1/1:0,31:31:93:1219,93,0	0/1:10,16:26:99:562,0,322	0/1:15,10:25:99:325,0,514	0/1:6,34:40:99:1166,0,126	0/1:20,14:34:99:458,0,698	0/1:9,14:23:99:480,0,291	0/1:19,9:28:99:276,0,655	1/1:0,18:18:54:720,54,0	1/1:0,22:22:66:870,66,0	1/1:0,24:24:72:960,72,0	1/1:0,31:31:93:1219,93,0	0/1:19,9:28:99:265,0,655	0/1:10,10:20:99:303,0,343	0/1:14,14:28:99:468,0,439	0/1:17,5:22:99:134,0,604	0/1:15,9:24:99:291,0,491	0/1:3,9:12:84:324,0,84	0/1:18,27:45:99:945,0,585	0/1:11,13:24:99:448,0,368	1/1:0,25:25:75:990,75,0	0/1:7,12:19:99:423,0,212	0/1:13,15:29:99:516,0,425	1/1:0,56:56:99:2240,169,0	1/1:0,42:42:99:1670,126,0	0/1:10,10:20:99:319,0,340	0/1:15,14:29:99:436,0,516	0/0:29,0:30:84:0,84,1089	0/1:22,19:41:99:626,0,757	1/1:0,31:31:93:1230,93,0	1/1:0,32:32:96:1280,96,0	1/1:0,21:21:63:830,63,0	1/1:0,27:27:81:1070,81,0	1/1:0,31:31:90:1190,90,0	1/1:0,33:33:96:1270,96,0	1/1:0,42:42:99:1640,123,0	1/1:0,50:50:99:1940,147,0	1/1:0,50:50:99:2000,150,0	1/1:0,51:51:99:1960,147,0	1/1:0,23:23:69:910,69,0	1/1:0,12:12:33:440,33,0	1/1:0,47:47:99:1790,135,0	1/1:0,14:14:39:499,39,0	0/0:25,0:25:75:0,75,990	0/0:36,0:36:99:0,108,1419	0/0:25,0:25:75:0,75,1000	0/0:47,0:48:99:0,141,1860	0/0:37,0:37:99:0,111,1470	0/0:6,0:6:18:0,18,240	0/0:30,0:30:87:0,87,1129	0/0:26,0:26:78:0,78,1009	0/0:33,0:33:99:0,99,1310	0/0:45,0:45:99:0,135,1769	1/1:0,22:22:66:880,66,0	1/1:0,32:32:93:1240,93,0	1/1:0,28:28:84:1120,84,0	0/1:15,22:37:99:769,0,489	1/1:0,9:9:27:350,27,0	1/1:0,21:21:60:790,60,0	1/1:0,26:26:78:1040,78,0	1/1:0,38:38:99:1520,114,0	0/1:16,26:42:99:914,0,514	1/1:0,27:27:81:1070,81,0	1/1:0,11:11:33:419,33,0	1/1:0,29:29:87:1160,87,0	1/1:0,34:34:96:1270,96,0	1/1:0,9:9:27:360,27,0	1/1:0,30:30:90:1200,90,0	1/1:0,20:20:60:800,60,0	0/1:13,25:38:99:875,0,385	1/1:0,19:19:54:710,54,0	0/0:28,0:28:81:0,81,1059	1/1:1,13:14:2:480,2,0	1/1:0,14:14:42:560,42,0	1/1:0,31:31:90:1200,90,0	1/1:0,27:27:78:1040,78,0	0/1:9,14:23:99:470,0,291	0/0:35,0:35:99:0,105,1369	1/1:0,78:78:99:3049,232,0	0/1:16,9:25:99:285,0,565	1/1:0,10:10:30:390,30,0	1/1:0,20:20:60:779,60,0	1/1:0,26:26:78:1030,78,0	0/1:4,24:28:79:828,0,79	0/1:20,26:46:99:881,0,651	0/1:23,11:34:99:338,0,818	0/1:34,15:49:99:456,0,1145	1/1:0,68:68:99:2599,199,0	0/1:15,10:25:99:294,0,443	1/1:0,23:23:69:920,69,0	1/1:0,17:17:51:649,51,0	0/1:17,27:44:99:930,0,500	0/0:38,0:38:99:0,111,1459	0/0:15,0:15:42:0,42,529	0/1:6,14:20:99:500,0,169	0/1:27,27:54:99:870,0,910	0/0:40,0:40:99:0,117,1550	0/0:9,0:9:27:0,27,360	0/1:32,23:55:99:718,0,1097	1/1:0,28:28:84:1120,84,0	0/0:34,0:34:96:0,96,1259	0/0:47,0:47:99:0,138,1840	0/1:10,4:14:99:108,0,358	0/1:14,21:35:99:687,0,447	0/1:15,29:44:99:1028,0,457	0/1:10,14:24:99:488,0,328	1/1:0,31:31:93:1199,93,0	0/1:20,25:45:99:865,0,665	0/0:44,0:44:99:0,129,1689	1/1:0,25:25:75:1000,75,0	1/1:0,26:26:75:990,75,0	1/1:0,15:15:42:539,42,0	1/1:0,54:54:99:2150,163,0	0/0:19,0:19:57:0,57,729	0/0:36,0:36:99:0,102,1339	1/1:0,38:38:99:1419,108,0	0/1:44,25:69:99:792,0,1553	0/1:21,25:47:99:851,0,691	1/1:0,47:47:99:1820,138,0	0/1:9,13:23:99:454,0,283	1/1:0,56:56:99:2100,160,0	0/1:9,15:24:99:528,0,288	0/1:10,25:35:99:861,0,261	1/1:0,46:46:99:1809,138,0	0/1:14,6:20:99:183,0,463	1/1:0,39:39:99:1510,114,0	1/1:0,29:29:84:1120,84,0	0/1:22,18:40:99:603,0,723	1/1:0,44:44:99:1750,132,0	0/0:9,0:9:24:0,24,299	0/1:42,27:69:99:864,0,1304	1/1:0,52:52:99:2060,157,0	0/0:60,0:60:99:0,178,2360	0/1:13,6:19:99:183,0,453	1/1:0,16:16:45:590,45,0	1/1:0,86:86:99:3380,256,0	1/1:0,33:33:99:1310,99,0	0/1:10,9:19:99:292,0,332	0/1:30,22:53:99:687,0,1016	0/0:13,0:13:39:0,39,510	1/1:0,36:36:99:1430,108,0	0/1:16,32:48:99:1125,0,485	0/1:7,22:29:99:796,0,156
Contig00044	4170986	.	G	A	27656.6	PASS	.	GT:AD:DP:GQ:PL	0/0:39,0:40:99:0,114,1479	0/0:25,0:25:75:0,75,969	0/0:51,0:51:99:0,150,1969	0/0:58,0:59:99:0,169,2126	0/0:29,0:29:81:0,81,1070	0/0:12,0:12:36:0,36,459	0/1:15,22:37:99:769,0,489	0/0:26,0:27:78:0,78,1019	0/0:55,0:55:99:0,153,1988	0/0:23,0:23:69:0,69,899	0/0:32,0:32:96:0,96,1259	0/0:20,0:20:60:0,60,800	0/0:45,0:45:99:0,135,1790	0/0:33,0:33:96:0,96,1280	0/0:24,0:24:72:0,72,950	0/0:25,0:25:72:0,72,939	0/1:4,8:12:99:284,0,114	0/1:25,16:41:99:496,0,866	0/1:9,19:28:99:639,0,279	0/1:8,19:27:99:658,0,228	0/0:15,0:15:45:0,45,590	0/1:4,9:13:99:284,0,124	0/1:19,21:40:99:702,0,603	0/1:22,13:35:99:418,0,717	0/1:18,11:29:99:353,0,622	0/0:28,0:28:84:0,84,1110	0/0:25,0:25:75:0,75,990	0/0:23,0:23:69:0,69,889	0/1:25,15:40:99:480,0,859	0/1:20,26:46:99:823,0,644	0/1:9,8:17:99:259,0,288	0/1:20,20:40:99:669,0,659	0/1:10,9:19:99:295,0,306	0/0:38,0:38:99:0,111,1470	0/0:55,0:55:99:0,163,2098	0/0:29,0:29:84:0,84,1110	0/0:55,0:55:99:0,166,2180	0/1:22,45:67:99:1588,0,668	0/0:47,0:47:99:0,138,1820	0/0:46,0:46:99:0,138,1809	0/0:25,0:25:75:0,75,969	0/0:22,0:22:63:0,63,819	0/0:47,0:47:99:0,132,1719	0/0:43,0:44:99:0,126,1680	0/0:32,0:32:96:0,96,1259	0/0:29,0:29:87:0,87,1160	0/1:31,29:60:99:969,0,1060	0/1:11,5:16:99:141,0,392	0/1:13,20:33:99:643,0,424	0/0:40,0:40:99:0,120,1569	0/1:21,10:31:99:307,0,736	0/0:24,0:24:69:0,69,920	0/0:23,0:23:69:0,69,920	0/0:38,0:38:99:0,108,1399	0/0:22,0:22:66:0,66,880	0/0:34,0:34:99:0,102,1339	0/0:60,0:60:99:0,181,2369	0/0:26,0:26:78:0,78,1030	0/1:29,31:60:99:1063,0,943	0/0:21,0:21:63:0,63,840	0/1:13,10:23:99:331,0,440	0/1:17,20:37:99:681,0,532	0/0:29,0:29:87:0,87,1139	0/0:33,0:33:99:0,99,1310	0/0:28,0:29:84:0,84,1110	0/0:21,0:21:63:0,63,840	0/0:19,0:19:57:0,57,739	0/0:35,0:35:99:0,105,1369	0/0:48,0:48:99:0,144,1900	0/0:30,0:30:90:0,90,1190	0/0:80,0:80:99:0,241,3180	0/0:23,0:23:69:0,69,889	0/0:26,0:26:78:0,78,999	0/0:46,0:46:99:0,132,1750	0/0:62,0:62:99:0,184,2388	0/0:31,0:31:93:0,93,1230	0/0:26,0:26:75:0,75,990	0/1:15,10:25:99:325,0,525	0/0:40,0:40:99:0,111,1470	0/1:20,14:34:99:447,0,687	0/0:23,0:23:66:0,66,859	0/1:19,8:28:99:239,0,668	0/0:18,0:18:54:0,54,699	0/0:21,0:22:63:0,63,830	0/0:24,0:24:72:0,72,929	0/0:31,0:31:93:0,93,1230	0/1:19,9:28:99:279,0,628	0/1:10,10:20:99:303,0,312	0/1:14,14:28:99:465,0,476	0/1:17,5:22:99:134,0,614	0/1:15,9:24:99:251,0,510	0/1:3,9:12:84:314,0,84	0/1:18,27:45:99:934,0,574	0/1:11,13:24:99:437,0,368	0/0:25,0:25:75:0,75,979	0/0:19,0:19:54:0,54,720	0/0:28,0:29:84:0,84,1099	0/0:56,0:56:99:0,163,2119	0/0:42,0:42:99:0,126,1659	0/0:20,0:20:60:0,60,779	0/0:28,0:29:78:0,78,1019	0/0:30,0:30:90:0,90,1190	0/0:41,0:41:99:0,120,1528	0/0:31,0:31:90:0,90,1169	0/0:32,0:32:90:0,90,1190	0/0:21,0:21:60:0,60,790	0/0:27,0:27:81:0,81,1059	0/0:31,0:31:90:0,90,1190	0/0:33,0:33:96:0,96,1259	0/0:42,0:42:99:0,117,1529	0/0:50,0:50:99:0,150,1959	0/0:50,0:50:99:0,141,1828	0/0:51,0:51:99:0,150,1990	0/0:23,0:23:66:0,66,870	0/0:12,0:12:30:0,30,379	0/0:47,0:47:99:0,138,1820	0/0:14,0:14:42:0,42,529	0/0:25,0:25:72:0,72,950	0/0:36,0:36:99:0,108,1430	0/0:25,0:25:72:0,72,960	0/0:48,0:48:99:0,138,1840	0/0:37,0:37:99:0,111,1459	0/0:6,0:6:18:0,18,240	0/0:30,0:30:87:0,87,1139	0/0:26,0:26:75:0,75,1000	0/0:33,0:33:99:0,99,1299	0/0:45,0:45:99:0,132,1739	0/1:10,12:22:99:406,0,276	0/1:15,17:32:99:425,0,495	0/1:14,14:28:99:455,0,455	0/0:37,0:37:99:0,108,1419	0/1:5,4:9:99:133,0,173	0/1:12,9:21:99:266,0,336	0/1:11,15:26:99:525,0,325	0/0:38,0:38:99:0,114,1489	0/0:42,0:42:99:0,123,1619	0/0:27,0:27:78:0,78,1040	0/0:11,0:11:27:0,27,360	0/1:12,17:29:99:593,0,372	0/0:33,0:34:99:0,99,1289	0/0:9,0:9:27:0,27,360	0/0:30,0:30:90:0,90,1179	0/0:20,0:20:60:0,60,779	0/0:38,0:38:99:0,111,1459	0/0:19,0:19:51:0,51,670	0/0:28,0:28:69:0,69,910	0/0:14,0:14:42:0,42,560	0/0:14,0:14:42:0,42,539	0/0:31,0:31:90:0,90,1190	0/0:27,0:27:81:0,81,1070	0/0:23,0:23:69:0,69,920	0/0:35,0:35:99:0,105,1390	0/0:78,0:78:99:0,226,2928	0/0:25,0:25:75:0,75,969	0/0:10,0:10:27:0,27,350	0/0:19,0:20:51:0,51,639	0/0:26,0:26:78:0,78,1009	0/0:28,0:28:81:0,81,1070	0/0:46,0:46:99:0,138,1778	0/0:34,0:34:99:0,99,1320	0/0:49,0:49:99:0,141,1849	0/1:44,24:68:99:637,0,1486	0/0:25,0:25:72:0,72,908	0/1:16,7:23:99:177,0,537	0/0:17,0:17:48:0,48,619	0/0:44,0:44:99:0,132,1719	0/0:38,0:38:99:0,111,1428	0/0:15,0:15:39:0,39,510	0/0:20,0:20:57:0,57,719	0/0:53,0:54:99:0,150,1907	0/0:40,0:40:99:0,117,1529	0/0:9,0:9:27:0,27,360	0/0:55,0:55:99:0,166,2169	0/1:11,17:28:99:575,0,335	0/0:34,0:34:99:0,102,1298	0/0:47,0:47:99:0,141,1860	0/0:14,0:14:39:0,39,499	0/0:35,0:35:99:0,102,1319	0/0:44,0:44:99:0,129,1699	0/1:10,14:24:99:488,0,328	0/0:31,0:31:90:0,90,1159	0/0:45,0:45:99:0,129,1689	0/0:44,0:44:99:0,132,1729	0/0:25,0:25:69:0,69,858	0/0:26,0:26:69:0,69,899	0/0:15,0:15:39:0,39,510	0/0:54,0:54:99:0,153,1988	0/0:19,0:19:57:0,57,729	0/0:35,0:36:99:0,102,1339	0/0:37,0:38:99:0,105,1369	0/0:68,0:69:99:0,199,2599	0/0:46,0:47:99:0,129,1710	1/1:0,47:47:99:1639,126,0	0/0:23,0:23:69:0,69,879	0/1:32,24:56:99:781,0,1091	0/1:9,15:24:99:517,0,288	0/0:35,0:35:99:0,102,1350	0/1:19,27:46:99:924,0,554	0/1:14,6:20:99:146,0,466	0/0:39,0:39:99:0,111,1439	1/1:0,29:29:87:1139,87,0	0/1:22,18:40:99:603,0,723	0/1:26,18:44:99:543,0,822	0/0:9,0:9:24:0,24,320	0/0:69,0:69:99:0,196,2538	0/0:52,0:52:99:0,153,2009	0/0:59,0:60:99:0,178,2329	0/0:19,0:19:54:0,54,710	0/0:16,0:16:42:0,42,550	0/0:86,0:86:99:0,256,3359	0/0:33,0:33:96:0,96,1270	0/1:10,9:19:99:282,0,343	0/0:52,0:53:99:0,144,1910	0/0:13,0:13:39:0,39,499	0/0:36,0:36:99:0,108,1430	0/0:47,0:48:99:0,135,1800	0/0:29,0:29:84:0,84,1079
Contig00044	4311393	.	C	A	264904	PASS	.	GT:AD:DP:GQ:PL	0/1:6,50:56:75:1774,0,75	0/1:6,38:44:99:1320,0,111	0/1:17,22:39:99:705,0,566	0/1:9,48:57:99:1701,0,192	1/1:3,44:47:21:1630,21,0	0/1:3,9:12:84:314,0,84	1/1:3,43:46:29:1590,29,0	0/1:3,14:17:69:499,0,69	1/1:2,72:74:99:2790,143,0	0/1:6,27:33:99:981,0,130	0/1:9,46:55:99:1675,0,195	0/1:8,17:25:99:605,0,245	0/1:12,31:43:99:1066,0,317	0/1:15,40:55:99:1424,0,435	0/1:3,21:24:48:758,0,48	0/1:13,12:25:99:405,0,445	1/1:2,38:40:40:1419,40,0	0/1:2,22:24:8:808,0,8	0/1:8,36:44:99:1297,0,188	0/1:1,12:13:4:404,0,4	0/1:5,14:19:99:503,0,143	0/1:5,14:19:99:466,0,146	0/1:15,34:49:99:1165,0,456	0/1:5,23:28:99:836,0,116	0/1:8,21:29:99:685,0,236	0/1:7,36:43:99:1290,0,151	0/1:10,25:35:99:884,0,295	0/1:7,13:20:99:460,0,209	0/1:2,16:18:29:549,0,29	0/1:11,27:38:99:945,0,315	0/1:3,15:18:69:499,0,69	0/1:3,10:13:81:351,0,81	0/1:4,16:20:99:580,0,100	1/1:3,40:43:9:1459,9,0	0/1:3,37:40:0:1339,0,0	0/1:1,11:12:4:404,0,4	0/1:14,61:75:99:2167,0,337	0/1:11,49:60:99:1749,0,249	0/1:6,37:43:99:1320,0,111	0/1:10,25:35:99:837,0,287	0/1:4,20:24:88:707,0,88	0/1:11,14:25:99:440,0,320	0/1:4,43:47:19:1579,0,19	0/1:7,70:77:38:2569,0,38	1/1:0,26:26:78:1019,78,0	0/1:17,41:58:99:1418,0,509	0/1:13,136:149:78:4825,0,78	0/1:4,27:31:67:966,0,67	1/1:2,37:39:37:1390,37,0	1/1:1,34:35:65:1310,65,0	0/1:4,21:25:85:754,0,85	0/1:10,14:24:99:477,0,317	1/1:1,18:19:17:670,17,0	1/1:2,47:49:64:1719,64,0	0/1:8,3:11:87:87,0,287	0/1:5,21:26:85:754,0,85	1/1:1,59:60:99:2310,141,0	0/1:7,67:74:63:2332,0,63	1/1:3,70:73:99:2680,100,0	1/1:0,13:13:39:510,39,0	0/1:10,9:19:99:266,0,346	0/1:2,23:25:5:824,0,5	0/1:2,14:16:32:512,0,32	0/1:10,27:37:99:969,0,289	0/1:5,39:44:68:1397,0,68	0/1:10,29:39:99:1032,0,283	0/1:5,11:16:99:392,0,152	0/1:8,16:24:99:568,0,248	0/1:9,41:50:99:1395,0,205	0/1:11,25:36:99:844,0,335	0/1:16,72:88:99:2574,0,375	0/1:6,23:29:99:701,0,162	0/1:11,39:50:99:1399,0,290	0/1:3,35:38:6:1286,0,6	0/1:8,37:45:99:1271,0,191	0/1:5,14:19:99:493,0,143	1/1:3,48:51:30:1750,30,0	0/1:4,14:18:99:506,0,106	0/1:8,41:49:99:1445,0,176	0/1:23,40:63:99:1411,0,720	0/1:6,32:38:99:1118,0,118	0/1:25,12:37:99:358,0,889	0/1:4,31:35:61:1040,0,61	0/1:7,22:29:99:782,0,193	0/1:2,23:25:5:845,0,5	0/1:5,35:40:80:1280,0,80	0/1:2,17:19:23:613,0,23	0/1:3,12:15:38:417,0,38	0/1:4,24:28:76:876,0,76	0/1:7,12:19:99:413,0,223	0/1:1,12:13:1:431,0,1	0/1:6,18:24:99:637,0,157	0/1:28,44:72:99:1523,0,872	0/1:3,21:24:48:768,0,48	1/1:1,43:44:92:1659,92,0	0/1:10,17:27:99:588,0,319	0/1:1,10:11:7:367,0,7	1/1:1,43:44:92:1670,92,0	0/1:5,37:42:74:1354,0,74	1/1:0,8:8:24:299,24,0	0/1:22,30:52:99:1044,0,703	0/1:16,29:45:99:1014,0,505	1/1:2,28:30:10:1030,10,0	1/1:0,15:15:45:600,45,0	0/1:2,19:21:17:697,0,17	1/1:0,25:25:75:1000,75,0	1/1:0,18:18:51:659,51,0	1/1:3,63:66:79:2380,79,0	0/1:6,16:22:99:527,0,177	0/1:9,23:32:99:813,0,264	1/1:0,44:44:99:1719,132,0	0/1:6,38:44:74:1323,0,74	0/1:8,47:55:99:1704,0,155	1/1:1,10:11:30:400,30,0	1/1:0,26:26:78:1030,78,0	0/1:14,56:70:99:1962,0,352	0/1:15,28:43:99:970,0,460	0/1:5,24:29:99:852,0,113	1/1:2,35:37:31:1320,31,0	0/1:5,17:22:99:604,0,123	1/1:3,49:52:36:1799,36,0	1/1:1,28:29:47:1080,47,0	0/1:5,10:15:99:345,0,155	0/1:4,11:15:99:385,0,115	0/1:6,19:25:99:674,0,165	1/1:2,35:37:31:1299,31,0	0/1:4,12:16:75:435,0,75	1/1:2,37:39:34:1360,34,0	0/1:3,13:16:35:465,0,35	0/1:13,41:54:99:1447,0,347	0/1:14,28:42:99:994,0,434	0/1:1,4:5:25:145,0,25	1/1:1,21:22:23:739,23,0	0/1:8,37:45:99:1297,0,177	0/1:6,25:31:99:886,0,136	1/1:0,56:56:99:2180,166,0	1/1:2,26:28:15:971,15,0	0/1:4,10:14:99:358,0,118	0/1:5,20:25:99:714,0,125	1/1:4,62:66:36:2239,36,0	1/1:2,25:27:12:931,12,0	1/1:1,58:59:99:2270,138,0	0/1:9,29:38:99:1025,0,246	0/1:10,66:76:99:2327,0,177	0/1:3,15:18:66:546,0,66	1/1:1,28:29:47:1059,47,0	1/1:1,16:17:11:600,11,0	1/1:1,17:18:14:640,14,0	0/1:4,45:49:13:1632,0,13	0/1:2,16:18:29:549,0,29	0/1:2,18:20:20:639,0,20	0/1:3,20:23:54:663,0,54	1/1:6,106:112:94:3909,94,0	1/1:1,26:27:41:979,41,0	0/1:5,37:42:66:1306,0,66	1/1:1,17:18:14:630,14,0	1/1:3,76:79:99:2910,118,0	1/1:0,67:67:99:2529,193,0	1/1:1,53:54:99:2060,123,0	0/1:5,23:28:99:778,0,119	0/1:6,28:34:99:1018,0,138	0/1:4,26:30:70:929,0,70	0/1:5,29:34:98:1047,0,98	0/1:4,31:35:58:1067,0,58	0/1:3,7:10:90:250,0,90	1/1:1,104:105:99:4048,276,0	1/1:3,46:49:24:1649,24,0	0/1:6,21:27:99:722,0,162	1/1:2,40:42:43:1439,43,0	1/1:4,79:83:99:2929,121,0	1/1:0,36:36:99:1379,105,0	0/1:6,8:14:99:268,0,188	0/1:14,87:101:99:3092,0,262	0/1:3,28:31:30:979,0,30	0/1:3,19:22:60:620,0,60	0/1:6,33:39:99:1182,0,123	0/1:4,9:13:99:284,0,124	1/1:1,28:29:44:1030,44,0	1/1:2,59:61:99:2220,101,0	0/1:3,24:27:2:872,0,2	0/1:4,18:22:94:623,0,94	1/1:2,71:73:99:2750,140,0	0/1:10,35:45:99:1244,0,265	1/1:1,23:24:32:880,32,0	1/1:2,65:67:99:2439,119,0	0/1:1,8:9:13:272,0,13	0/1:6,29:35:99:1044,0,135	0/1:4,34:38:38:1188,0,38	0/1:6,31:37:99:1108,0,118	1/1:4,68:72:54:2479,54,0	0/1:8,84:92:46:3005,0,46	1/1:1,41:42:83:1529,83,0	0/1:4,36:40:43:1272,0,43	0/1:6,6:12:99:204,0,204	0/1:18,58:76:99:2060,0,471	1/1:1,43:44:92:1649,92,0	1/1:6,86:92:34:3129,34,0	1/1:0,44:44:99:1699,129,0	0/1:3,17:20:60:610,0,60	0/1:7,42:49:99:1512,0,133	1/1:2,40:42:46:1510,46,0	1/1:0,11:11:33:430,33,0	1/1:1,40:41:80:1520,80,0	1/1:3,26:29:1:920,1,0	1/1:0,40:40:99:1520,114,0	1/1:9,134:143:99:4980,104,0	0/1:5,58:63:13:2042,0,13	0/1:2,26:28:2:851,0,2	1/1:3,46:49:38:1689,38,0	1/1:6,111:117:99:4140,109,0	1/1:1,34:35:65:1310,65,0	0/1:3,20:23:51:710,0,51	1/1:3,64:67:79:2380,79,0	1/1:0,12:12:36:480,36,0	1/1:1,45:46:99:1790,135,0	1/1:5,78:83:47:2860,47,0	0/1:5,31:36:92:1121,0,92
Contig00044	4311475	.	C	A	262931	PASS	.	GT:AD:DP:GQ:PL	0/1:6,50:56:64:1774,0,64	0/1:6,38:44:99:1367,0,108	0/1:17,22:39:99:755,0,526	0/1:9,48:57:99:1657,0,147	1/1:3,44:47:58:1659,58,0	0/1:3,9:12:87:266,0,87	1/1:3,43:46:52:1590,52,0	0/1:3,13:16:72:462,0,72	1/1:2,71:73:99:2689,137,0	0/1:6,27:33:99:970,0,120	0/1:8,47:55:99:1667,0,158	0/1:8,17:25:99:557,0,248	0/1:12,31:43:99:1074,0,354	0/1:15,40:55:99:1424,0,435	0/1:3,21:24:51:721,0,51	0/1:13,12:25:99:405,0,434	1/1:2,38:40:51:1440,51,0	0/1:2,22:24:8:808,0,8	0/1:8,36:44:99:1297,0,177	0/1:1,12:13:1:431,0,1	0/1:5,14:19:95:496,0,95	0/1:5,14:19:99:482,0,143	0/1:15,34:49:99:1208,0,358	0/1:5,23:28:99:704,0,125	0/1:8,21:29:99:695,0,236	0/1:7,36:43:99:1314,0,103	0/1:10,24:34:99:847,0,287	0/1:7,13:20:99:460,0,199	0/1:2,16:18:26:576,0,26	0/1:9,29:38:99:954,0,215	0/1:3,15:18:66:546,0,66	0/1:3,10:13:81:340,0,81	0/1:4,16:20:99:580,0,100	1/1:3,40:43:9:1449,9,0	0/1:3,37:40:0:1339,0,0	0/1:1,11:12:4:394,0,4	0/1:14,61:75:99:2207,0,297	0/1:11,49:60:99:1780,0,249	0/1:6,37:43:99:1309,0,100	0/1:10,25:35:99:884,0,284	0/1:4,20:24:54:684,0,54	0/1:10,15:25:99:457,0,328	0/1:4,43:47:19:1558,0,19	1/1:7,70:77:23:2498,23,0	1/1:0,26:26:78:999,78,0	0/1:17,41:58:99:1435,0,495	0/1:13,135:148:81:4840,0,81	0/1:4,27:31:73:902,0,73	1/1:2,37:39:37:1390,37,0	1/1:1,34:35:65:1299,65,0	0/1:4,21:25:48:758,0,48	0/1:10,14:24:99:477,0,328	1/1:1,18:19:17:670,17,0	1/1:2,45:47:58:1659,58,0	0/1:8,3:11:87:87,0,277	0/1:4,22:26:82:781,0,82	1/1:1,59:60:99:2300,141,0	0/1:7,67:74:50:2390,0,50	1/1:3,70:73:99:2639,100,0	1/1:0,13:13:39:520,39,0	0/1:10,9:19:99:306,0,295	1/1:2,22:24:3:800,3,0	0/1:2,14:16:32:491,0,32	0/1:10,27:37:99:924,0,255	0/1:5,39:44:60:1380,0,60	0/1:10,29:39:99:1046,0,225	0/1:5,10:15:99:355,0,155	0/1:8,16:24:99:568,0,248	0/1:9,41:50:99:1422,0,192	0/1:11,25:36:99:892,0,321	0/1:16,72:88:99:2577,0,317	0/1:6,22:28:99:751,0,111	0/1:11,39:50:99:1389,0,279	0/1:3,35:38:6:1275,0,6	0/1:8,37:45:99:1334,0,185	0/1:5,14:19:98:469,0,98	1/1:3,48:51:33:1790,33,0	0/1:4,14:18:69:488,0,69	0/1:8,42:50:99:1509,0,159	0/1:23,40:63:99:1400,0,710	0/1:6,31:37:99:1108,0,118	0/1:25,12:37:99:372,0,841	0/1:4,31:35:55:1104,0,55	0/1:7,22:29:99:772,0,193	0/1:2,23:25:5:845,0,5	0/1:5,35:40:80:1259,0,80	0/1:2,17:19:26:586,0,26	0/1:3,12:15:75:404,0,75	0/1:4,24:28:76:845,0,76	0/1:7,11:18:99:386,0,205	0/1:1,12:13:1:431,0,1	0/1:5,19:24:99:651,0,131	0/1:28,45:73:99:1573,0,832	0/1:3,21:24:37:747,0,37	1/1:1,43:44:99:1691,103,0	0/1:10,17:27:99:599,0,308	0/1:1,10:11:7:357,0,7	1/1:1,43:44:86:1579,86,0	0/1:5,36:41:77:1275,0,77	1/1:0,8:8:24:310,24,0	0/1:22,30:52:99:986,0,685	0/1:16,29:45:99:970,0,460	1/1:2,28:30:10:1030,10,0	1/1:0,15:15:45:590,45,0	0/1:2,19:21:17:687,0,17	1/1:0,25:25:75:979,75,0	1/1:0,18:18:51:659,51,0	1/1:3,63:66:79:2359,79,0	0/1:6,16:22:99:574,0,153	0/1:9,23:32:99:813,0,253	1/1:0,44:44:99:1739,132,0	0/1:6,37:43:99:1256,0,117	0/1:8,46:54:99:1667,0,158	1/1:1,10:11:30:379,30,0	1/1:0,26:26:78:1030,78,0	0/1:14,56:70:99:1904,0,345	0/1:14,28:43:99:946,0,416	0/1:5,23:28:99:799,0,119	1/1:2,35:37:28:1280,28,0	0/1:5,16:21:99:567,0,116	1/1:3,49:52:36:1820,36,0	1/1:1,28:29:44:1030,44,0	0/1:5,10:15:99:324,0,155	0/1:4,11:15:41:401,0,41	0/1:6,19:25:99:674,0,165	1/1:2,35:37:31:1289,31,0	0/1:4,12:16:99:395,0,115	1/1:2,37:39:37:1348,37,0	0/1:3,13:16:78:377,0,78	0/1:13,41:54:99:1393,0,353	0/1:14,28:42:99:973,0,403	0/1:1,4:5:25:145,0,25	1/1:1,21:22:26:790,26,0	0/1:8,37:45:99:1260,0,180	0/1:6,25:31:99:910,0,99	1/1:0,56:56:99:2209,169,0	1/1:2,26:28:4:950,4,0	0/1:4,10:14:99:348,0,118	0/1:5,20:25:99:714,0,125	1/1:4,61:65:36:2218,36,0	1/1:2,25:27:12:910,12,0	1/1:1,58:59:99:2209,135,0	0/1:9,29:38:99:1007,0,209	0/1:10,66:76:99:2404,0,134	0/1:3,15:18:66:536,0,66	1/1:1,28:29:47:1080,47,0	1/1:1,16:17:11:600,11,0	1/1:1,17:18:11:590,11,0	1/1:4,45:49:21:1609,21,0	0/1:2,15:17:29:528,0,29	0/1:2,18:20:20:660,0,20	0/1:3,19:22:57:647,0,57	1/1:6,104:110:85:3789,85,0	1/1:1,26:27:41:990,41,0	1/1:4,37:41:28:1259,28,0	1/1:1,17:18:8:550,8,0	1/1:3,77:80:99:2929,121,0	1/1:0,66:66:99:2578,199,0	1/1:1,53:54:99:2060,133,0	0/1:5,23:28:99:799,0,119	0/1:6,27:33:99:960,0,130	0/1:4,25:29:39:868,0,39	0/1:5,29:34:98:1027,0,98	0/1:4,31:35:44:1114,0,44	0/1:3,7:10:80:250,0,80	1/1:1,104:105:99:4008,273,0	1/1:3,46:49:24:1639,24,0	0/1:6,21:27:99:759,0,159	1/1:2,39:41:54:1480,54,0	1/1:4,79:83:99:2999,161,0	1/1:0,36:36:99:1329,102,0	0/1:5,9:14:99:284,0,103	0/1:14,87:101:99:3088,0,249	0/1:3,28:31:27:1006,0,27	0/1:3,19:22:54:684,0,54	0/1:6,33:39:99:1161,0,123	0/1:4,9:13:99:300,0,121	1/1:1,27:28:44:1019,44,0	1/1:2,58:60:98:2138,98,0	1/1:3,24:27:9:891,9,0	0/1:4,18:22:26:576,0,26	1/1:2,70:72:99:2740,174,0	0/1:10,35:45:99:1254,0,265	1/1:1,23:24:69:899,69,0	1/1:2,64:66:99:2338,113,0	0/1:1,8:9:13:293,0,13	0/1:6,29:35:99:1024,0,124	0/1:4,33:37:49:1167,0,49	0/1:6,31:37:99:1055,0,135	1/1:4,68:72:64:2479,64,0	0/1:8,84:92:6:3035,0,6	1/1:1,40:41:83:1529,83,0	0/1:4,35:39:49:1167,0,49	0/1:6,6:12:99:204,0,204	0/1:18,58:76:99:2010,0,460	1/1:1,42:43:86:1590,86,0	1/1:6,86:92:31:3089,31,0	1/1:0,43:43:99:1710,129,0	0/1:2,17:19:26:576,0,26	0/1:7,42:49:91:1441,0,91	1/1:2,39:41:54:1439,54,0	1/1:0,10:10:30:390,30,0	1/1:1,40:41:94:1529,94,0	0/1:3,26:29:22:932,0,22	1/1:0,40:40:99:1520,114,0	1/1:8,135:143:99:4977,110,0	0/1:5,58:63:3:2083,0,3	1/1:2,25:27:1:899,1,0	1/1:3,46:49:29:1559,29,0	1/1:6,111:117:99:4128,122,0	1/1:1,33:34:73:1280,73,0	1/1:3,20:23:23:729,23,0	1/1:3,64:67:82:2409,82,0	1/1:0,12:12:36:480,36,0	1/1:1,45:46:99:1760,132,0	1/1:5,77:83:41:2780,41,0	0/1:5,32:37:92:1111,0,92
Contig00044	4311480	.	G	A	254378	PASS	.	GT:AD:DP:GQ:PL	0/1:5,49:56:27:1777,0,27	0/1:6,38:44:99:1246,0,117	0/1:17,22:39:99:681,0,532	0/1:9,48:57:99:1652,0,155	1/1:3,44:47:29:1600,29,0	0/1:3,9:12:87:266,0,87	1/1:3,43:46:12:1479,12,0	0/1:3,13:16:72:472,0,72	1/1:2,71:73:99:2677,140,0	0/1:6,27:33:99:868,0,110	0/1:9,46:55:99:1633,0,195	0/1:8,17:25:99:594,0,245	0/1:12,31:43:99:1063,0,343	0/1:15,40:55:99:1387,0,438	0/1:3,21:24:51:721,0,51	0/1:13,12:25:99:394,0,445	1/1:2,38:40:37:1348,37,0	0/1:2,22:24:14:724,0,14	0/1:8,36:44:99:1192,0,194	0/1:1,12:13:1:431,0,1	0/1:5,14:19:99:419,0,149	0/1:5,14:19:99:503,0,143	0/1:15,34:49:99:1205,0,416	0/1:5,23:28:99:784,0,116	0/1:8,21:29:99:753,0,233	0/1:7,36:43:99:1209,0,120	0/1:10,24:34:99:858,0,287	0/1:7,13:20:99:423,0,223	1/1:1,16:18:8:550,8,0	0/1:11,27:38:99:969,0,268	0/1:3,15:18:69:509,0,69	0/1:3,10:13:81:361,0,81	0/1:4,16:20:92:533,0,92	1/1:3,40:43:6:1388,6,0	1/1:3,37:40:8:1279,8,0	0/1:1,11:12:7:367,0,7	0/1:14,61:75:99:2115,0,327	0/1:11,49:60:99:1685,0,266	0/1:6,37:43:99:1293,0,103	0/1:10,24:35:99:810,0,301	0/1:4,20:24:91:681,0,91	0/1:11,14:25:99:488,0,297	0/1:4,43:47:11:1511,0,11	0/1:7,70:77:26:2314,0,26	1/1:0,26:26:75:969,75,0	0/1:17,41:58:99:1466,0,495	0/1:13,135:148:87:4745,0,87	0/1:4,27:31:56:976,0,56	1/1:2,37:39:42:1310,42,0	1/1:1,34:35:59:1230,59,0	0/1:4,21:25:88:707,0,88	0/1:10,14:24:99:430,0,331	1/1:1,18:19:11:579,11,0	1/1:2,45:47:52:1569,52,0	0/1:8,3:11:87:87,0,287	0/1:4,22:26:88:697,0,88	1/1:1,59:60:99:2258,141,0	0/1:7,67:74:50:2358,0,50	1/1:3,70:73:97:2568,97,0	1/1:0,13:13:36:480,36,0	0/1:10,9:19:99:303,0,343	1/1:2,22:24:29:840,29,0	0/1:2,14:16:35:465,0,35	0/1:10,27:37:99:864,0,295	0/1:5,39:44:68:1386,0,68	0/1:10,29:39:99:991,0,283	0/1:5,10:15:99:355,0,155	0/1:8,16:24:99:510,0,251	0/1:9,40:50:99:1435,0,165	0/1:11,25:36:99:800,0,301	0/1:16,72:88:99:2459,0,371	0/1:6,22:28:99:701,0,151	0/1:11,39:50:99:1358,0,279	0/1:3,35:38:6:1255,0,6	0/1:8,37:45:99:1250,0,191	0/1:5,14:19:99:435,0,146	1/1:3,48:51:30:1708,30,0	0/1:4,14:18:98:448,0,98	0/1:8,42:50:99:1472,0,162	0/1:23,40:63:99:1390,0,710	0/1:6,31:37:99:1050,0,132	0/1:25,12:37:99:304,0,844	0/1:4,31:35:58:1067,0,58	0/1:7,22:29:99:735,0,196	0/1:2,23:25:11:761,0,11	0/1:5,35:40:72:1222,0,72	0/1:2,17:19:23:602,0,23	0/1:3,12:15:71:361,0,71	0/1:4,24:28:79:818,0,79	0/1:7,11:18:99:386,0,226	0/1:1,12:13:1:431,0,1	0/1:6,18:24:99:590,0,160	0/1:28,45:73:99:1545,0,826	0/1:3,21:24:48:768,0,48	1/1:1,43:44:89:1609,89,0	0/1:10,17:27:99:599,0,319	0/1:1,10:11:7:357,0,7	1/1:1,43:44:80:1489,80,0	0/1:5,36:41:80:1269,0,80	1/1:0,8:8:24:320,24,0	0/1:22,30:52:99:1005,0,656	0/1:16,29:45:99:933,0,474	1/1:2,28:30:44:1030,44,0	1/1:0,15:15:45:579,45,0	1/1:2,19:21:1:661,1,0	1/1:0,25:25:72:960,72,0	1/1:0,18:18:54:699,54,0	1/1:3,63:66:76:2277,76,0	0/1:6,15:22:99:530,0,140	0/1:9,23:32:99:787,0,267	1/1:0,44:44:99:1679,129,0	0/1:6,37:43:99:1266,0,117	0/1:8,46:54:99:1630,0,161	1/1:1,10:11:3:370,3,0	1/1:0,26:26:75:979,75,0	0/1:14,56:70:99:1999,0,339	0/1:15,28:43:99:949,0,400	0/1:5,23:28:99:778,0,119	1/1:2,35:37:28:1280,28,0	0/1:5,16:21:99:540,0,140	1/1:3,49:52:27:1699,27,0	1/1:1,28:29:47:1059,47,0	0/1:5,10:15:99:300,0,111	0/1:4,11:15:99:385,0,105	0/1:5,19:25:99:620,0,131	1/1:2,35:37:31:1248,31,0	0/1:4,12:16:99:432,0,112	1/1:2,37:39:31:1299,31,0	0/1:3,13:16:64:414,0,64	0/1:13,41:54:99:1399,0,361	0/1:14,28:42:99:997,0,397	0/1:1,4:5:25:145,0,25	1/1:1,21:22:26:800,26,0	0/1:8,37:45:99:1192,0,183	0/1:6,25:31:99:862,0,113	1/1:0,56:56:99:2159,166,0	1/1:2,26:28:1:910,1,0	0/1:4,10:14:99:321,0,121	0/1:5,20:25:99:688,0,128	1/1:4,61:65:46:2228,46,0	1/1:2,25:27:1:910,1,0	1/1:1,58:59:99:2209,135,0	0/1:9,29:38:99:988,0,238	0/1:10,66:76:99:2360,0,161	0/1:3,15:18:66:536,0,66	1/1:1,28:29:35:910,35,0	1/1:1,16:17:11:600,11,0	1/1:1,17:18:8:560,8,0	0/1:4,45:49:13:1611,0,13	0/1:2,15:17:29:528,0,29	0/1:2,18:20:20:650,0,20	0/1:3,19:22:57:647,0,57	1/1:6,104:110:82:3707,82,0	1/1:1,26:27:41:1000,41,0	0/1:5,36:41:43:1221,0,43	1/1:1,17:18:11:600,11,0	1/1:3,77:80:99:2679,103,0	1/1:0,66:66:99:2368,184,0	1/1:1,53:54:99:1950,113,0	0/1:5,23:28:99:731,0,122	0/1:6,27:33:99:923,0,123	0/1:4,24:29:74:744,0,74	0/1:5,29:34:90:979,0,90	0/1:4,31:35:47:1067,0,47	0/1:3,7:10:90:240,0,90	1/1:1,104:105:99:3848,261,0	1/1:3,46:49:12:1468,12,0	0/1:6,21:27:99:759,0,159	1/1:2,39:41:37:1379,37,0	1/1:4,79:83:78:2778,78,0	1/1:0,36:36:96:1249,96,0	0/1:6,8:14:99:183,0,194	0/1:14,87:101:99:3024,0,265	0/1:3,28:31:30:969,0,30	0/1:3,19:22:57:657,0,57	0/1:6,33:39:99:1155,0,115	0/1:4,9:13:99:274,0,124	1/1:1,27:28:41:979,41,0	1/1:2,58:60:95:2098,95,0	0/1:3,24:27:39:879,0,39	0/1:4,18:22:86:607,0,86	1/1:2,70:72:99:2639,168,0	0/1:10,35:45:99:1197,0,257	1/1:1,23:24:40:840,40,0	1/1:2,63:65:99:2347,150,0	0/1:1,8:9:16:256,0,16	0/1:6,29:35:99:1034,0,135	0/1:4,33:37:24:1033,0,24	0/1:6,31:37:99:1013,0,135	1/1:4,66:72:62:2319,62,0	0/1:8,84:92:9:2967,0,9	1/1:1,40:41:74:1419,74,0	0/1:4,35:39:55:1104,0,55	0/1:6,6:12:99:194,0,204	0/1:18,58:76:99:2016,0,447	1/1:1,42:43:83:1550,83,0	1/1:6,86:92:31:3069,31,0	1/1:0,43:43:99:1659,126,0	0/1:3,15:19:29:549,0,29	0/1:7,42:49:99:1465,0,136	1/1:2,39:41:37:1390,37,0	1/1:0,10:10:27:360,27,0	1/1:1,40:41:80:1479,80,0	1/1:3,26:29:12:910,12,0	1/1:0,40:40:99:1510,114,0	1/1:8,135:143:99:4937,107,0	0/1:5,58:63:22:1952,0,22	0/1:2,25:27:5:824,0,5	1/1:3,45:49:15:1539,15,0	1/1:6,111:117:99:4046,143,0	1/1:1,33:34:64:1129,64,0	0/1:3,20:23:46:636,0,46	1/1:3,64:67:73:2279,73,0	1/1:0,12:12:36:480,36,0	1/1:1,45:46:99:1599,100,0	1/1:5,78:83:81:2839,81,0	0/1:5,32:37:92:1090,0,92
Contig00044	4547848	.	A	T	13430.2	PASS	.	GT:AD:DP:GQ:PL	0/0:37,0:37:99:0,105,1379	0/0:28,0:29:81:0,81,1039	0/0:29,0:29:84:0,84,1110	0/0:36,0:36:99:0,105,1307	0/0:18,0:18:51:0,51,670	0/0:24,0:24:60:0,60,769	0/0:35,0:35:99:0,102,1350	0/0:20,1:21:57:0,57,760	1/1:0,38:38:99:1470,111,0	0/0:7,0:7:21:0,21,280	0/0:19,1:20:54:0,54,699	0/0:28,0:28:81:0,81,1039	0/1:11,16:27:99:559,0,359	0/1:21,16:37:99:518,0,708	0/0:34,0:34:96:0,96,1259	0/0:23,0:23:63:0,63,819	0/0:7,0:7:18:0,18,230	0/1:35,21:56:99:672,0,1190	0/1:17,19:36:99:641,0,561	0/1:18,15:33:99:501,0,590	0/0:23,0:23:63:0,63,809	0/0:29,0:30:84:0,84,1110	0/0:21,0:21:60:0,60,779	0/1:11,9:20:99:289,0,369	0/0:27,0:27:75:0,75,990	0/1:22,20:42:99:677,0,686	0/1:14,18:32:99:590,0,419	0/0:22,0:22:66:0,66,870	0/0:28,0:28:81:0,81,1049	0/0:42,0:42:99:0,120,1569	0/1:3,15:18:66:536,0,66	0/1:10,19:30:99:655,0,265	0/1:17,13:30:99:433,0,542	0/0:35,0:35:99:0,102,1329	0/1:10,7:17:99:229,0,339	0/0:35,0:35:99:0,99,1299	0/0:78,0:79:99:0,226,2969	0/0:47,0:47:99:0,135,1780	0/0:28,0:28:81:0,81,1059	0/0:50,0:50:99:0,150,1948	0/0:32,0:32:87:0,87,1129	0/0:26,0:26:78:0,78,999	0/0:33,0:33:96:0,96,1280	0/0:27,0:27:78:0,78,1019	0/0:27,0:27:78:0,78,1030	0/0:34,0:34:99:0,102,1329	0/0:92,0:92:99:0,259,3326	0/0:35,0:35:99:0,99,1289	0/0:22,0:22:63:0,63,799	0/0:18,0:18:54:0,54,710	0/0:32,0:32:93:0,93,1230	0/0:31,0:31:93:0,93,1219	0/0:26,1:27:72:0,72,939	0/0:23,0:23:60:0,60,790	0/0:23,0:23:66:0,66,859	0/0:25,0:25:69:0,69,868	0/0:11,0:11:33:0,33,409	0/0:22,0:22:66:0,66,870	0/0:42,0:42:99:0,123,1588	0/0:28,0:28:75:0,75,959	0/0:24,0:24:69:0,69,920	0/0:31,0:31:93:0,93,1209	0/0:46,0:46:99:0,129,1668	0/0:28,1:30:81:0,81,1049	0/0:12,0:12:36:0,36,480	0/0:36,0:36:99:0,99,1310	0/0:42,0:42:99:0,126,1649	0/0:40,0:40:99:0,108,1409	0/0:49,0:49:99:0,129,1699	0/0:47,0:47:99:0,138,1820	0/0:39,0:39:99:0,114,1510	0/0:27,0:27:75:0,75,979	0/0:44,0:44:99:0,126,1649	0/0:50,0:51:99:0,144,1879	0/0:31,0:31:87:0,87,1129	0/0:34,0:34:99:0,102,1288	0/0:40,0:40:99:0,117,1550	0/0:53,0:53:99:0,160,2100	0/0:40,0:40:99:0,111,1418	0/0:53,0:53:99:0,150,1907	0/0:27,0:27:78:0,78,1019	0/0:40,0:40:99:0,117,1529	0/0:24,0:24:63:0,63,830	0/0:18,0:18:51:0,51,670	0/0:18,0:18:54:0,54,689	0/0:28,0:28:84:0,84,1089	0/0:32,0:32:90:0,90,1169	0/0:18,0:18:54:0,54,710	0/0:23,0:23:69:0,69,910	0/0:31,0:31:90:0,90,1169	0/0:25,0:25:69:0,69,920	0/0:12,0:12:36:0,36,470	0/0:97,0:97:99:0,283,3698	0/0:29,0:29:81:0,81,1080	0/0:26,0:26:75:0,75,969	0/0:33,0:33:99:0,99,1310	0/0:35,0:35:99:0,99,1279	0/0:31,0:31:90:0,90,1190	0/0:45,0:46:99:0,132,1719	0/0:28,0:28:84:0,84,1110	0/0:55,0:55:99:0,153,1926	0/0:34,0:34:99:0,99,1299	0/0:49,0:49:99:0,138,1809	0/0:43,0:43:99:0,126,1639	0/0:35,0:35:90:0,90,1179	0/0:29,0:29:87:0,87,1139	0/0:24,0:24:63:0,63,830	0/0:29,0:29:87:0,87,1150	0/0:21,0:21:60:0,60,769	0/0:37,0:38:99:0,105,1359	0/0:32,0:32:90:0,90,1159	0/0:34,0:34:99:0,102,1350	0/0:37,0:37:99:0,108,1430	0/0:26,0:26:69:0,69,920	0/0:33,0:33:96:0,96,1270	0/0:42,0:42:99:0,123,1630	0/0:37,0:38:99:0,105,1379	0/0:14,0:14:42:0,42,550	0/0:34,0:34:99:0,99,1279	0/0:23,0:23:63:0,63,819	0/0:30,0:30:81:0,81,1059	0/0:16,0:16:48:0,48,630	0/0:11,0:11:33:0,33,419	0/0:17,0:17:48:0,48,640	0/0:57,0:57:99:0,169,2199	0/0:48,0:48:99:0,141,1787	0/0:27,0:27:75:0,75,948	0/0:6,0:6:18:0,18,230	0/0:21,0:21:60:0,60,790	0/0:30,0:30:87:0,87,1150	0/0:47,0:47:99:0,135,1759	0/0:23,0:23:57:0,57,729	0/0:25,0:25:69:0,69,899	0/0:25,0:25:66:0,66,870	0/0:41,0:41:99:0,120,1538	0/0:27,0:27:75:0,75,959	0/0:24,0:24:66:0,66,880	0/0:24,0:24:69:0,69,899	0/0:21,0:21:60:0,60,790	0/0:26,0:26:78:0,78,978	0/0:21,0:21:63:0,63,840	0/0:13,0:13:39:0,39,520	0/0:30,0:31:90:0,90,1190	0/0:50,0:50:99:0,150,1907	0/0:17,0:17:51:0,51,649	0/0:11,0:12:30:0,30,390	0/0:27,0:27:81:0,81,1049	0/0:16,0:16:48:0,48,640	0/0:34,0:34:93:0,93,1240	0/0:23,0:23:66:0,66,839	0/0:32,0:33:96:0,96,1280	0/0:21,0:21:57:0,57,750	0/0:45,0:45:99:0,129,1710	0/0:23,0:23:60:0,60,800	0/0:8,0:8:24:0,24,310	0/0:3,0:3:9:0,9,120	0/0:35,0:35:99:0,99,1310	0/0:14,0:14:42:0,42,539	0/0:30,0:30:87:0,87,1150	0/0:50,0:50:99:0,138,1799	0/0:33,0:34:93:0,93,1199	0/0:84,0:84:99:0,235,3079	0/0:25,0:26:75:0,75,990	0/1:2,10:12:44:364,0,44	0/0:8,0:8:24:0,24,310	0/0:33,0:33:96:0,96,1249	0/0:31,0:31:87:0,87,1129	0/0:20,0:20:51:0,51,680	0/0:16,0:16:48:0,48,640	0/0:20,1:21:60:0,60,790	0/1:25,33:58:99:1091,0,792	0/0:15,0:15:45:0,45,600	0/0:51,0:51:99:0,153,2009	0/0:31,0:31:93:0,93,1230	0/0:77,0:77:99:0,214,2778	0/0:53,0:54:99:0,156,2039	0/1:15,10:25:99:304,0,514	0/1:14,18:32:99:613,0,464	0/0:14,0:14:42:0,42,560	0/1:15,18:33:99:610,0,501	0/0:49,0:50:99:0,147,1898	0/0:21,0:21:63:0,63,809	0/0:29,0:29:81:0,81,1059	0/0:50,0:50:99:0,147,1929	0/0:3,0:3:6:0,6,70	0/0:6,0:6:18:0,18,240	0/0:39,0:40:99:0,108,1399	0/0:6,0:6:15:0,15,190	0/0:36,0:36:99:0,102,1319	0/0:11,0:11:33:0,33,440	0/0:53,0:54:99:0,153,2020	0/0:11,0:12:27:0,27,360	0/0:15,0:16:42:0,42,560	0/0:29,0:29:84:0,84,1089	0/0:35,0:35:93:0,93,1219	0/0:15,0:15:45:0,45,590	0/0:23,0:23:63:0,63,819	0/0:54,0:54:99:0,156,2028	0/0:17,0:17:45:0,45,569	0/0:25,0:25:72:0,72,950	0/0:41,1:43:99:0,117,1519	0/1:16,9:25:99:288,0,517	0/0:19,0:19:51:0,51,659	0/0:10,0:10:30:0,30,390	0/1:16,13:29:99:433,0,532	0/0:32,0:32:96:0,96,1270	0/0:33,0:33:96:0,96,1239	0/1:13,21:34:99:727,0,397	0/1:10,1:11:7:7,0,367	1/1:1,18:19:17:659,17,0	0/1:5,7:12:99:247,0,106	0/0:19,0:19:54:0,54,699	0/1:22,15:37:99:478,0,738	0/0:8,0:8:24:0,24,299	0/1:8,8:16:99:225,0,275	0/0:24,0:24:72:0,72,939	0/0:22,0:23:66:0,66,818
Contig00044	5542095	.	C	T	76627.1	PASS	.	GT:AD:DP:GQ:PL	0/0:62,0:62:99:0,187,2460	0/0:25,0:25:75:0,75,969	0/0:75,0:75:99:0,226,2949	0/0:61,0:61:99:0,181,2400	0/0:46,0:46:99:0,135,1769	0/0:10,0:10:30:0,30,400	0/1:22,12:34:99:378,0,767	0/0:36,0:36:99:0,108,1430	0/0:53,0:53:99:0,160,2120	1/1:0,22:22:66:846,66,0	0/0:36,0:36:99:0,108,1440	0/0:37,0:37:99:0,111,1470	0/0:45,0:45:99:0,135,1790	0/0:54,0:54:99:0,163,2150	0/0:30,0:30:87:0,87,1150	0/0:46,0:46:99:0,138,1832	0/0:14,0:14:42:0,42,560	0/0:73,0:73:99:0,220,2900	0/0:43,0:43:99:0,129,1720	0/1:23,15:38:99:452,0,772	0/0:32,0:32:96:0,96,1280	0/0:30,0:30:87:0,87,1129	1/1:0,53:53:99:2110,160,0	0/1:12,30:42:99:1026,0,357	0/0:19,0:19:51:0,51,670	0/0:55,0:55:99:0,166,2180	0/0:52,0:52:99:0,153,2009	0/0:33,0:33:96:0,96,1280	0/0:45,0:45:99:0,135,1790	1/1:0,55:55:99:2180,166,0	0/1:7,10:17:99:349,0,229	0/1:20,20:40:99:680,0,680	0/1:24,24:48:99:795,0,816	0/0:50,0:50:99:0,150,1990	0/0:67,0:67:99:0,199,2620	0/0:42,0:42:99:0,126,1680	0/0:63,0:63:99:0,190,2520	0/0:73,0:73:99:0,214,2820	0/0:33,0:33:99:0,99,1320	0/1:11,12:23:99:411,0,371	0/0:29,0:29:84:0,84,1120	0/1:11,19:30:99:652,0,313	0/1:32,58:90:99:2012,0,1012	0/1:40,29:69:99:905,0,1375	0/1:10,18:28:99:639,0,279	0/0:50,0:50:99:0,150,2000	0/0:118,0:118:99:0,355,4690	0/0:36,0:36:99:0,105,1400	0/0:41,0:41:99:0,111,1459	0/1:31,26:57:99:795,0,1064	0/0:33,0:33:99:0,99,1320	0/0:25,0:25:75:0,75,1000	0/0:32,0:32:96:0,96,1270	0/0:52,0:52:99:0,153,2030	0/0:40,0:40:99:0,117,1550	0/1:28,17:45:99:534,0,985	0/0:68,0:68:99:0,199,2630	0/1:28,17:45:99:497,0,977	0/0:45,0:45:99:0,135,1780	0/0:33,0:33:93:0,93,1219	0/1:24,19:43:99:631,0,831	0/1:20,22:42:99:746,0,637	0/0:43,0:43:99:0,129,1699	0/0:35,0:35:99:0,105,1400	0/0:27,0:27:81:0,81,1070	0/0:30,0:30:90:0,90,1190	0/0:21,0:21:63:0,63,830	0/0:38,0:38:99:0,114,1499	0/0:41,0:41:99:0,120,1600	0/0:52,0:52:99:0,153,2023	0/0:92,1:93:99:0,234,3522	0/0:21,0:21:63:0,63,819	0/0:47,0:47:99:0,141,1860	0/0:64,0:64:99:0,190,2510	0/0:36,0:36:99:0,108,1430	0/0:53,0:53:99:0,160,2110	0/1:18,13:31:99:379,0,619	0/0:49,0:49:99:0,147,1960	0/1:37,5:42:74:74,0,1323	0/1:26,30:56:99:984,0,864	1/1:0,35:35:99:1350,102,0	0/0:15,0:15:42:0,42,560	0/1:6,6:13:99:204,0,204	0/0:46,0:46:99:0,135,1790	0/0:27,0:27:81:0,81,1059	0/0:44,0:44:99:0,129,1720	0/0:47,0:47:99:0,141,1880	0/0:11,0:11:33:0,33,440	0/0:40,0:40:99:0,120,1600	0/0:33,0:33:99:0,99,1320	0/0:21,0:21:63:0,63,830	0/0:28,0:28:84:0,84,1120	0/0:90,0:90:99:0,271,3590	0/0:37,0:37:99:0,111,1470	0/1:27,24:51:99:796,0,916	0/1:19,19:38:99:646,0,646	0/0:40,0:40:99:0,120,1590	0/1:35,37:72:99:1264,0,1173	1/1:0,48:48:99:1910,144,0	0/1:21,9:30:99:270,0,750	0/1:21,32:53:99:1121,0,681	0/0:38,0:38:99:0,111,1459	0/1:16,6:22:99:177,0,524	0/0:48,0:48:99:0,144,1920	0/0:35,0:35:99:0,105,1390	0/0:37,0:37:99:0,111,1480	0/0:52,0:52:99:0,154,2040	0/0:34,0:34:99:0,99,1320	0/0:35,0:35:99:0,105,1390	0/0:68,0:68:99:0,202,2680	0/0:27,0:27:81:0,81,1080	0/0:72,0:72:99:0,211,2780	0/0:95,0:95:99:0,280,3710	0/0:36,0:36:99:0,108,1430	0/0:45,0:45:99:0,132,1760	0/0:75,0:75:99:0,226,2990	0/0:36,0:36:99:0,105,1369	0/0:33,0:33:93:0,93,1230	0/0:46,0:46:99:0,138,1840	0/0:27,0:27:81:0,81,1080	0/0:32,0:32:96:0,96,1280	0/0:45,0:45:99:0,135,1790	0/0:10,0:10:30:0,30,400	0/0:29,0:29:87:0,87,1160	0/0:38,0:38:99:0,114,1520	0/0:56,0:56:99:0,163,2150	0/0:39,0:39:99:0,117,1539	0/1:13,29:42:99:1023,0,383	1/1:1,35:36:68:1350,68,0	0/0:49,0:49:99:0,144,1910	1/1:0,49:49:99:1889,144,0	0/1:21,10:31:99:307,0,747	0/0:16,0:16:48:0,48,640	0/1:27,17:44:99:548,0,948	1/1:0,33:33:99:1299,99,0	1/1:0,42:42:99:1619,123,0	1/1:0,35:35:99:1390,105,0	1/1:0,29:29:87:1160,87,0	0/1:6,27:33:99:970,0,141	0/0:51,0:51:99:0,153,2020	0/0:50,0:50:99:0,150,1959	0/0:41,0:42:99:0,123,1630	0/0:45,0:45:99:0,135,1790	0/0:81,0:81:99:0,238,3160	0/0:17,0:17:51:0,51,670	0/0:15,0:15:39:0,39,499	0/0:23,0:23:69:0,69,910	0/0:53,0:53:99:0,160,2100	0/0:73,0:73:99:0,217,2870	0/0:26,0:26:78:0,78,1019	0/0:25,0:25:66:0,66,849	0/0:32,0:32:96:0,96,1270	0/0:102,0:102:99:0,304,4020	0/0:37,0:37:99:0,108,1419	0/0:24,0:24:66:0,66,870	0/0:13,0:13:39:0,39,520	0/0:53,0:56:99:0,160,2110	0/0:37,0:37:99:0,108,1419	0/0:68,0:68:99:0,205,2700	0/0:47,0:47:99:0,141,1870	0/0:39,0:39:99:0,114,1510	0/0:84,0:84:99:0,253,3329	1/1:0,51:51:99:2000,150,0	1/1:0,51:51:99:1969,150,0	0/1:3,15:18:69:488,0,69	1/1:0,54:54:99:2140,163,0	0/1:34,19:53:99:601,0,1190	0/1:6,23:29:99:822,0,153	0/0:39,0:39:99:0,111,1459	0/1:22,49:71:99:1699,0,659	1/1:0,73:73:99:2870,217,0	0/0:13,0:13:39:0,39,520	1/1:0,91:91:99:3569,271,0	0/1:35,26:61:99:820,0,1220	0/1:17,20:37:99:624,0,514	1/1:0,67:67:99:2620,199,0	1/1:0,9:9:27:360,27,0	0/1:27,26:53:99:881,0,900	1/1:0,67:67:99:2599,199,0	0/1:17,18:35:99:557,0,578	0/1:18,37:55:99:1233,0,513	0/1:24,33:57:99:1131,0,731	0/0:72,0:72:99:0,217,2870	0/1:24,25:49:99:856,0,755	0/0:41,0:41:99:0,117,1539	0/1:5,4:9:99:133,0,173	0/0:48,0:50:99:0,144,1889	0/1:29,15:44:99:474,0,923	0/1:18,30:48:99:1019,0,579	0/0:72,0:72:99:0,214,2830	0/0:61,1:62:99:0,144,2360	0/1:29,32:62:99:1088,0,815	0/1:25,16:41:99:520,0,829	0/0:25,0:25:69:0,69,899	0/1:28,36:64:99:1251,0,891	0/0:31,0:31:90:0,90,1192	0/1:19,27:46:99:887,0,588	0/0:61,0:61:99:0,181,2359	0/0:13,0:13:39:0,39,510	0/0:38,0:38:99:0,111,1470	0/0:80,0:80:99:0,238,3106	0/1:14,13:27:99:428,0,479	0/1:21,44:65:99:1443,0,643	0/1:8,17:25:99:568,0,248	0/0:54,0:54:99:0,153,2009	0/1:22,60:82:99:2085,0,636	0/0:92,0:92:99:0,277,3681	0/0:42,0:42:99:0,126,1649	0/0:17,0:18:51:0,51,680	0/0:69,0:69:99:0,208,2719	0/1:13,25:38:99:878,0,369	0/0:37,0:37:99:0,111,1480	0/0:107,0:107:99:0,310,4069	0/0:18,0:18:54:0,54,699	0/0:84,0:84:99:0,253,3319	0/1:42,44:86:99:1473,0,1384	0/1:13,1:14:1:1,0,441
Contig00044	5542360	.	C	T	7767.92	PASS	.	GT:AD:DP:GQ:PL	0/0:62,0:62:99:0,181,2359	0/0:25,0:25:75:0,75,990	0/0:75,0:75:99:0,226,2969	0/0:61,0:61:99:0,178,2329	0/0:46,0:46:99:0,135,1780	0/1:9,1:10:13:13,0,293	0/0:34,0:34:99:0,102,1350	0/0:36,0:36:99:0,108,1430	0/0:53,0:53:99:0,160,2110	0/0:21,0:21:60:0,60,766	0/0:36,0:36:99:0,105,1390	0/0:37,0:37:99:0,108,1440	0/0:45,0:45:99:0,135,1790	0/0:54,0:54:99:0,163,2140	0/0:30,0:30:90:0,90,1190	0/0:46,0:46:99:0,138,1821	0/0:14,0:14:42:0,42,560	0/0:73,0:73:99:0,214,2820	0/0:43,0:43:99:0,129,1710	0/0:38,0:38:99:0,111,1470	0/0:32,0:32:96:0,96,1280	0/0:30,0:30:90:0,90,1179	0/0:53,0:53:99:0,157,2070	0/0:42,0:42:99:0,126,1670	0/0:19,0:19:57:0,57,760	0/0:55,0:55:99:0,163,2150	0/0:52,0:52:99:0,153,2020	0/0:33,0:33:96:0,96,1280	0/0:45,0:45:99:0,132,1719	0/0:55,0:55:99:0,166,2190	0/0:17,0:17:51:0,51,680	0/0:40,0:40:99:0,117,1539	0/0:48,0:48:99:0,144,1900	0/0:50,0:50:99:0,144,1910	0/0:67,0:67:99:0,202,2670	0/0:42,0:42:99:0,126,1680	0/0:63,0:63:99:0,190,2500	0/0:72,0:73:99:0,217,2849	0/0:33,0:33:96:0,96,1270	0/0:23,0:23:69:0,69,910	0/1:22,7:29:99:175,0,745	0/0:30,0:30:87:0,87,1150	0/0:90,0:90:99:0,271,3590	0/0:69,0:69:99:0,208,2750	0/0:28,0:28:84:0,84,1120	0/0:50,0:50:99:0,150,2000	0/0:118,0:118:99:0,355,4700	0/0:36,0:36:99:0,108,1440	0/0:41,0:41:99:0,123,1619	0/0:57,0:57:99:0,172,2270	0/0:33,0:33:96:0,96,1270	0/0:25,0:25:75:0,75,1000	0/0:32,0:32:93:0,93,1230	0/0:53,0:53:99:0,157,2080	0/0:40,0:40:99:0,120,1600	0/0:45,0:45:99:0,135,1800	0/0:68,0:68:99:0,205,2720	0/0:45,0:45:99:0,132,1750	0/0:45,0:45:99:0,135,1790	0/0:33,0:33:99:0,99,1299	0/0:43,0:43:99:0,129,1710	0/0:43,0:43:99:0,129,1720	0/0:43,0:43:99:0,126,1670	0/0:35,0:35:99:0,102,1350	0/0:27,0:27:78:0,78,1030	0/0:30,0:30:87:0,87,1150	0/0:21,0:21:63:0,63,830	0/0:37,0:37:99:0,111,1459	0/0:41,0:41:99:0,123,1630	0/0:52,0:52:99:0,157,2049	0/0:93,0:93:99:0,280,3721	0/0:21,0:21:60:0,60,790	0/0:47,0:47:99:0,141,1860	0/0:64,0:64:99:0,190,2500	0/0:36,0:36:99:0,105,1400	0/0:53,0:53:99:0,160,2089	0/0:31,0:31:93:0,93,1230	0/0:49,0:49:99:0,144,1910	0/0:42,0:42:99:0,126,1670	0/0:56,0:56:99:0,169,2220	0/0:35,0:35:99:0,105,1400	0/0:15,0:15:42:0,42,560	0/0:13,0:13:39:0,39,520	0/0:46,0:46:99:0,138,1820	0/0:27,0:27:81:0,81,1070	0/0:44,0:44:99:0,129,1710	0/0:47,0:47:99:0,141,1880	0/0:11,0:11:33:0,33,440	0/0:40,0:40:99:0,120,1569	0/0:33,0:33:99:0,99,1320	0/0:21,0:21:63:0,63,830	0/0:27,0:27:78:0,78,1040	0/0:91,0:91:99:0,271,3590	0/0:37,0:37:99:0,111,1470	0/0:51,0:51:99:0,153,2030	0/0:38,0:38:99:0,114,1499	0/0:40,0:40:99:0,120,1579	0/0:72,0:72:99:0,214,2789	0/0:48,0:48:99:0,141,1870	0/0:30,0:30:90:0,90,1200	0/0:53,0:53:99:0,157,2060	0/0:36,0:36:99:0,108,1440	0/0:21,0:21:63:0,63,819	0/0:48,0:48:99:0,141,1860	0/0:35,0:35:99:0,105,1369	0/0:36,0:36:99:0,105,1390	0/0:52,0:52:99:0,150,1990	0/0:34,0:34:99:0,102,1360	0/1:13,20:34:99:690,0,421	0/0:68,0:68:99:0,205,2700	0/1:14,13:27:99:405,0,424	0/0:71,0:71:99:0,214,2820	0/0:94,0:95:99:0,283,3750	0/0:36,0:36:99:0,108,1430	0/1:12,33:45:99:1137,0,348	0/0:75,0:75:99:0,223,2940	0/1:16,20:36:99:637,0,487	0/0:33,0:33:99:0,99,1320	0/0:46,0:46:99:0,138,1809	0/0:27,0:27:81:0,81,1080	0/0:32,0:32:96:0,96,1259	0/0:45,0:45:99:0,135,1759	0/0:10,0:10:30:0,30,400	0/0:29,0:29:87:0,87,1150	0/0:38,0:38:99:0,114,1510	0/0:56,0:56:99:0,169,2220	0/0:39,0:39:99:0,114,1510	0/0:42,0:42:99:0,126,1649	0/0:36,0:36:99:0,105,1390	0/0:49,0:49:99:0,144,1889	0/0:49,0:49:99:0,144,1920	0/0:31,0:31:93:0,93,1240	0/0:16,0:16:45:0,45,600	0/0:44,0:44:99:0,129,1699	0/0:33,0:33:99:0,99,1310	0/0:42,0:42:99:0,126,1670	0/0:35,0:35:99:0,105,1400	0/0:29,0:29:87:0,87,1160	0/0:33,0:33:96:0,96,1280	0/0:51,0:51:99:0,153,2020	0/0:50,0:50:99:0,150,1980	1/1:0,42:42:99:1628,126,0	0/1:25,20:45:99:560,0,871	0/0:81,0:81:99:0,241,3149	0/0:17,0:17:51:0,51,659	0/1:6,8:14:99:231,0,201	0/0:22,1:23:29:0,29,830	0/0:53,0:53:99:0,160,2100	0/0:73,0:73:99:0,220,2920	0/0:25,0:25:75:0,75,979	0/1:12,13:25:99:437,0,368	1/1:0,32:32:90:1179,90,0	0/0:101,0:101:99:0,304,4030	0/1:15,21:37:99:714,0,455	0/1:14,9:23:99:223,0,494	0/0:13,0:13:39:0,39,510	0/0:56,0:56:99:0,169,2230	0/0:37,0:37:99:0,111,1459	0/0:67,0:67:99:0,202,2649	0/0:46,0:47:99:0,132,1747	0/0:39,0:39:99:0,114,1499	0/0:84,0:84:99:0,247,3260	0/0:51,0:51:99:0,147,1950	0/0:51,0:51:99:0,153,2001	0/0:18,0:18:54:0,54,710	0/0:54,0:54:99:0,160,2100	0/0:53,0:53:99:0,150,1948	0/0:29,0:29:87:0,87,1150	0/0:39,0:39:99:0,117,1519	0/0:71,0:71:99:0,211,2780	0/0:73,0:73:99:0,211,2748	0/0:13,0:13:36:0,36,459	0/0:92,0:92:99:0,274,3609	0/0:61,0:61:99:0,181,2348	0/0:37,0:37:99:0,111,1470	0/0:66,0:66:99:0,196,2600	0/0:9,0:9:27:0,27,350	0/0:53,0:53:99:0,156,2039	0/0:67,0:67:99:0,199,2620	0/0:35,0:35:99:0,105,1390	0/0:55,0:55:99:0,163,2140	0/0:57,0:57:99:0,169,2188	0/0:72,0:72:99:0,214,2809	0/0:49,0:49:99:0,147,1950	0/0:40,0:41:99:0,120,1569	0/0:8,0:8:24:0,24,310	0/0:50,0:50:99:0,147,1929	0/0:44,0:44:99:0,126,1649	0/0:49,0:49:99:0,147,1937	0/0:72,0:72:99:0,214,2809	0/0:62,0:62:99:0,184,2409	0/0:60,0:60:99:0,175,2310	0/0:41,0:41:99:0,117,1537	0/0:24,0:24:72:0,72,929	0/0:63,0:63:99:0,190,2489	0/0:31,0:31:93:0,93,1209	0/0:45,0:45:99:0,132,1739	0/0:61,0:61:99:0,181,2338	0/0:14,0:14:42:0,42,550	0/0:37,0:37:99:0,111,1470	0/0:79,0:79:99:0,229,3020	0/0:28,0:28:84:0,84,1120	0/0:65,0:65:99:0,196,2569	0/0:25,0:25:75:0,75,959	0/0:54,0:54:99:0,163,2150	0/0:82,0:82:99:0,247,3249	0/0:91,0:91:99:0,274,3620	0/0:42,0:42:99:0,123,1630	0/0:17,0:17:51:0,51,659	0/0:69,0:69:99:0,208,2729	0/0:38,0:38:99:0,111,1470	0/0:37,0:37:99:0,111,1449	0/0:106,0:106:99:0,313,4119	0/0:18,0:18:54:0,54,699	0/0:84,0:84:99:0,244,3230	0/0:86,0:86:99:0,256,3369	0/0:13,0:13:39:0,39,510
[truncated: 60,310,886 more chars]
