# Supplementary material for: Parallel adaptation prompted core-periphery divergence of Ammopiptanthus mongolicus
Source: Front Plant Sci. 2022 Aug 24;13:956374. doi: 10.3389/fpls.2022.956374 (PMC9449729; doi:10.3389/fpls.2022.956374)
Supplement: Supplementary Method — R codes and input files used in this study (zip file). [file Data_Sheet_1.ZIP › Suppl Method R analyses/Amon_no_missing_sumstats.csv]

Pop	Grp	Private	Sites	Variant_Sites	Polymorphic_Sites	%Polymorphic_Loci	Num_Indv	P	Var	StdErr	Obs_Het	Var	StdErr	Obs_Hom	Var	StdErr	Exp_Het	Var	StdErr	Exp_Hom	Var	StdErr	Pi	Var	StdErr	Fis	Var	sd
01.AG	1.Core	19	10705	10705	2864	26.75385	8	0.88392	0.0417	0.00197	0.23213	0.16675	0.00395	0.76787	0.16675	0.00395	0.12183	0.04373	0.00202	0.87817	0.04373	0.00202	0.12995	0.04975	0.00216	-0.19348	0.12455	0.352916421
02.AB	1.Core	4	10705	10705	4942	46.16534	5	0.86895	0.02928	0.00165	0.21341	0.0927	0.00294	0.78659	0.0927	0.00294	0.16921	0.04021	0.00194	0.83079	0.04021	0.00194	0.18801	0.04964	0.00215	-0.04319	0.09515	0.308463936
03.AA	1.Core	0	10705	10705	5682	53.078	7	0.86468	0.02769	0.00161	0.22043	0.08417	0.0028	0.77957	0.08417	0.0028	0.17864	0.03794	0.00188	0.82136	0.03794	0.00188	0.19238	0.044	0.00203	-0.05291	0.09256	0.30423675
04.AZA	1.Core	9	10705	10705	5872	54.85287	11	0.86051	0.02911	0.00165	0.22734	0.08446	0.00281	0.77266	0.08446	0.00281	0.18185	0.03911	0.00191	0.81815	0.03911	0.00191	0.19051	0.04293	0.002	-0.07153	0.08173	0.285884592
05.AD	1.Core	0	10705	10705	5738	53.60112	8	0.86123	0.02838	0.00163	0.23014	0.08824	0.00287	0.76986	0.08824	0.00287	0.18227	0.03873	0.0019	0.81773	0.03873	0.0019	0.19442	0.04407	0.00203	-0.06984	0.09343	0.305663213
06.EHA	1.Core	9	10705	10705	6967	65.08174	19	0.86187	0.02617	0.00156	0.2202	0.07127	0.00258	0.7798	0.07127	0.00258	0.18577	0.03565	0.00182	0.81423	0.03565	0.00182	0.19079	0.0376	0.00187	-0.05906	0.07158	0.267544389
07.WWQ	1.Core	0	10705	10705	7030	65.67025	17	0.86133	0.02621	0.00156	0.22437	0.07193	0.00259	0.77563	0.07193	0.00259	0.18645	0.0354	0.00182	0.81355	0.0354	0.00182	0.1921	0.03758	0.00187	-0.06599	0.06874	0.262183142
08.EEY	1.Core	4	10705	10705	7267	67.88417	20	0.85875	0.02602	0.00156	0.23109	0.07276	0.00261	0.76891	0.07276	0.00261	0.19056	0.03517	0.00181	0.80944	0.03517	0.00181	0.19545	0.037	0.00186	-0.07545	0.06639	0.25766257
09.AC	1.Core	2	10705	10705	7335	68.51938	9	0.84095	0.02703	0.00159	0.23383	0.07865	0.00271	0.76617	0.07865	0.00271	0.21346	0.03632	0.00184	0.78654	0.03632	0.00184	0.22602	0.04071	0.00195	0.00884	0.14639	0.382609461
10.AE	2.Peripheral	14	10705	10705	4331	40.45773	13	0.90191	0.02497	0.00153	0.16299	0.07549	0.00266	0.83701	0.07549	0.00266	0.12699	0.0339	0.00178	0.87301	0.0339	0.00178	0.13207	0.03666	0.00185	-0.05993	0.06413	0.253239018
11.BJ	2.Peripheral	26	10705	10705	4824	45.06305	12	0.88717	0.02669	0.00158	0.18625	0.07873	0.00271	0.81375	0.07873	0.00271	0.14682	0.03695	0.00186	0.85318	0.03695	0.00186	0.15321	0.04023	0.00194	-0.06731	0.06457	0.254106277
12.AF	2.Peripheral	0	10705	10705	4695	43.85801	5	0.87732	0.02877	0.00164	0.21091	0.09292	0.00295	0.78909	0.09292	0.00295	0.15773	0.03874	0.0019	0.84227	0.03874	0.0019	0.17526	0.04782	0.00211	-0.06682	0.07083	0.266139061
13.AZS	2.Peripheral	2	10705	10705	5155	48.15507	11	0.87787	0.02754	0.0016	0.18392	0.07312	0.00261	0.81608	0.07312	0.00261	0.15936	0.03801	0.00188	0.84064	0.03801	0.00188	0.16695	0.04172	0.00197	-0.02529	0.08189	0.286164288
14.BW	2.Peripheral	18	10705	10705	5739	53.61046	16	0.87623	0.02678	0.00158	0.17411	0.06761	0.00251	0.82589	0.06761	0.00251	0.16335	0.0366	0.00185	0.83665	0.0366	0.00185	0.16861	0.039	0.00191	0.00313	0.10834	0.329150422
15.EEA	2.Peripheral	18	10705	10705	6109	57.06679	12	0.85986	0.02812	0.00162	0.2269	0.08205	0.00277	0.7731	0.08205	0.00277	0.18476	0.03837	0.00189	0.81524	0.03837	0.00189	0.1928	0.04178	0.00198	-0.06894	0.08851	0.297506302
16.AZM	3.Adaptive Peri	123	10705	10705	5104	47.67865	10	0.87291	0.0283	0.00163	0.21698	0.09088	0.00291	0.78302	0.09088	0.00291	0.16528	0.03917	0.00191	0.83472	0.03917	0.00191	0.17398	0.04341	0.00201	-0.08776	0.08238	0.287019163
17.AYE	3.Adaptive Peri	45	10705	10705	5735	53.5731	12	0.86417	0.0286	0.00163	0.21542	0.07922	0.00272	0.78458	0.07922	0.00272	0.17756	0.03884	0.0019	0.82244	0.03884	0.0019	0.18528	0.04229	0.00199	-0.05975	0.07687	0.277254396
18.YL	3.Adaptive Peri	11	10705	10705	5876	54.89024	10	0.85898	0.02899	0.00165	0.23158	0.08503	0.00282	0.76842	0.08503	0.00282	0.1843	0.0392	0.00191	0.8157	0.0392	0.00191	0.194	0.04343	0.00201	-0.07348	0.07877	0.280659937
19.ZS	3.Adaptive Peri	76	10705	10705	6541	61.10229	12	0.85837	0.0276	0.00161	0.23908	0.08111	0.00275	0.76092	0.08111	0.00275	0.18795	0.03717	0.00186	0.81205	0.03717	0.00186	0.19612	0.04048	0.00194	-0.08978	0.06613	0.257157539
