# Supplementary material for: Parallel adaptation prompted core-periphery divergence of Ammopiptanthus mongolicus
Source: Front Plant Sci. 2022 Aug 24;13:956374. doi: 10.3389/fpls.2022.956374 (PMC9449729; doi:10.3389/fpls.2022.956374)
Supplement: Supplementary Method — R codes and input files used in this study (zip file). [file Data_Sheet_1.ZIP › Suppl Method R analyses/amon_var_rm_cor.txt]

	H	wc2.0_30s_srad_03	wc2.0_30s_vapr_01	wc2.0_bio_30s_02	wc2.0_bio_30s_09	wc2.0_bio_30s_13	wc2.0_bio_30s_14
AA1	1103	16881.39104	0.129999995	12.93069338	-6.687133784	46	0
AA2	1103	16881.39104	0.129999995	12.93069338	-6.687133784	46	0
AB1	1170	16638.0064	0.130111816	12.75056048	-6.532026837	49.02241795	0
AA3	1124	16793.62513	0.129999995	13.36314403	-6.797954582	46.22152475	0
AC1	1070	16774.43104	0.129999995	12.95552664	-6.599688245	47	0
AC2	1070	16775.98983	0.129999995	12.95216665	-6.598493433	47	0
AC3	1071	16769.55964	0.129999995	12.95748664	-6.600995277	47	0
AC4	1069	16707.87765	0.129999995	13.08862541	-6.661061146	46.69919993	0.302334078
AA4	1125	16806.58452	0.129999995	13.15976561	-6.777595203	46.20334332	0
AA5	1125	16805.00215	0.129999995	13.15437125	-6.778417735	46.21226748	0
AA6	1105	16866.01119	0.129999995	13.27487344	-6.766633421	45.9996002	0
EEA1	1138	16468.62012	0.140000001	13.78910468	-6.507189347	68	1
EEA2	1119	16460.01175	0.140000001	13.80327935	-6.471362423	67	1
EEA3	1119	16460.01175	0.140000001	13.80327935	-6.471362423	67	1
EEA4	1138	16468.62012	0.140000001	13.78910468	-6.507189347	68	1
EEA5	1120	16458.23409	0.140000001	13.80228065	-6.47199724	67	1
EEA6	1140	16470.2216	0.140000001	13.81993196	-6.460149234	66.78944005	1
EEA7	1131	16459.92885	0.140000001	13.7864691	-6.485548351	67.42209801	1
EEA8	1131	16459.92885	0.140000001	13.7864691	-6.485548351	67.42209801	1
EEA9	1119	16476.1004	0.140000001	13.82245114	-6.460882113	66.59960004	1
EEA10	1120	16458.23409	0.140000001	13.80228065	-6.47199724	67	1
EEA11	1140	16470.2216	0.140000001	13.81993196	-6.460149234	66.78944005	1
EEA12	1119	16476.1004	0.140000001	13.82245114	-6.460882113	66.59960004	1
AD1	1021	16762.735	0.140000001	14.01703546	-6.481342428	46	0
AD2	1075	16704.72623	0.140000001	13.81495024	-6.426659993	46	0
AB2	1223	16747.68504	0.129999995	12.49373634	-6.616376416	50	0
AB3	1144	16719.51565	0.140000001	12.90900951	-6.465786753	49	0
AD3	1074	16709.25148	0.140000001	13.80864106	-6.424419989	46	0
AD4	1074	16705.417	0.140000001	13.8164981	-6.426119995	46	0
AD5	1074	16707.62519	0.140000001	13.81332536	-6.424999993	46	0
AD6	1036	16762.735	0.140000001	14.01703546	-6.481342428	46	0
AD7	1036	16762.735	0.140000001	14.01703546	-6.481342428	46	0
AD8	1036	16762.735	0.140000001	14.01703546	-6.481342428	46	0
AB4	1217	16743.5107	0.129999995	12.50852469	-6.609170117	50	0
AB5	1223	16748.4468	0.129999995	12.48955005	-6.618086704	50	0
AF1	1309	16260.80948	0.119999997	13.43940847	-7.418662919	28	1
AF2	1320	16568.63282	0.119999997	13.08890056	-7.145333361	28	0.049600069
AF3	1311	16579.31579	0.119999997	13.10811018	-7.148833403	28	0.005200069
AF4	1316	16220.585	0.119999997	13.56400674	-7.454189862	28	1
AF5	1330	16378.46923	0.119999997	13.32208297	-7.062250372	28.13938142	0.860618581
AC5	1070	16775.98983	0.129999995	12.95216665	-6.598493433	47	0
AC6	1089	16811.45583	0.129999995	13.08223645	-6.631094172	47	0
AC7	1089	16811.45583	0.129999995	13.08223645	-6.631094172	47	0
AC8	1089	16811.45583	0.129999995	13.08223645	-6.631094172	47	0
AC9	1089	16812.2885	0.129999995	13.07887646	-6.629451131	47	0
AA7	1105	16866.01119	0.129999995	13.27487344	-6.766633421	45.9996002	0
BW1	1296	15838.37438	0.129999995	12.32582707	-9.59462817	32	2
BW2	1274	15862.91984	0.129999995	12.36854922	-9.791587923	32.81367802	2
BW3	1284	15860.67718	0.129999995	12.35574351	-9.836327014	33	2
BW4	1292	15858.70948	0.129999995	12.34699419	-9.910228636	32.72120007	2
BW5	1287	15858.72045	0.129999995	12.28628961	-9.87905899	33	2
BW6	1284	15860.06358	0.129999995	12.38411743	-9.870180362	32.57240007	2
BW7	1286	15862.36612	0.129999995	12.39956459	-9.821234348	32.80640007	2
BW8	1283	15860.40585	0.129999995	12.41916333	-9.872819939	32.16680007	2
BW9	1313	15841.61011	0.129999995	12.29649043	-10.05298866	33	2
BW10	1309	15852.32241	0.129999995	12.31791954	-10.01542261	33	2
BW11	1318	15835.64077	0.129582094	12.28759503	-10.07394991	33	2
BW12	1310	15832.04664	0.129596563	12.24066461	-10.07455674	33	2
BW13	1303	15855.08566	0.129999995	12.23691556	-9.990374973	33	2
BW14	1334	15798.41945	0.122589228	12.21378787	-10.22464015	33.09720004	2
BW15	1331	15823.49853	0.122374551	12.27075878	-10.15982251	33	2
BW16	1328	15801.81036	0.126619796	12.18759026	-10.17164009	33.15000004	2
AE1	957	16964.98457	0.119999997	13.44700156	-7.107673389	17	0
AE2	1190	16963.05492	0.119999997	13.60866661	-7.182413288	16.97840482	0
AE3	1192	16978.1144	0.119999997	14.02516364	-7.379234445	16	0
AE4	1205	16983.54852	0.119999997	13.35692663	-7.084473186	17	0
AE5	1189	16947.1708	0.119999997	13.59587462	-7.148690552	17	0
AE6	1174	16945.132	0.119999997	13.81394456	-7.321683397	16	0
AE7	1183	16968.3908	0.119999997	13.74083114	-7.250583766	16.0232848	0
AE8	1157	16973.05361	0.119999997	14.03856163	-7.396922777	16	0
AE9	1183	16964.03334	0.119999997	13.71414536	-7.23281312	16.63988241	0
AE10	1176	16978.88896	0.119999997	13.82100479	-7.267546539	16.46830155	0
AE11	1189	16973.70384	0.119999997	13.83939867	-7.268906542	16.25446782	0
AE12	1195	16967.4442	0.119999997	13.47203176	-7.171673624	16.59980599	0
AE13	1197	16986.14197	0.119999997	13.52630999	-7.127898694	16.92880004	0
AZA1	1259	16641.8872	0.129999995	13.19993031	-6.669443171	30.73646717	0
AZA2	1073	16488.80175	0.129999995	13.5919411	-6.680111456	30.28028506	0
AZA3	1113	16479.94928	0.129999995	13.87213987	-6.651502239	30	0.012664972
AZA4	1031	16504.02345	0.129999995	13.72628545	-6.627317886	30.3365751	0
AZA5	1049	16515.50991	0.129999995	13.5817669	-6.637887176	30.05999993	0
AZA6	1047	16542.55575	0.129999995	13.53994677	-6.63294617	30.25919993	0
AZA7	1033	16531.01654	0.129999995	13.58751132	-6.604855067	30.7134893	0
AZA8	1039	16578.84494	0.129999995	13.4231456	-6.625376867	30.74698941	0
AZA9	1055	16577.19987	0.129999995	13.43839754	-6.661472194	30.58919993	0
AZA10	1066	16669.97176	0.129999995	13.06474159	-6.691366048	30.63744122	0
AZA11	1071	16692.60098	0.129999995	12.97920515	-6.315126666	30.65579996	0
AG1	1089	16368.21646	0.129999995	14.2426815	-7.02842678	40.49590533	2
AG2	1126	16407.13829	0.129999995	14.51566661	-7.351914721	40.15162749	2
AG3	1121	16402.6044	0.129999995	14.45852505	-7.218100137	40.90260513	2
AG4	1126	16420.35006	0.129999995	14.47020304	-7.247978327	40.47674488	2
AG5	1127	16407.68334	0.129999995	14.50717963	-7.371839242	40.90760007	2
AG6	1120	16382.24253	0.129999995	14.02622044	-6.990415927	40.78655301	1.816952901
AG7	1108	16392.19579	0.129999995	14.41776442	-7.077804407	40.5125344	1.932265557
AG8	1099	16403.59013	0.129999995	14.31573312	-7.122567122	40.19775996	2
AZS1	1186	16044.48052	0.119999997	14.36107661	-8.963617858	25.39843213	1
AZS2	1198	16093.88309	0.119999997	14.34447009	-9.120094136	25.07644677	1
AZS3	1190	16032.74045	0.119999997	14.35418989	-8.846400083	25.26759814	1
AZS4	1202	16014.0529	0.119999997	14.37582035	-8.774955817	25.8733567	1
AZS5	1186	16020.50507	0.119999997	14.36137465	-8.730685353	25.05072701	1
AZS6	1175	16133.91679	0.119999997	14.33095012	-8.307101754	25	1
AZS7	1192	16052.6868	0.119999997	14.37605922	-8.528093385	25.72244745	1
AZS8	1205	16126.34801	0.119999997	14.33151368	-8.260533436	26	1
AZS9	1195	16073.29754	0.119999997	14.37332945	-8.411877311	25.17440004	1
AZS10	1189	16117.0728	0.119999997	14.37438327	-8.367013253	25	1
AZS11	1206	16119.94822	0.119999997	14.33128429	-8.195613372	25.81870597	1
AYE1	1271	16958.54897	0.119999997	13.52152884	-5.847434519	22	0
AYE2	1272	16950.44942	0.119999997	13.45603447	-5.820048915	22	0
AYE3	1273	16958.33925	0.119999997	13.46603005	-5.839205042	22	0
AYE4	1270	16947.66825	0.119999997	13.44486808	-5.815224536	22	0
AYE5	1269	16938.56097	0.119999997	13.41017215	-5.805598601	22	0
AYE6	1276	16952.197	0.119999997	13.46637926	-5.828894126	22	0
AYE7	1270	16943.49911	0.119999997	13.41678098	-5.800567394	22	0
AYE8	1278	16961.832	0.119999997	13.45083001	-5.843506282	22	0
AYE9	1279	16963.18381	0.119999997	13.50065003	-5.860462222	22	0
AYE10	1282	16966.65066	0.119999997	13.55768002	-5.879924035	22	0
AYE11	1285	16961.03522	0.119999997	13.535732	-5.861321348	22	0
AYE12	1280	16955.09342	0.119999997	13.48720943	-5.842623936	22	0
AZM1	1860	16505.57505	0.119999997	11.93549046	-7.557822483	53	1
AZM2	1846	16504.04541	0.119999997	11.93401142	-7.552970476	53	1
AZM3	1854	16500.83112	0.119999997	11.93260185	-7.559135936	53.00151999	1
AZM4	1844	16502.63003	0.119999997	11.93339385	-7.551263352	53	1
AZM5	1856	16508.21132	0.119999997	11.93716768	-7.561855531	53	1
AZM6	1863	16502.41391	0.119999997	11.9339721	-7.562915687	53.00151807	1
AZM7	1849	16504.92063	0.119999997	11.93443803	-7.553980991	53	1
AZM8	1848	16501.21135	0.119999997	11.93412591	-7.554630743	53	1
AZM9	1853	16499.17512	0.119999997	11.92774527	-7.562102493	53.0047192	1
AZM10	1855	16495.22238	0.119999997	11.91339082	-7.574497212	53.0171296	1
BJ1	1832	15286.998	0.140000001	12.33493955	-6.162319123	50	1
BJ2	1840	15296.22966	0.140000001	12.35631105	-6.195153864	50.30640007	1
BJ3	1844	15279.60807	0.140000001	12.37646344	-6.215800296	50.48880007	1
BJ4	1847	15280.40917	0.140000001	12.39343573	-6.238513043	50.76720007	1
BJ5	1848	15300.84685	0.140000001	12.37199631	-6.220447836	50.53200007	1
BJ6	1854	15276.69065	0.140000001	12.40826294	-6.261949493	51.04440007	1
BJ7	1866	15273.3989	0.140000001	12.40778367	-6.294424951	51.28680007	1
BJ8	1858	15290.67419	0.140000001	12.39921173	-6.253262289	50.87040007	1
BJ9	1849	15294.83332	0.140000001	12.37462019	-6.220978211	50.54040007	1
BJ10	1843	15277.14274	0.140000001	12.38198423	-6.221682424	50.56800007	1
BJ11	1843	15270.44785	0.140000001	12.39288461	-6.221375933	50.59415075	1
BJ12	1851	15301.5261	0.140000001	12.37656924	-6.227588962	50.59200007	1
YL1	1371	16337.76949	0.159999996	13.23675617	-5.574018844	66	1
YL2	1357	16331.58678	0.159999996	13.24368816	-5.564770146	66	1
YL3	1365	16333.91777	0.159999996	13.24320906	-5.569345944	66	1
YL4	1369	16341.25988	0.159999996	13.24427434	-5.576562811	66	1
YL5	1367	16342.40796	0.159999996	13.23861186	-5.577535333	66	1
YL6	1376	16346.39752	0.159999996	13.24278741	-5.58103704	66	1
YL7	1369	16344.47583	0.159999996	13.23627085	-5.578461823	66	1
YL8	1373	16334.23686	0.159999996	13.22767209	-5.57460989	66	1
YL9	1363	16331.34947	0.159999996	13.24566812	-5.57095198	66	1
YL10	1359	16332.65697	0.159999996	13.24031331	-5.563314658	66	1
ZS1	1630	15563.55595	0.159671996	12.75781933	-5.578233308	53.03280007	0.967199933
ZS2	1614	15563.72743	0.159971996	12.77125895	-5.575473297	53.00280007	0.997199933
ZS3	1616	15566.14601	0.159999996	12.7819373	-5.581740902	53	1
ZS4	1608	15566.09984	0.159767996	12.77103603	-5.583993278	53.02320007	0.976799933
ZS5	1609	15557.22401	0.159999996	12.76356108	-5.563768526	53	1
ZS6	1617	15570.81512	0.159803996	12.78819919	-5.595011281	53.01960007	0.980399933
ZS7	1613	15560.38921	0.159999996	12.81905615	-5.587999521	53	1
ZS8	1617	15575.31376	0.159899996	12.8062113	-5.604370608	53.01000007	0.989999933
ZS9	1611	15562.26121	0.159999996	12.83949828	-5.597494296	53	1
ZS10	1620	15567.63917	0.158759997	12.73348653	-5.598933291	53.12400007	0.875999933
ZS11	1625	15572.3439	0.158771997	12.7544642	-5.612506191	53.12280007	0.877199933
ZS12	1607	15551.29601	0.159999996	12.7752567	-5.56091979	53	1
EHA1	1199	16467.01731	0.129999995	13.34922854	-7.446023869	45.80160007	1
EHA2	1185	16473.8558	0.129999995	13.4103808	-7.450000158	45.91810115	1
EHA3	1192	16461.18242	0.129999995	13.42578711	-7.453529387	46	1
EHA4	1212	16478.66905	0.129999995	13.30116293	-7.427173356	45.81520004	1
EHA5	1205	16477.74344	0.129999995	13.27072396	-7.396351268	45.01036	1
EHA6	1180	16476.72883	0.129999995	13.41372667	-7.449374574	45.94883398	1
EHA7	1187	16467.78793	0.129999995	13.49288965	-7.483853876	46	1
EHA8	1191	16462.89179	0.129999995	13.54703277	-7.502696841	46	1
EHA9	1184	16493.40425	0.129999995	13.33601081	-7.433588575	45.04680007	1
EHA10	1192	16456.8688	0.129999995	13.60291339	-7.501013275	46	1
EHA11	1196	16484.01861	0.129999995	13.55294009	-7.508993297	46	1
EHA12	1203	16469.94981	0.129999995	13.43608656	-7.473810059	46	1
EHA13	1191	16469.18421	0.129999995	13.45264732	-7.458760111	46	1
EHA14	1209	16467.2273	0.129999995	13.29496829	-7.390888481	45.11510367	1
EHA15	1176	16458.85942	0.129999995	13.34660736	-7.441440086	45.08035331	1
EHA16	1194	16473.124	0.129999995	13.56173327	-7.511957409	46	1
EHA17	1194	16473.124	0.129999995	13.56173327	-7.511957409	46	1
EHA18	1195	16470.724	0.129999995	13.56939328	-7.511958913	46	1
EHA19	1192	16456.1212	0.129999995	13.60556339	-7.500077382	46	1
EEY1	1150	16391.79431	0.129999995	13.52031144	-7.135103247	43.81419525	1
EEY2	1159	16402.57861	0.129999995	13.50612195	-7.12597325	44	1
EEY3	1139	16383.53427	0.129999995	13.47477371	-7.062533502	44	1
EEY4	1137	16374.98466	0.129999995	13.36594573	-7.114900093	43.31524439	1
EEY6	1131	16374.80072	0.129999995	13.21852045	-7.107759888	43.01704962	1
EEY7	1152	16377.32579	0.129999995	13.51414252	-7.086890207	44	1
EEY8	1167	16392.70605	0.129999995	13.48052639	-7.083640401	44	1
EEY9	1139	16360.86445	0.129999995	13.42624569	-7.106660148	43.7872481	1
EEY10	1161	16417.86639	0.129999995	13.48595276	-7.131893177	44	1
EEY11	1168	16418.60928	0.129999995	13.42407195	-7.104253309	44	1
EEY12	1174	16418.67522	0.129999995	13.36659092	-7.077770444	44.00022	1
EEY13	1175	16415.35008	0.129999995	13.33973047	-7.056373417	44	1
EEY14	1172	16415.45246	0.129999995	13.3822297	-7.082974811	44	1
EEY15	1178	16416.68388	0.129999995	13.30074263	-7.034593768	44.01242116	1
EEY16	1179	16417.30155	0.129999995	13.3383127	-7.06640316	44	1
EEY17	1136	16424.744	0.129999995	13.46391566	-7.208715576	43.02693378	1
EEY18	1135	16332.01606	0.129999995	13.32164936	-7.094019995	43.39349927	1
EEY19	1176	16420.11059	0.129999995	13.33744296	-7.065773636	44.04961155	1
EEY20	1191	16481.1575	0.129999995	13.18049303	-7.016413795	44.87200007	0.790371149
EEY21	1196	16520.29466	0.129999995	13.11712846	-7.001284039	44.89744126	0.42239996
WWQ1	1270	16611.99316	0.129999995	12.64091949	-6.895428701	48	0
WWQ2	1298	16597.18058	0.129999995	12.76252435	-7.050193882	47.75203493	0.136834892
WWQ3	1312	16637.06196	0.129999995	12.53073322	-6.095769138	48	0
WWQ4	1311	16623.06756	0.129999995	12.57306523	-6.594865067	48	0
WWQ5	1307	16604.30165	0.129999995	12.67851099	-7.057651633	47.96790339	0.026303346
WWQ6	1313	16594.81054	0.129999995	12.76134317	-7.04940643	47.78158757	0.166387529
WWQ7	1275	16577.11006	0.129999995	13.13686894	-7.037980647	47.00941954	0.356800069
WWQ8	1261	16537.05672	0.129999995	13.32403416	-7.035462827	47	0.664000069
WWQ9	1266	16592.68305	0.129999995	13.30047128	-7.04595426	47	0.190000069
WWQ10	1254	16490.9316	0.129999995	13.41977998	-7.033000402	47	1
WWQ12	1278	16614.27126	0.129999995	13.02582989	-7.043137543	47.01452525	0
WWQ13	1249	16562.56369	0.129999995	13.50033151	-7.034884193	47	0.906954883
WWQ14	1258	16485.8952	0.129999995	13.36319999	-7.028208867	47	1
WWQ15	1275	16625.14912	0.129999995	13.18759615	-7.051753332	47	0
WWQ16	1268	16635.90374	0.129999995	13.35525032	-7.050260017	47	0.121574056
WWQ17	1255	16591.64434	0.129999995	13.45857612	-7.037046459	47	0.777216633
WWQ18	1251	16553.66555	0.129999995	13.48938729	-7.035257076	47	0.884581133
