# Supplementary material for: Parallel adaptation prompted core-periphery divergence of Ammopiptanthus mongolicus
Source: Front Plant Sci. 2022 Aug 24;13:956374. doi: 10.3389/fpls.2022.956374 (PMC9449729; doi:10.3389/fpls.2022.956374)
Supplement: Supplementary Method — R codes and input files used in this study (zip file). [file Data_Sheet_1.ZIP › Suppl Method R analyses/Analytic codes.R]

### Packages used in this study ###
library(devtools)
library(ggplot2)
library(vegan)
library(psych)
library(pheatmap)
library(usethis)
library(devtools)
library(LEA)


### Input data ###
allele<-read.csv("Amon_allel_freq.csv", header=T, row.names=1)
allele<-t(allele)
env<-read.csv("Amon_7var_avg.csv", header=T, row.names=1)
allenv<-cbind(allele,env)
envall<-read.csv("Amon_7env.csv", header=T, row.names=1)
GD<-read.csv("Amon_no_missing_sumstats.csv",  header=T)
Fst<-read.csv("fst.csv", header=T)
private <- read.csv("private.csv", header=T)
amon_env<-read.table("amon_var_rm_cor.txt",header=T)


#Drawing the PCA contour for determining the climate niches
boxplot(bio9 ~ pop, data = envall)
env.pca <- prcomp(formula = ~ alt+srad03+vapr01+bio2+bio9+bio13+bio14,  # predictor: altitude & 6 climatic variables
              data = envall,                          
              scale = TRUE)
summary(env.pca)
write.csv(env.pca$x, "env.pca.csv")
envpca<-read.csv("env.pca.csv", row.names=1)
head(envpca)
m <- ggplot(envpca, aes(x = PC1, y = PC2)) +
 geom_point()
m + geom_density_2d_filled(alpha = 0.7,bins = 9) +
  geom_density_2d(size = 0.5, colour = "gray",bins = 9)+
  geom_point() +
  scale_fill_brewer()
m + stat_density_2d(geom = "polygon", contour = TRUE,
  aes(fill = after_stat(level)), colour = "gray", bins = 8) +
  scale_fill_distiller(palette = "Blues", direction = 1) +
  geom_point() +
  theme_classic()

alle<-allenv[,1:10817]
head(alle)
en<-allenv[,10820:10826]
head(en)
allenv.dbrda<-capscale(alle~alt+vapr01+srad03+bio2+bio9+bio13+bio14, allenv, dist="bray")
anova(allenv.dbrda, by="margin", permutations=999)  #Type-III ANOVA, to test the marginal terms
signif.full <- anova.cca(allenv.dbrda, parallel=getOption("mc.cores")) # default is permutation=999
signif.axis <- anova.cca(allenv.dbrda, by="axis", parallel=getOption("mc.cores"))
summary(eigenvals(allenv.dbrda, model = "constrained"))
screeplot(allenv.dbrda)
vif.predictors<-vif.cca(allenv.dbrda)
barplot(vif.predictors, ylab="VIF")
plot(allenv.dbrda, choices =c(1,2), scaling=3)
plot(allenv.dbrda, choices=c(1,2), display=c("sites","bp","cn"),cex=1.5,type="t", scaling=1)
plot(allenv.dbrda, choices=c(1,2), display=c("sites","bp","cn"),cex=1.5 ,type="p", scaling=3)

par(mfrow=c(2,4))
plot(allenv.dbrda, display=c("wa", "cn"), scaling=3, main="partial dbRDA triplot")
ordisurf(allenv.dbrda, allenv$srad03, display="sites", cex=1.5, main="Surf plot: March solar radiation")
ordisurf(allenv.dbrda, allenv$H, display="sites", cex=1.5, main="Surf plot: Altitude")
ordisurf(allenv.dbrda, allenv$vapr01, display="sites", cex=1.5, main="Surf plot: Jan water vapor pressure")
ordisurf(allenv.dbrda, allenv$bio13, display="sites", cex=1.5, main="Surf plot: Precipitation of Wettest Month")
ordisurf(allenv.dbrda, allenv$bio2, display="sites", cex=1.5, main="Surf plot: Mean Diurnal Range")
ordisurf(allenv.dbrda, allenv$bio9, display="sites", cex=1.5, main="Surf plot: Mean Temperature of Driest Quarter")
ordisurf(allenv.dbrda, allenv$bio14, display="sites", cex=1.5, main="Surf plot: Precipitation of Driest Month")


####  Identify candidate SNPs involved in local adaptation by LFMM  ####
library(usethis)
library(devtools)
library(LEA)

#Read the environmental data 
amon_env<-read.table("amon_var_rm_cor.txt",header=T)
scaled_env<-scale(amon_env)
scaled_env<-as.data.frame(scaled_env)
write.env(scaled_env, "amon.env")

vcf2lfmm("Amon_no_missing.recode.vcf")  #Also create .geno file for snmf and imputation

#snmf
project_snmf<-snmf("Amon_no_missing.recode.geno",K=1:20,entropy=TRUE,repetitions=10,project="new")
plot(project_snmf, col = "blue", pch = 19, cex = 1.2)
which.min(project_snmf)
dev.print(tiff,"Amon_no_missing.recode_cross_entropy.tif",units="in",res=500)
dev.print(pdf,"Amon_no_missing.recode_cross_entropy.pdf")


####find best K####
#determining best K and picking best replicate for best K
ce <- list()
for(k in 1:20) ce[[k]] <- cross.entropy(project_snmf, K=k)
ce.K <- c()
for(k in 1:20) ce.K[k] <- min(ce[[k]])
diff <- ce.K[-1] - ce.K[-20]
slope <- exp(-diff) - 1
#K is selected based on the smallest slope value in the upper quartile
best.K <- min(which(slope <= quantile(slope)[4]))
best.run <- which.min(ce[[best.K]])

#Barchart for snmf
best <- which.min(cross.entropy(project_snmf, K = 6))
my.colors<-c("salmon" ,"royalblue","seagreen","lightyellow","purple","lightpink")
barchart(project_snmf, K = 6,
         run = best,
         border = NA,
         space = 0,
         col = my.colors,
         xlab = "Individuals",
         ylab = "Ancestry proportions",
         main = "Ancestry matrix") -> bp

axis(1.7, at = 1:length(bp$order),
     labels = bp$order, las=2,
     cex.axis = .1)
dev.print(pdf,"Amon_no_missing_ancestral_matrix_6.pdf")


#Impute the missing data
project.missing <- snmf("Amon_no_missing.recode.lfmm", K = 6,entropy = TRUE, repetitions = 10,project = "new")
best <- which.min(cross.entropy(project.missing, K = 6)) #The best run with the lowest entropy
impute(project.missing, "Amon_no_missing.recode.lfmm",method = 'mode', K = 6, run = best)
file.rename("Amon_no_missing.recode.lfmm_imputed.lfmm", "Amon_no_missing_imputed.lfmm")
data_imp = read.lfmm("Amon_no_missing_imputed.lfmm")

####Analysis by LEA####
LFMM_new<-load.lfmmProject("Amon_no_missing_imputed.lfmm")


#1.Run LFMM; file name has to be the same as that of the imputed data
LFMM_new<-lfmm("Amon_no_missing_imputed.lfmm", "amon.env", K=6, 
               iterations = 10000,burnin = 5000,
               missing.data=FALSE ,CPU=6, rep=10, project="new")
			   
#2.Combinning multiple runs

for (i in 1:ncol(scaled_env)){
  temp<-z.scores(LFMM_new,K=6,d=i)
  var<-colnames(scaled_env[i])
  myfile <- paste0("var_z_",var,".txt")
  write.table(temp,myfile)
}

#3.Combinning z-scores using the median

vars_zscore<-Sys.glob("*.txt")

for (i in 1:ncol(scaled_env)){
  temp<-read.table(vars_zscore[i])
  temp<-apply(temp, MARGIN = 1, median)
  var<-colnames(scaled_env[i])
  myfile <- paste0("var_medianz_",var,".txt")
  write.table(temp,myfile)
}

#4.Computing a correct set of p-values (adjusted by GIF,lambda)

median_zscore<-Sys.glob("var_medianz_*.txt")

all_lambda_value<-rep(NA,ncol(scaled_env))

for (i in 1:ncol(scaled_env)){
  temp<-read.table(median_zscore[i])
  temp<-as.numeric(unlist(temp)) #Coerce to numeric data or one can directly use the "temp" file in previous for loop to calculate the following objects
  lambda = median(temp^2)/qchisq(0.5, df = 1)
  all_lambda_value[i]<-lambda
  adj.p.values = pchisq(temp^2/lambda, df = 1, lower = FALSE) #adjusted p-value
  var<-colnames(scaled_env[i])
  myfile <- paste0("ad_p_",var,".txt")
  write.table(adj.p.values,myfile)
  write.table(all_lambda_value,"lambda_values.txt")
}

#5. Histogram of p values for every env variables

adj.p.values<-Sys.glob("ad_p_*.txt")

for (i in 1:ncol(scaled_env)) {
  temp<-read.table(adj.p.values[i])
  temp<-as.numeric(unlist(temp))
  main<-colnames(scaled_env)
  hist(temp, col = "cyan3",main=paste(i,"_",main[i]),xlab="p value",ylim = c(0,2200))
  dev.print(pdf,paste0(i,"_",main[i],".pdf"))
}

#6. Adjust the p-value distribution for every env variables by changing lambda manually (usually multiply 1/2)

all_lambda_value  #Examine the lambda for every env variables

for (i in 1:ncol(scaled_env)){
  temp<-read.table(median_zscore[i])
  temp<-as.numeric(unlist(temp))
  adj.p_alt_lambda = pchisq(temp^2/(all_lambda_value[i]/2), df = 1, lower = FALSE)
  main<-colnames(scaled_env)
  hist(adj.p_alt_lambda, col = "firebrick",main=paste0(i,"_",main[i]))
  write.table(adj.p_alt_lambda,paste0("alt_lambda","_",main[i],".txt"))
  dev.print(pdf,paste0(i,"_","adj","_",main[i],".pdf"))
}

plot(-log10(adj.p_alt_lambda), pch = 19, col = "blue", cex = .7,main=paste0(i,"_",main[2]))


#7. Control of false discoveries rate
if (!requireNamespace("BiocManager", quietly = TRUE))
  install.packages("BiocManager")

BiocManager::install("qvalue")

library(qvalue)

adj.p.values<-Sys.glob("alt_lambda*.txt") #adaptive loci
adj.p.values<-Sys.glob("ad_p_*.txt") #no_adjusted


for (i in 1:length(adj.p.values)) {
  main<-colnames(scaled_env)
  myfile <- paste0("adaptive_loci_",main[i],".txt")
  adj.p.value<-read.table(adj.p.values[i])
  candidates.qv = which(qvalue(adj.p.value, fdr = .05, lambda=0)$signif)
  write.table(candidates.qv,myfile)
}
pdf()
plot(qvalue(adj.p.value, lambda=0))
dev.off()
qobj <-qvalue(adj.p.value, fdr = .05, lambda=0)
summary(qobj)

  #Other way to confirm the result
#2.compute adjusted p-values

project = load.lfmmProject("Amon_no_missing.lfmmProject")
p = lfmm.pvalues(project, K = 6,d=7)
pvalues = p$pvalues
par(mfrow = c(2,1))
hist(pvalues, col = "lightblue")
plot(-log10(pvalues), pch = 19, col = "blue", cex = .7)

#set different FDR and check the power
for (alpha in c(.05,.1,.15,.2)) {
  # expected FDR
  print(paste("Expected FDR:", alpha))
  L = length(pvalues)
  w = which(sort(pvalues) < alpha * (1:L) / L)
  candidates = order(pvalues)[w]
  
  Lc = length(candidates)
  estimated.FDR = sum(candidates <= 350)/Lc
  print(paste("Observed FDR:",
              round(estimated.FDR, digits = 2)))
  estimated.TPR = sum(candidates > 350)/50
  print(paste("Estimated TPR:",
              round(estimated.TPR, digits = 2)))
}


####  Identify candidate SNPs involved in local adaptation by RDA  ####
# The code used here followed Brenna R. Forester's guidelines in "Population Genetics in R" (https://popgen.nescent.org/), accessed on Feb 9, 2022

load.rda <- scores(allenv.dbrda, choices=c(1:7), display="species")
mean(load.rda[,1])
sd(load.rda[,1])
hist(load.rda[,1], breaks=100, main="Loadings on RDA1")
##############################################################
# SNPs loading at the center of the distribution are not     #
# showing a relationship with the environmental predictors;  #
# those loading in the tails are, and are more likely to be  #
# under selection as a function of those predictors (or some #
# other predictor correlated with them).                     #
##############################################################
outliers <- function(x,z){
  lims <- mean(x) + c(-1, 1) * z * sd(x)     # find loadings +/-z sd from mean loading     
  x[x < lims[1] | x > lims[2]]               # locus names in these tails
}
cand1 <- outliers(load.rda[,1],1.96) #3.5: standard deviation cutoff (two-tailed p-value = 0.0005)
length(cand1) #32 outliers
ncand <- length(cand1)

cand1 <- cbind.data.frame(rep(1,times=length(cand1)), names(cand1), unname(cand1))
colnames(cand1) <- c("axis","snp","loading")
cand <- rbind(cand1)
cand$snp <- as.character(cand$snp)

foo <- matrix(nrow=(ncand), ncol=7)  # 7 columns for 7 predictors
colnames(foo) <- c("alt","vapr01","srad03","bio2","bio9","bio13","bio14")
en<-allenv[,10820:10826]
head(en)

for (i in 1:length(cand$snp)) {
  nam <- cand[i,2]
  snp.gen <- alle[,nam]
  foo[i,] <- apply(en,2,function(x) cor(x,snp.gen))
}

cand <- cbind.data.frame(cand,foo)  
length(cand$snp[duplicated(cand$snp)])
foo <- cbind(cand$axis, duplicated(cand$snp)) 
cand <- cand[!duplicated(cand$snp),] # remove duplicate detections

for (i in 1:length(cand$snp)) {
  bar <- cand[i,]
  cand[i,11] <- names(which.max(abs(bar[4:10]))) # gives the variable
  cand[i,12] <- max(abs(bar[4:10]))              # gives the correlation
}

colnames(cand)[11] <- "predictor"
colnames(cand)[12] <- "correlation"
cand
 write.csv(cand,'dbrda_adaptive_SNPs.csv')
table(cand$predictor) 

#Plot the SNPs
sel <- cand$snp
env <- cand$predictor
env[env=="alt"] <- '#1f78b4'
env[env=="bio9"] <- '#e31a1c'


# color by predictor:
col.pred <- rownames(allenv.dbrda$v) # pull the SNP names

for (i in 1:length(sel)) {           # color code candidate SNPs
  foo <- match(sel[i],col.pred)
  col.pred[foo] <- env[i]
}

col.pred[grep("chr",col.pred)] <- '#f1eef6' # non-candidate SNPs
empty <- col.pred
empty[grep("#f1eef6",empty)] <- rgb(0,1,0, alpha=0) # transparent
empty.outline <- ifelse(empty=="#00FF0000","#00FF0000","gray32")
bg <- c('#3d9a9a','#3d9a75','#3d9a4c','#539a3d','#789a3d','#9a943d','#9a813d','#9a6c3d', '#ff0905')

# axes 1 & 2
plot(allenv.dbrda, type="n", scaling=3, xlim=c(-0.05,0.05), ylim=c(-0.05,0.05), choices=c(1,3))
points(allenv.dbrda, display="species", pch=21, cex=2, col=empty.outline, bg=empty, scaling=3)
points(allenv.dbrda, display="species", pch=21, cex=2, col="gray32", bg=col.pred, scaling=3)
text(allenv.dbrda, scaling=3, display="bp", col="#0868ac", cex=1)
legend("bottomright", legend=c("alt","bio9"), bty="n", col="gray32", pch=21, cex=2, pt.bg=bg)


## Heatmap ##
clim<-read.csv("Amon_7var_avg.csv", row.names=1)
clim<-clim[3:9]
clim <- scale(clim)
climheatmap<-pheatmap(clim, cutree_rows = 6, cutree_cols = 3)
climheatmap<-pheatmap(clim, cutree_rows = 7)

clim <- scale(clim)
climheatmap<-heatmap.2(clim, scale = "none", col = bluered(100), 
          trace = "none", density.info = "none")

library("heatmaply")
p <- heatmaply(clim, 
        #dendrogram = "row",
        xlab = "", ylab = "", 
        main = "",
        scale = "column",
        margins = c(60,100,40,20),
        grid_color = "white",
        grid_width = 0.00001,
        titleX = FALSE,
        hide_colorbar = TRUE,
        branches_lwd = 0.1,
        label_names = c("Pop", "climate", "Value"),
        fontsize_row = 10, fontsize_col = 10,
        labCol = colnames(clim),
        labRow = rownames(clim),
        heatmap_layers = theme(axis.line=element_blank())


###Genetic Diversity####

GD<-read.csv("Amon_no_missing_sumstats.csv",  header=T)
Fst<-read.csv("fst.csv", header=T)

aggregate(x = Fst$Fst,                # Specify data column
          by = list(Fst$sink),              # Specify group indicator
          function(x) c(mean = mean(x), sd = sd(x)) )   

aggregate(x = Fst$Fst,                # Specify data column
          by = list(Fst$group),              # Specify group indicator
          function(x) c(mean = mean(x), sd = sd(x)) )                          # Specify function (i.e. mean)

#GD_new$group <- factor(GD_new$Pop,     # Reorder factor levels
     c("AA","AB","AC","AD","AZA","AG","EHA","EEY","WWQ","AZS","AYE","AZM","BJ","YL","ZS","AF","BW","AE","EEA))

library(ggplot2)
ggplot(data=GD, aes(x=Pop, y=Private)) +
     geom_bar(stat="identity",color="black", fill="white")+ 
     labs(y="Private SNPs") +
     theme_bw()


ggplot(GD,aes(x=Pop)) +
    geom_boxplot(aes(lower=Exp_Het-((StdErr.3)*(Num_Indv)^0.5),upper=Exp_Het+((StdErr.3)*(Num_Indv)^0.5),
     middle=Exp_Het, ymin=Exp_Het-3*((StdErr.3)*(Num_Indv)^0.5), ymax=Exp_Het+3*((StdErr.3)*(Num_Indv)^0.5)),stat="identity")+
     labs(y="Exp Heterozygosity") +
     theme_bw()

ggplot(GD,aes(x=Pop)) +
    geom_boxplot(aes(lower=Pi-((StdErr.5)*(Num_Indv)^0.5),upper=Pi+((StdErr.5)*(Num_Indv)^0.5),
     middle=Pi, ymin=Pi-3*((StdErr.5)*(Num_Indv)^0.5), ymax=Pi+3*((StdErr.5)*(Num_Indv)^0.5)),stat="identity")+
     labs(y="Nucleotide diversity (Pi)") +
     theme_bw()

ggplot(GD,aes(x=Grp, y=Private))+ geom_boxplot() + theme_bw()
ggplot(GD,aes(x=Grp, y=Exp_Het))+ geom_boxplot() + theme_bw()
ggplot(GD,aes(x=Grp, y=Pi))+ geom_boxplot() + theme_bw()

head(Fst)
ggplot(Fst,aes(x=sink, y=Fst))+ geom_boxplot() + theme_bw()
ggplot(Fst,aes(x=group, y=Fst))+ geom_boxplot() + theme_bw()

ggplot(data=GD, aes(x=Pop, y=Fis)) +
     geom_bar(stat="identity",color="black", fill="white")+ 
     labs(y="Inbreeding Coefficient (FIS)") +
     theme_bw()
     scale_x_discrete(limits = c("AA","AB","AC","AD","AZA","AG","EHA","EEY","WWQ","AZS","AYE","AZM","BJ","YL","ZS","AF","BW","AE","EEA))
        )


## Private alleles ##
install.packages("agricolae")
library(agricolae)
HSD.test(ajuste, 'chocolate$Tipo')

private <- read.csv("private.csv", header=T)

 # We removed the first 19 sites in the population AG (see main text), thus using the code "data=private[-c(1:19),]"

boxplot(Observed.Heterozygosity~pop, data=private)
Ho.pop<-aov(Observed.Heterozygosity~pop, data=private[-c(1:19),])
summary(Ho.pop)
posthoc.Ho.pop <- HSD.test(Ho.pop, 'pop')
posthoc.Ho.pop

boxplot(Expected.Heterozygosity~pop, data=private)
He.pop<-aov(Expected.Heterozygosity~pop, data=private[-c(1:19),])
summary(He.pop)
posthoc.He.pop <- HSD.test(He.pop, 'pop')
posthoc.He.pop

boxplot(Observed.Heterozygosity~grp, data=private[-c(1:19),])
Ho<-aov(Observed.Heterozygosity~grp, data=private[-c(1:19),])
summary(Ho)
posthoc.Ho <- HSD.test(Ho, 'grp')
posthoc.Ho

boxplot(Expected.Heterozygosity~grp, data=private[-c(1:19),])
He<-aov(Expected.Heterozygosity~grp, data=private[-c(1:19),])
summary(He)
posthoc.He <- HSD.test(He, 'grp')
posthoc.He

boxplot(FIS~grp, data=private[-c(1:19),])
FIS<-aov(FIS~grp, data=private[-c(1:19),])
summary(FIS)
posthoc.FIS<- HSD.test(FIS, 'grp')
posthoc.FIS
