# Supplementary material for: Parallel adaptation prompted core-periphery divergence of Ammopiptanthus mongolicus
Source: Front Plant Sci. 2022 Aug 24;13:956374. doi: 10.3389/fpls.2022.956374 (PMC9449729; doi:10.3389/fpls.2022.956374)
Supplement: Supplementary Method — R codes and input files used in this study (zip file). [file Data_Sheet_1.ZIP › Suppl Method R analyses/fst.csv]

sink	Fst	group
0.within core	0.0891589	1.Core
0.within core	0.0562123	1.Core
0.within core	0.0620797	1.Core
0.within core	0.0554609	1.Core
0.within core	0.128192	1.Core
0.within core	0.0353169	1.Core
0.within core	0.0303428	1.Core
0.within core	0.0325176	1.Core
0.within core	0.0728174	1.Core
0.within core	0.0728096	1.Core
0.within core	0.0861717	1.Core
0.within core	0.186313	1.Core
0.within core	0.0638176	1.Core
0.within core	0.0567966	1.Core
0.within core	0.0636656	1.Core
0.within core	0.0604375	1.Core
0.within core	0.0657959	1.Core
0.within core	0.119452	1.Core
0.within core	0.0515793	1.Core
0.within core	0.0458514	1.Core
0.within core	0.0494476	1.Core
0.within core	0.0663258	1.Core
0.within core	0.13741	1.Core
0.within core	0.0493309	1.Core
0.within core	0.0444356	1.Core
0.within core	0.0476003	1.Core
0.within core	0.120894	1.Core
0.within core	0.0387586	1.Core
0.within core	0.0347087	1.Core
0.within core	0.0359361	1.Core
0.within core	0.0820103	1.Core
0.within core	0.075097	1.Core
0.within core	0.0815152	1.Core
0.within core	0.0205168	1.Core
0.within core	0.0233383	1.Core
0.within core	0.0200332	1.Core
1.EEA	0.0615684	2.Periph
1.EEA	0.0816606	2.Periph
1.EEA	0.0618506	2.Periph
1.EEA	0.0530595	2.Periph
1.EEA	0.0636347	2.Periph
1.EEA	0.123017	2.Periph
1.EEA	0.0474871	2.Periph
1.EEA	0.0447971	2.Periph
1.EEA	0.0482131	2.Periph
2.AF	0.0725821	2.Periph
2.AF	0.112589	2.Periph
2.AF	0.0713003	2.Periph
2.AF	0.0796544	2.Periph
2.AF	0.0568863	2.Periph
2.AF	0.164002	2.Periph
2.AF	0.041764	2.Periph
2.AF	0.0360673	2.Periph
2.AF	0.0413218	2.Periph
3.BW	0.0600085	2.Periph
3.BW	0.0926357	2.Periph
3.BW	0.0740957	2.Periph
3.BW	0.0739327	2.Periph
3.BW	0.0545213	2.Periph
3.BW	0.115387	2.Periph
3.BW	0.0475309	2.Periph
3.BW	0.04394	2.Periph
3.BW	0.0421909	2.Periph
4.AE	0.112828	2.Periph
4.AE	0.155782	2.Periph
4.AE	0.114621	2.Periph
4.AE	0.122571	2.Periph
4.AE	0.106519	2.Periph
4.AE	0.185362	2.Periph
4.AE	0.0768489	2.Periph
4.AE	0.0766057	2.Periph
4.AE	0.0810603	2.Periph
5.AZS	0.0714059	2.Periph
5.AZS	0.10729	2.Periph
5.AZS	0.0824238	2.Periph
5.AZS	0.0856802	2.Periph
5.AZS	0.0628294	2.Periph
5.AZS	0.145233	2.Periph
5.AZS	0.048623	2.Periph
5.AZS	0.0479245	2.Periph
5.AZS	0.0483776	2.Periph
6.BJ	0.088995	2.Periph
6.BJ	0.119627	2.Periph
6.BJ	0.0915745	2.Periph
6.BJ	0.100062	2.Periph
6.BJ	0.0770523	2.Periph
6.BJ	0.157645	2.Periph
6.BJ	0.0581968	2.Periph
6.BJ	0.0564827	2.Periph
6.BJ	0.0561204	2.Periph
7.AYE	0.147831	3.Ada perip
7.AYE	0.158055	3.Ada perip
7.AYE	0.0967044	3.Ada perip
7.AYE	0.149993	3.Ada perip
7.AYE	0.153643	3.Ada perip
7.AYE	0.217604	3.Ada perip
7.AYE	0.13259	3.Ada perip
7.AYE	0.122765	3.Ada perip
7.AYE	0.132942	3.Ada perip
8.AZM	0.143538	3.Ada perip
8.AZM	0.153341	3.Ada perip
8.AZM	0.102151	3.Ada perip
8.AZM	0.144616	3.Ada perip
8.AZM	0.148049	3.Ada perip
8.AZM	0.226041	3.Ada perip
8.AZM	0.122381	3.Ada perip
8.AZM	0.11122	3.Ada perip
8.AZM	0.120277	3.Ada perip
9.YL	0.142634	3.Ada perip
9.YL	0.148782	3.Ada perip
9.YL	0.0907323	3.Ada perip
9.YL	0.141315	3.Ada perip
9.YL	0.146508	3.Ada perip
9.YL	0.212554	3.Ada perip
9.YL	0.124899	3.Ada perip
9.YL	0.114208	3.Ada perip
9.YL	0.124032	3.Ada perip
91.ZS	0.123152	3.Ada perip
91.ZS	0.123783	3.Ada perip
91.ZS	0.0797352	3.Ada perip
91.ZS	0.121147	3.Ada perip
91.ZS	0.127382	3.Ada perip
91.ZS	0.179498	3.Ada perip
91.ZS	0.11245	3.Ada perip
91.ZS	0.103635	3.Ada perip
91.ZS	0.11035	3.Ada perip
