# Supplementary material for: Parallel adaptation prompted core-periphery divergence of Ammopiptanthus mongolicus
Source: Front Plant Sci. 2022 Aug 24;13:956374. doi: 10.3389/fpls.2022.956374 (PMC9449729; doi:10.3389/fpls.2022.956374)
Supplement: Supplementary Method — R codes and input files used in this study (zip file). [file Data_Sheet_1.ZIP › Suppl Method R analyses/private.csv]

Locus ID	Chromosome	Basepair	Column	grp	pop	Population ID	P Nucleotide	Q Nucleotide	Number of Individuals	P	Observed Heterozygosity	Observed Homozygosity	Expected Heterozygosity	Expected Homozygosity	�k	Smoothed �k	Smoothed �k P-value	FIS	Smoothed FIS	Smoothed FIS P-value	HWE P-value	Private allele
1084	Contig00260	8546708	0	1.core	11.AG	AG	A	G	8	0.5	1	0	0.5	0.5	0.53333	0	0	-0.875	0	0	0	1
1938	Contig00048	348799	0	1.core	11.AG	AG	C	T	8	0.5	1	0	0.5	0.5	0.53333	0	0	-0.875	0	0	0	1
2028	Contig00050	4729178	0	1.core	11.AG	AG	T	C	8	0.5625	0.875	0.125	0.49219	0.50781	0.525	0	0	-0.66667	0	0	0	1
2156	Contig00062	539294	0	1.core	11.AG	AG	G	C	8	0.5	1	0	0.5	0.5	0.53333	0	0	-0.875	0	0	0	1
2361	Contig00071	1311475	0	1.core	11.AG	AG	C	T	8	0.5	1	0	0.5	0.5	0.53333	0	0	-0.875	0	0	0	1
2700	Contig00094	1218837	0	1.core	11.AG	AG	A	T	8	0.5	1	0	0.5	0.5	0.53333	0	0	-0.875	0	0	0	1
3233	Contig00134	130281	0	1.core	11.AG	AG	T	C	8	0.5	1	0	0.5	0.5	0.53333	0	0	-0.875	0	0	0	1
3480	Contig00142	680326	0	1.core	11.AG	AG	C	A	8	0.5	1	0	0.5	0.5	0.53333	0	0	-0.875	0	0	0	1
4679	Contig00237	3813213	0	1.core	11.AG	AG	C	A	8	0.5	1	0	0.5	0.5	0.53333	0	0	-0.875	0	0	0	1
4722	Contig00239	851474	0	1.core	11.AG	AG	C	T	8	0.5	1	0	0.5	0.5	0.53333	0	0	-0.875	0	0	0	1
5383	Contig00300	196811	0	1.core	11.AG	AG	A	G	8	0.5	1	0	0.5	0.5	0.53333	0	0	-0.875	0	0	0	1
5439	Contig00305	547971	0	1.core	11.AG	AG	A	G	8	0.5	1	0	0.5	0.5	0.53333	0	0	-0.875	0	0	0	1
8448	Contig00660	295779	0	1.core	11.AG	AG	C	T	8	0.5	1	0	0.5	0.5	0.53333	0	0	-0.875	0	0	0	1
9007	Contig00872	299168	0	1.core	11.AG	AG	T	A	8	0.5	1	0	0.5	0.5	0.53333	0	0	-0.875	0	0	0	1
9282	Contig01010	1796765	0	1.core	11.AG	AG	C	T	8	0.5	1	0	0.5	0.5	0.53333	0	0	-0.875	0	0	0	1
9356	Contig01016	679308	0	1.core	11.AG	AG	T	C	8	0.5	1	0	0.5	0.5	0.53333	0	0	-0.875	0	0	0	1
9357	Contig01016	929250	0	1.core	11.AG	AG	C	T	8	0.5	1	0	0.5	0.5	0.53333	0	0	-0.875	0	0	0	1
10108	Contig01071	416192	0	1.core	11.AG	AG	C	T	8	0.5	1	0	0.5	0.5	0.53333	0	0	-0.875	0	0	0	1
10225	Contig01080	143032	0	1.core	11.AG	AG	C	T	8	0.625	0.75	0.25	0.46875	0.53125	0.5	0	0	-0.5	0	0	0	1
1974	Contig00050	2300279	0	1.core	12.AB	AB	T	A	5	0.4	0	1	0.48	0.52	0.53333	0	0	1	0	0	0	1
7032	Contig00443	614602	0	1.core	12.AB	AB	C	T	5	0.4	0	1	0.48	0.52	0.53333	0	0	1	0	0	0	1
9211	Contig01005	48445	0	1.core	12.AB	AB	C	T	5	0.5	0.6	0.4	0.5	0.5	0.55556	0	0	-0.08	0	0	0	1
10233	Contig01080	143390	0	1.core	12.AB	AB	G	A	5	0.5	1	0	0.5	0.5	0.55556	0	0	-0.8	0	0	0	1
47	Contig00044	3752629	0	1.core	14.AZA	AZA	C	T	11	0.77272727	0.27273	0.72727	0.35124	0.64876	0.36797	0	0	0.25882	0	0	0	1
3268	Contig00135	1431772	0	1.core	14.AZA	AZA	A	G	11	0.77272727	0.45455	0.54545	0.35124	0.64876	0.36797	0	0	-0.23529	0	0	0	1
5234	Contig00269	75515	0	1.core	14.AZA	AZA	C	T	11	0.72727273	0.18182	0.81818	0.39669	0.60331	0.41558	0	0	0.5625	0	0	0	1
6161	Contig00354	1642200	0	1.core	14.AZA	AZA	T	C	11	0.72727273	0.36364	0.63636	0.39669	0.60331	0.41558	0	0	0.125	0	0	0	1
8006	Contig00575	551612	0	1.core	14.AZA	AZA	C	T	11	0.77272727	0.45455	0.54545	0.35124	0.64876	0.36797	0	0	-0.23529	0	0	0	1
8104	Contig00606	968060	0	1.core	14.AZA	AZA	C	T	11	0.77272727	0.45455	0.54545	0.35124	0.64876	0.36797	0	0	-0.23529	0	0	0	1
8260	Contig00634	947749	0	1.core	14.AZA	AZA	G	A	11	0.77272727	0.45455	0.54545	0.35124	0.64876	0.36797	0	0	-0.23529	0	0	0	1
9431	Contig01018	1280371	0	1.core	14.AZA	AZA	C	T	11	0.72727273	0.54545	0.45455	0.39669	0.60331	0.41558	0	0	-0.3125	0	0	0	1
10369	Contig01083	2228966	0	1.core	14.AZA	AZA	C	T	11	0.59090909	0.45455	0.54545	0.48347	0.51653	0.50649	0	0	0.10256	0	0	0	1
1403	Contig00020	75068	0	1.core	16.EHA	EHA	A	G	19	0.86842105	0.15789	0.84211	0.22853	0.77147	0.23471	0	0	0.32727	0	0	0	1
1458	Contig00022	289331	0	1.core	16.EHA	EHA	C	T	19	0.86842105	0.26316	0.73684	0.22853	0.77147	0.23471	0	0	-0.12121	0	0	0	1
2195	Contig00063	1157476	0	1.core	16.EHA	EHA	G	C	19	0.86842105	0.26316	0.73684	0.22853	0.77147	0.23471	0	0	-0.12121	0	0	0	1
3256	Contig00135	942396	0	1.core	16.EHA	EHA	C	G	19	0.78947368	0.31579	0.68421	0.33241	0.66759	0.34139	0	0	0.075	0	0	0	1
3278	Contig00136	176777	0	1.core	16.EHA	EHA	G	C	19	0.84210526	0.31579	0.68421	0.26593	0.73407	0.27312	0	0	-0.15625	0	0	0	1
3452	Contig00140	3305698	0	1.core	16.EHA	EHA	A	G	19	0.84210526	0.31579	0.68421	0.26593	0.73407	0.27312	0	0	-0.15625	0	0	0	1
3785	Contig00163	784702	0	1.core	16.EHA	EHA	C	T	19	0.86842105	0.26316	0.73684	0.22853	0.77147	0.23471	0	0	-0.12121	0	0	0	1
5588	Contig00322	830580	0	1.core	16.EHA	EHA	C	T	19	0.81578947	0.36842	0.63158	0.30055	0.69945	0.30868	0	0	-0.19355	0	0	0	1
6526	Contig00408	128050	0	1.core	16.EHA	EHA	T	G	19	0.86842105	0.15789	0.84211	0.22853	0.77147	0.23471	0	0	0.32727	0	0	0	1
3654	Contig00148	1084268	0	1.core	18.EEY	EEY	C	T	20	0.875	0.25	0.75	0.21875	0.78125	0.22436	0	0	-0.11429	0	0	0	1
8991	Contig00866	509623	0	1.core	18.EEY	EEY	C	A	20	0.825	0.25	0.75	0.28875	0.71125	0.29615	0	0	0.15584	0	0	0	1
9390	Contig01016	2661728	0	1.core	18.EEY	EEY	C	T	20	0.875	0.25	0.75	0.21875	0.78125	0.22436	0	0	-0.11429	0	0	0	1
9791	Contig01048	821704	0	1.core	18.EEY	EEY	G	A	20	0.875	0.05	0.95	0.21875	0.78125	0.22436	0	0	0.77714	0	0	0	1
893	Contig00190	5129309	0	1.core	19.AC	AC	A	C	9	0.72222222	0.55556	0.44444	0.40123	0.59877	0.42484	0	0	-0.30769	0	0	0	1
2938	Contig00116	483810	0	1.core	19.AC	AC	G	T	9	0.72222222	0.55556	0.44444	0.40123	0.59877	0.42484	0	0	-0.30769	0	0	0	1
586	Contig00130	84160	0	2.periph	20.AE	AE	G	A	13	0.80769231	0.23077	0.76923	0.31065	0.68935	0.32308	0	0	0.28571	0	0	0	1
1932	Contig00048	47794	0	2.periph	20.AE	AE	C	T	13	0.76923077	0.30769	0.69231	0.35503	0.64497	0.36923	0	0	0.16667	0	0	0	1
2832	Contig00100	132721	0	2.periph	20.AE	AE	A	T	13	0.76923077	0.30769	0.69231	0.35503	0.64497	0.36923	0	0	0.16667	0	0	0	1
3533	Contig00143	574297	0	2.periph	20.AE	AE	C	A	13	0.69230769	0.15385	0.84615	0.42604	0.57396	0.44308	0	0	0.65278	0	0	0	1
3756	Contig00161	651732	0	2.periph	20.AE	AE	C	T	13	0.15384615	0.30769	0.69231	0.26036	0.73964	0.27077	0	0	-0.13636	0	0	0	1
3936	Contig00172	1209355	0	2.periph	20.AE	AE	C	T	13	0.76923077	0.30769	0.69231	0.35503	0.64497	0.36923	0	0	0.16667	0	0	0	1
5917	Contig00345	2667671	0	2.periph	20.AE	AE	C	A	13	0.76923077	0.15385	0.84615	0.35503	0.64497	0.36923	0	0	0.58333	0	0	0	1
6892	Contig00422	1452623	0	2.periph	20.AE	AE	A	G	13	0.69230769	0.30769	0.69231	0.42604	0.57396	0.44308	0	0	0.30556	0	0	0	1
7038	Contig00443	776332	0	2.periph	20.AE	AE	G	A	13	0.80769231	0.23077	0.76923	0.31065	0.68935	0.32308	0	0	0.28571	0	0	0	1
7289	Contig00504	2577750	0	2.periph	20.AE	AE	G	A	13	0.73076923	0.07692	0.92308	0.39349	0.60651	0.40923	0	0	0.81203	0	0	0	1
7612	Contig00551	114736	0	2.periph	20.AE	AE	T	A	13	0.42307692	0.38462	0.61538	0.48817	0.51183	0.50769	0	0	0.24242	0	0	0	1
7859	Contig00567	3520872	0	2.periph	20.AE	AE	C	T	13	0.65384615	0.38462	0.61538	0.45266	0.54734	0.47077	0	0	0.18301	0	0	0	1
8710	Contig00779	565041	0	2.periph	20.AE	AE	T	C	13	0.53846154	0.30769	0.69231	0.49704	0.50296	0.51692	0	0	0.40476	0	0	0	1
10266	Contig01081	418040	0	2.periph	20.AE	AE	A	T	13	0.80769231	0.38462	0.61538	0.31065	0.68935	0.32308	0	0	-0.19048	0	0	0	1
1643	Contig00031	501883	0	2.periph	21.BJ	BJ	G	A	12	0.75	0.33333	0.66667	0.375	0.625	0.3913	0	0	0.14815	0	0	0	1
2125	Contig00060	1644321	0	2.periph	21.BJ	BJ	T	C	12	0.79166667	0.41667	0.58333	0.32986	0.67014	0.3442	0	0	-0.21053	0	0	0	1
2511	Contig00082	656153	0	2.periph	21.BJ	BJ	T	A	12	0.45833333	0.58333	0.41667	0.49653	0.50347	0.51812	0	0	-0.12587	0	0	0	1
2633	Contig00088	208852	0	2.periph	21.BJ	BJ	C	T	12	0.625	0.75	0.25	0.46875	0.53125	0.48913	0	0	-0.53333	0	0	0	1
3028	Contig00116	3192629	0	2.periph	21.BJ	BJ	C	T	12	0.70833333	0.25	0.75	0.41319	0.58681	0.43116	0	0	0.42017	0	0	0	1
3274	Contig00135	1749296	0	2.periph	21.BJ	BJ	G	A	12	0.70833333	0.41667	0.58333	0.41319	0.58681	0.43116	0	0	0.03361	0	0	0	1
3432	Contig00140	2379074	0	2.periph	21.BJ	BJ	G	T	12	0.66666667	0.33333	0.66667	0.44444	0.55556	0.46377	0	0	0.28125	0	0	0	1
3869	Contig00164	332337	0	2.periph	21.BJ	BJ	G	T	12	0.66666667	0.66667	0.33333	0.44444	0.55556	0.46377	0	0	-0.4375	0	0	0	1
3903	Contig00168	1826377	0	2.periph	21.BJ	BJ	A	G	12	0.79166667	0.41667	0.58333	0.32986	0.67014	0.3442	0	0	-0.21053	0	0	0	1
5138	Contig00257	706709	0	2.periph	21.BJ	BJ	A	G	12	0.70833333	0.25	0.75	0.41319	0.58681	0.43116	0	0	0.42017	0	0	0	1
5361	Contig00299	141066	0	2.periph	21.BJ	BJ	T	G	12	0.79166667	0.41667	0.58333	0.32986	0.67014	0.3442	0	0	-0.21053	0	0	0	1
5551	Contig00321	544039	0	2.periph	21.BJ	BJ	G	A	12	0.70833333	0.25	0.75	0.41319	0.58681	0.43116	0	0	0.42017	0	0	0	1
5565	Contig00321	1720080	0	2.periph	21.BJ	BJ	T	C	12	0.75	0.33333	0.66667	0.375	0.625	0.3913	0	0	0.14815	0	0	0	1
5589	Contig00322	830641	0	2.periph	21.BJ	BJ	C	A	12	0.79166667	0.25	0.75	0.32986	0.67014	0.3442	0	0	0.27368	0	0	0	1
6240	Contig00365	1374600	0	2.periph	21.BJ	BJ	G	C	12	0.375	0.41667	0.58333	0.46875	0.53125	0.48913	0	0	0.14815	0	0	0	1
6262	Contig00365	2825332	0	2.periph	21.BJ	BJ	C	T	12	0.25	0.5	0.5	0.375	0.625	0.3913	0	0	-0.27778	0	0	0	1
6344	Contig00386	647316	0	2.periph	21.BJ	BJ	C	T	12	0.75	0.33333	0.66667	0.375	0.625	0.3913	0	0	0.14815	0	0	0	1
7030	Contig00443	614392	0	2.periph	21.BJ	BJ	C	T	12	0.375	0.41667	0.58333	0.46875	0.53125	0.48913	0	0	0.14815	0	0	0	1
7112	Contig00470	228109	0	2.periph	21.BJ	BJ	C	T	12	0.5	1	0	0.5	0.5	0.52174	0	0	-0.91667	0	0	0	1
7163	Contig00497	336466	0	2.periph	21.BJ	BJ	A	G	12	0.75	0.5	0.5	0.375	0.625	0.3913	0	0	-0.27778	0	0	0	1
7340	Contig00512	695473	0	2.periph	21.BJ	BJ	A	C	12	0.41666667	0.33333	0.66667	0.48611	0.51389	0.50725	0	0	0.34286	0	0	0	1
8804	Contig00787	284829	0	2.periph	21.BJ	BJ	T	G	12	0.75	0.5	0.5	0.375	0.625	0.3913	0	0	-0.27778	0	0	0	1
8942	Contig00854	1106644	0	2.periph	21.BJ	BJ	T	G	12	0.75	0.33333	0.66667	0.375	0.625	0.3913	0	0	0.14815	0	0	0	1
9039	Contig00882	117960	0	2.periph	21.BJ	BJ	T	G	12	0.79166667	0.41667	0.58333	0.32986	0.67014	0.3442	0	0	-0.21053	0	0	0	1
9040	Contig00882	118081	0	2.periph	21.BJ	BJ	G	A	12	0.79166667	0.41667	0.58333	0.32986	0.67014	0.3442	0	0	-0.21053	0	0	0	1
10069	Contig01064	348404	0	2.periph	21.BJ	BJ	G	A	12	0.75	0.33333	0.66667	0.375	0.625	0.3913	0	0	0.14815	0	0	0	1
4110	Contig00183	870776	0	2.periph	23.AZS	AZS	G	A	11	0.77272727	0.45455	0.54545	0.35124	0.64876	0.36797	0	0	-0.23529	0	0	0	1
7895	Contig00569	2701046	0	2.periph	23.AZS	AZS	G	A	11	0.77272727	0.45455	0.54545	0.35124	0.64876	0.36797	0	0	-0.23529	0	0	0	1
364	Contig00098	410994	0	2.periph	24.BW	BW	T	C	16	0.59375	0.4375	0.5625	0.48242	0.51758	0.49798	0	0	0.12146	0	0	0	1
434	Contig00098	6518489	0	2.periph	24.BW	BW	A	C	16	0.625	0.5	0.5	0.46875	0.53125	0.48387	0	0	-0.03333	0	0	0	1
468	Contig00098	7571726	0	2.periph	24.BW	BW	A	G	16	0.84375	0.3125	0.6875	0.26367	0.73633	0.27218	0	0	-0.14815	0	0	0	1
841	Contig00181	8235596	0	2.periph	24.BW	BW	C	T	16	0.8125	0.375	0.625	0.30469	0.69531	0.31452	0	0	-0.19231	0	0	0	1
1371	Contig00016	1891906	0	2.periph	24.BW	BW	G	A	16	0.625	0.5	0.5	0.46875	0.53125	0.48387	0	0	-0.03333	0	0	0	1
2436	Contig00077	1656625	0	2.periph	24.BW	BW	G	A	16	0.84375	0.1875	0.8125	0.26367	0.73633	0.27218	0	0	0.31111	0	0	0	1
2670	Contig00093	193373	0	2.periph	24.BW	BW	G	T	16	0.75	0.5	0.5	0.375	0.625	0.3871	0	0	-0.29167	0	0	0	1
2815	Contig00097	17640	0	2.periph	24.BW	BW	G	T	16	0.84375	0.3125	0.6875	0.26367	0.73633	0.27218	0	0	-0.14815	0	0	0	1
3140	Contig00125	767135	0	2.periph	24.BW	BW	G	T	16	0.84375	0.3125	0.6875	0.26367	0.73633	0.27218	0	0	-0.14815	0	0	0	1
3330	Contig00137	3337939	0	2.periph	24.BW	BW	C	T	16	0.5625	0.375	0.625	0.49219	0.50781	0.50806	0	0	0.2619	0	0	0	1
3355	Contig00139	316833	0	2.periph	24.BW	BW	G	A	16	0.78125	0.3125	0.6875	0.3418	0.6582	0.35282	0	0	0.11429	0	0	0	1
5342	Contig00288	160447	0	2.periph	24.BW	BW	C	A	16	0.84375	0.1875	0.8125	0.26367	0.73633	0.27218	0	0	0.31111	0	0	0	1
5949	Contig00346	248624	0	2.periph	24.BW	BW	C	G	16	0.5625	0.375	0.625	0.49219	0.50781	0.50806	0	0	0.2619	0	0	0	1
6141	Contig00354	593676	0	2.periph	24.BW	BW	G	A	16	0.84375	0.3125	0.6875	0.26367	0.73633	0.27218	0	0	-0.14815	0	0	0	1
6966	Contig00424	2602059	0	2.periph	24.BW	BW	C	T	16	0.84375	0.3125	0.6875	0.26367	0.73633	0.27218	0	0	-0.14815	0	0	0	1
7029	Contig00443	410660	0	2.periph	24.BW	BW	G	A	16	0.5625	0.375	0.625	0.49219	0.50781	0.50806	0	0	0.2619	0	0	0	1
9266	Contig01010	1120053	0	2.periph	24.BW	BW	C	T	16	0.5625	0.375	0.625	0.49219	0.50781	0.50806	0	0	0.2619	0	0	0	1
10625	Contig01095	1933393	0	2.periph	24.BW	BW	G	A	16	0.8125	0.25	0.75	0.30469	0.69531	0.31452	0	0	0.20513	0	0	0	1
1665	Contig00032	603437	0	2.periph	25.EEA	EEA	A	G	12	0.66666667	0.66667	0.33333	0.44444	0.55556	0.46377	0	0	-0.4375	0	0	0	1
2223	Contig00063	2769859	0	2.periph	25.EEA	EEA	A	T	12	0.75	0.5	0.5	0.375	0.625	0.3913	0	0	-0.27778	0	0	0	1
2410	Contig00075	155366	0	2.periph	25.EEA	EEA	C	T	12	0.75	0.5	0.5	0.375	0.625	0.3913	0	0	-0.27778	0	0	0	1
3197	Contig00128	1526385	0	2.periph	25.EEA	EEA	C	T	12	0.79166667	0.41667	0.58333	0.32986	0.67014	0.3442	0	0	-0.21053	0	0	0	1
3794	Contig00163	2126867	0	2.periph	25.EEA	EEA	T	C	12	0.75	0.5	0.5	0.375	0.625	0.3913	0	0	-0.27778	0	0	0	1
4229	Contig00195	637679	0	2.periph	25.EEA	EEA	G	A	12	0.66666667	0.33333	0.66667	0.44444	0.55556	0.46377	0	0	0.28125	0	0	0	1
4494	Contig00223	2867565	0	2.periph	25.EEA	EEA	G	A	12	0.75	0.5	0.5	0.375	0.625	0.3913	0	0	-0.27778	0	0	0	1
5252	Contig00270	208250	0	2.periph	25.EEA	EEA	G	T	12	0.75	0.16667	0.83333	0.375	0.625	0.3913	0	0	0.57407	0	0	0	1
6778	Contig00419	268547	0	2.periph	25.EEA	EEA	C	T	12	0.75	0.16667	0.83333	0.375	0.625	0.3913	0	0	0.57407	0	0	0	1
7463	Contig00538	2127354	0	2.periph	25.EEA	EEA	C	T	12	0.79166667	0.25	0.75	0.32986	0.67014	0.3442	0	0	0.27368	0	0	0	1
7676	Contig00556	1921758	0	2.periph	25.EEA	EEA	A	C	12	0.66666667	0	1	0.44444	0.55556	0.46377	0	0	1	0	0	0	1
7726	Contig00559	1495352	0	2.periph	25.EEA	EEA	G	C	12	0.5	0.33333	0.66667	0.5	0.5	0.52174	0	0	0.36111	0	0	0	1
9455	Contig01018	4847568	0	2.periph	25.EEA	EEA	G	A	12	0.75	0.16667	0.83333	0.375	0.625	0.3913	0	0	0.57407	0	0	0	1
9852	Contig01049	2058756	0	2.periph	25.EEA	EEA	G	A	12	0.75	0.5	0.5	0.375	0.625	0.3913	0	0	-0.27778	0	0	0	1
10016	Contig01057	1493769	0	2.periph	25.EEA	EEA	G	A	12	0.75	0.5	0.5	0.375	0.625	0.3913	0	0	-0.27778	0	0	0	1
10035	Contig01057	3303791	0	2.periph	25.EEA	EEA	T	C	12	0.75	0.5	0.5	0.375	0.625	0.3913	0	0	-0.27778	0	0	0	1
10308	Contig01083	784169	0	2.periph	25.EEA	EEA	T	A	12	0.58333333	0.5	0.5	0.48611	0.51389	0.50725	0	0	0.01429	0	0	0	1
10568	Contig01092	1923073	0	2.periph	25.EEA	EEA	A	T	12	0.66666667	0.66667	0.33333	0.44444	0.55556	0.46377	0	0	-0.4375	0	0	0	1
46	Contig00044	3333127	0	3.AdaPerip	26.AZM	AZM	C	T	10	0.7	0.6	0.4	0.42	0.58	0.44211	0	0	-0.35714	0	0	0	1
153	Contig00058	4028238	0	3.AdaPerip	26.AZM	AZM	G	T	10	0.75	0.5	0.5	0.375	0.625	0.39474	0	0	-0.26667	0	0	0	1
170	Contig00058	4545022	0	3.AdaPerip	26.AZM	AZM	C	T	10	0.6	0.8	0.2	0.48	0.52	0.50526	0	0	-0.58333	0	0	0	1
235	Contig00067	2924935	0	3.AdaPerip	26.AZM	AZM	G	A	10	0.6	0.8	0.2	0.48	0.52	0.50526	0	0	-0.58333	0	0	0	1
312	Contig00096	3863637	0	3.AdaPerip	26.AZM	AZM	C	T	10	0.65	0.5	0.5	0.455	0.545	0.47895	0	0	-0.04396	0	0	0	1
358	Contig00096	6510618	0	3.AdaPerip	26.AZM	AZM	T	A	10	0.75	0.5	0.5	0.375	0.625	0.39474	0	0	-0.26667	0	0	0	1
359	Contig00096	6510619	0	3.AdaPerip	26.AZM	AZM	G	A	10	0.75	0.5	0.5	0.375	0.625	0.39474	0	0	-0.26667	0	0	0	1
411	Contig00098	3670749	0	3.AdaPerip	26.AZM	AZM	C	T	10	0.75	0.1	0.9	0.375	0.625	0.39474	0	0	0.74667	0	0	0	1
433	Contig00098	6383021	0	3.AdaPerip	26.AZM	AZM	G	A	10	0.75	0.5	0.5	0.375	0.625	0.39474	0	0	-0.26667	0	0	0	1
890	Contig00190	4569709	0	3.AdaPerip	26.AZM	AZM	A	C	10	0.6	0.8	0.2	0.48	0.52	0.50526	0	0	-0.58333	0	0	0	1
942	Contig00216	4251874	0	3.AdaPerip	26.AZM	AZM	G	A	10	0.75	0.3	0.7	0.375	0.625	0.39474	0	0	0.24	0	0	0	1
1078	Contig00260	7922785	0	3.AdaPerip	26.AZM	AZM	T	C	10	0.75	0.1	0.9	0.375	0.625	0.39474	0	0	0.74667	0	0	0	1
1124	Contig00309	1998780	0	3.AdaPerip	26.AZM	AZM	A	G	10	0.6	0.8	0.2	0.48	0.52	0.50526	0	0	-0.58333	0	0	0	1
1125	Contig00309	1998787	0	3.AdaPerip	26.AZM	AZM	A	T	10	0.65	0.3	0.7	0.455	0.545	0.47895	0	0	0.37363	0	0	0	1
1257	Contig00006	343760	0	3.AdaPerip	26.AZM	AZM	G	A	10	0.45	0.7	0.3	0.495	0.505	0.52105	0	0	-0.34343	0	0	0	1
1260	Contig00006	1198418	0	3.AdaPerip	26.AZM	AZM	G	A	10	0.45	0.7	0.3	0.495	0.505	0.52105	0	0	-0.34343	0	0	0	1
1276	Contig00007	887971	0	3.AdaPerip	26.AZM	AZM	C	T	10	0.7	0.6	0.4	0.42	0.58	0.44211	0	0	-0.35714	0	0	0	1
1283	Contig00007	919317	0	3.AdaPerip	26.AZM	AZM	C	A	10	0.7	0.6	0.4	0.42	0.58	0.44211	0	0	-0.35714	0	0	0	1
1382	Contig00016	3071262	0	3.AdaPerip	26.AZM	AZM	T	C	10	0.7	0.6	0.4	0.42	0.58	0.44211	0	0	-0.35714	0	0	0	1
1390	Contig00016	3467491	0	3.AdaPerip	26.AZM	AZM	T	A	10	0.7	0.6	0.4	0.42	0.58	0.44211	0	0	-0.35714	0	0	0	1
1516	Contig00026	1748179	0	3.AdaPerip	26.AZM	AZM	A	T	10	0.55	0.9	0.1	0.495	0.505	0.52105	0	0	-0.72727	0	0	0	1
1634	Contig00030	531785	0	3.AdaPerip	26.AZM	AZM	G	A	10	0.4	0.4	0.6	0.48	0.52	0.50526	0	0	0.20833	0	0	0	1
1755	Contig00033	4802163	0	3.AdaPerip	26.AZM	AZM	G	A	10	0.75	0.5	0.5	0.375	0.625	0.39474	0	0	-0.26667	0	0	0	1
1914	Contig00045	3740621	0	3.AdaPerip	26.AZM	AZM	C	T	10	0.7	0.6	0.4	0.42	0.58	0.44211	0	0	-0.35714	0	0	0	1
1941	Contig00048	348918	0	3.AdaPerip	26.AZM	AZM	C	T	10	0.45	0.5	0.5	0.495	0.505	0.52105	0	0	0.0404	0	0	0	1
1942	Contig00048	443774	0	3.AdaPerip	26.AZM	AZM	G	T	10	0.4	0.6	0.4	0.48	0.52	0.50526	0	0	-0.1875	0	0	0	1
1973	Contig00050	1737630	0	3.AdaPerip	26.AZM	AZM	G	A	10	0.3	0.4	0.6	0.42	0.58	0.44211	0	0	0.09524	0	0	0	1
1994	Contig00050	3795440	0	3.AdaPerip	26.AZM	AZM	C	A	10	0.4	0.6	0.4	0.48	0.52	0.50526	0	0	-0.1875	0	0	0	1
2246	Contig00066	187131	0	3.AdaPerip	26.AZM	AZM	G	T	10	0.7	0	1	0.42	0.58	0.44211	0	0	1	0	0	0	1
2377	Contig00072	75765	0	3.AdaPerip	26.AZM	AZM	G	T	10	0.7	0.6	0.4	0.42	0.58	0.44211	0	0	-0.35714	0	0	0	1
2779	Contig00094	5416173	0	3.AdaPerip	26.AZM	AZM	C	A	10	0.75	0.5	0.5	0.375	0.625	0.39474	0	0	-0.26667	0	0	0	1
2806	Contig00095	1927944	0	3.AdaPerip	26.AZM	AZM	G	A	10	0.65	0.5	0.5	0.455	0.545	0.47895	0	0	-0.04396	0	0	0	1
2849	Contig00105	835420	0	3.AdaPerip	26.AZM	AZM	A	G	10	0.7	0.6	0.4	0.42	0.58	0.44211	0	0	-0.35714	0	0	0	1
2934	Contig00116	483496	0	3.AdaPerip	26.AZM	AZM	G	A	10	0.7	0.2	0.8	0.42	0.58	0.44211	0	0	0.54762	0	0	0	1
3038	Contig00117	1057017	0	3.AdaPerip	26.AZM	AZM	C	T	10	0.65	0.7	0.3	0.455	0.545	0.47895	0	0	-0.46154	0	0	0	1
3039	Contig00117	1057090	0	3.AdaPerip	26.AZM	AZM	G	A	10	0.65	0.7	0.3	0.455	0.545	0.47895	0	0	-0.46154	0	0	0	1
3040	Contig00117	1057130	0	3.AdaPerip	26.AZM	AZM	G	A	10	0.65	0.7	0.3	0.455	0.545	0.47895	0	0	-0.46154	0	0	0	1
3135	Contig00125	359874	0	3.AdaPerip	26.AZM	AZM	A	C	10	0.7	0.6	0.4	0.42	0.58	0.44211	0	0	-0.35714	0	0	0	1
3145	Contig00125	1722048	0	3.AdaPerip	26.AZM	AZM	C	A	10	0.7	0.6	0.4	0.42	0.58	0.44211	0	0	-0.35714	0	0	0	1
3193	Contig00128	1461259	0	3.AdaPerip	26.AZM	AZM	A	G	10	0.65	0.7	0.3	0.455	0.545	0.47895	0	0	-0.46154	0	0	0	1
3222	Contig00128	3282006	0	3.AdaPerip	26.AZM	AZM	C	T	10	0.5	0.6	0.4	0.5	0.5	0.52632	0	0	-0.14	0	0	0	1
3225	Contig00131	407238	0	3.AdaPerip	26.AZM	AZM	A	G	10	0.7	0.6	0.4	0.42	0.58	0.44211	0	0	-0.35714	0	0	0	1
3507	Contig00142	2839572	0	3.AdaPerip	26.AZM	AZM	A	T	10	0.75	0.5	0.5	0.375	0.625	0.39474	0	0	-0.26667	0	0	0	1
3576	Contig00144	1778054	0	3.AdaPerip	26.AZM	AZM	C	T	10	0.6	0.2	0.8	0.48	0.52	0.50526	0	0	0.60417	0	0	0	1
3929	Contig00172	376407	0	3.AdaPerip	26.AZM	AZM	A	T	10	0.7	0.6	0.4	0.42	0.58	0.44211	0	0	-0.35714	0	0	0	1
3971	Contig00172	4829896	0	3.AdaPerip	26.AZM	AZM	G	A	10	0.5	0.8	0.2	0.5	0.5	0.52632	0	0	-0.52	0	0	0	1
3976	Contig00173	415602	0	3.AdaPerip	26.AZM	AZM	G	A	10	0.75	0.3	0.7	0.375	0.625	0.39474	0	0	0.24	0	0	0	1
4011	Contig00174	1458863	0	3.AdaPerip	26.AZM	AZM	A	G	10	0.4	0.6	0.4	0.48	0.52	0.50526	0	0	-0.1875	0	0	0	1
4037	Contig00176	2219106	0	3.AdaPerip	26.AZM	AZM	A	G	10	0.2	0.2	0.8	0.32	0.68	0.33684	0	0	0.40625	0	0	0	1
4091	Contig00182	366961	0	3.AdaPerip	26.AZM	AZM	C	T	10	0.75	0.3	0.7	0.375	0.625	0.39474	0	0	0.24	0	0	0	1
4234	Contig00195	717364	0	3.AdaPerip	26.AZM	AZM	A	C	10	0.75	0.5	0.5	0.375	0.625	0.39474	0	0	-0.26667	0	0	0	1
4262	Contig00196	1153278	0	3.AdaPerip	26.AZM	AZM	A	G	10	0.7	0.6	0.4	0.42	0.58	0.44211	0	0	-0.35714	0	0	0	1
4264	Contig00196	1441544	0	3.AdaPerip	26.AZM	AZM	G	A	10	0.7	0.6	0.4	0.42	0.58	0.44211	0	0	-0.35714	0	0	0	1
4298	Contig00199	432374	0	3.AdaPerip	26.AZM	AZM	G	A	10	0.75	0.1	0.9	0.375	0.625	0.39474	0	0	0.74667	0	0	0	1
4503	Contig00224	18057	0	3.AdaPerip	26.AZM	AZM	C	T	10	0.65	0.3	0.7	0.455	0.545	0.47895	0	0	0.37363	0	0	0	1
4718	Contig00239	851398	0	3.AdaPerip	26.AZM	AZM	G	A	10	0.3	0.4	0.6	0.42	0.58	0.44211	0	0	0.09524	0	0	0	1
4749	Contig00239	1667621	0	3.AdaPerip	26.AZM	AZM	C	A	10	0.3	0.4	0.6	0.42	0.58	0.44211	0	0	0.09524	0	0	0	1
4766	Contig00239	2416773	0	3.AdaPerip	26.AZM	AZM	G	A	10	0.7	0.6	0.4	0.42	0.58	0.44211	0	0	-0.35714	0	0	0	1
4844	Contig00242	386872	0	3.AdaPerip	26.AZM	AZM	G	A	10	0.5	0.6	0.4	0.5	0.5	0.52632	0	0	-0.14	0	0	0	1
4870	Contig00248	1600690	0	3.AdaPerip	26.AZM	AZM	C	A	10	0.45	0.3	0.7	0.495	0.505	0.52105	0	0	0.42424	0	0	0	1
4906	Contig00249	913165	0	3.AdaPerip	26.AZM	AZM	A	T	10	0.75	0.5	0.5	0.375	0.625	0.39474	0	0	-0.26667	0	0	0	1
5046	Contig00252	896553	0	3.AdaPerip	26.AZM	AZM	C	T	10	0.7	0.6	0.4	0.42	0.58	0.44211	0	0	-0.35714	0	0	0	1
5081	Contig00256	939389	0	3.AdaPerip	26.AZM	AZM	C	T	10	0.65	0.7	0.3	0.455	0.545	0.47895	0	0	-0.46154	0	0	0	1
5091	Contig00256	1220898	0	3.AdaPerip	26.AZM	AZM	G	A	10	0.75	0.5	0.5	0.375	0.625	0.39474	0	0	-0.26667	0	0	0	1
5222	Contig00268	584292	0	3.AdaPerip	26.AZM	AZM	G	A	10	0.7	0.6	0.4	0.42	0.58	0.44211	0	0	-0.35714	0	0	0	1
5238	Contig00269	346090	0	3.AdaPerip	26.AZM	AZM	C	T	10	0.5	0.6	0.4	0.5	0.5	0.52632	0	0	-0.14	0	0	0	1
5251	Contig00270	164784	0	3.AdaPerip	26.AZM	AZM	G	A	10	0.5	0.6	0.4	0.5	0.5	0.52632	0	0	-0.14	0	0	0	1
5351	Contig00288	824048	0	3.AdaPerip	26.AZM	AZM	G	A	10	0.7	0.6	0.4	0.42	0.58	0.44211	0	0	-0.35714	0	0	0	1
5403	Contig00301	158757	0	3.AdaPerip	26.AZM	AZM	A	T	10	0.75	0.5	0.5	0.375	0.625	0.39474	0	0	-0.26667	0	0	0	1
5444	Contig00305	902006	0	3.AdaPerip	26.AZM	AZM	A	G	10	0.45	0.5	0.5	0.495	0.505	0.52105	0	0	0.0404	0	0	0	1
5451	Contig00305	1186846	0	3.AdaPerip	26.AZM	AZM	T	G	10	0.6	0.8	0.2	0.48	0.52	0.50526	0	0	-0.58333	0	0	0	1
5721	Contig00327	4493822	0	3.AdaPerip	26.AZM	AZM	T	A	10	0.4	0.6	0.4	0.48	0.52	0.50526	0	0	-0.1875	0	0	0	1
5727	Contig00327	4752092	0	3.AdaPerip	26.AZM	AZM	A	G	10	0.4	0.2	0.8	0.48	0.52	0.50526	0	0	0.60417	0	0	0	1
5843	Contig00339	172959	0	3.AdaPerip	26.AZM	AZM	T	C	10	0.55	0.5	0.5	0.495	0.505	0.52105	0	0	0.0404	0	0	0	1
5943	Contig00345	4717444	0	3.AdaPerip	26.AZM	AZM	G	A	10	0.7	0.6	0.4	0.42	0.58	0.44211	0	0	-0.35714	0	0	0	1
5953	Contig00346	248892	0	3.AdaPerip	26.AZM	AZM	C	A	10	0.7	0.6	0.4	0.42	0.58	0.44211	0	0	-0.35714	0	0	0	1
5970	Contig00346	1504626	0	3.AdaPerip	26.AZM	AZM	C	A	10	0.5	0.6	0.4	0.5	0.5	0.52632	0	0	-0.14	0	0	0	1
5983	Contig00347	533325	0	3.AdaPerip	26.AZM	AZM	G	A	10	0.65	0.3	0.7	0.455	0.545	0.47895	0	0	0.37363	0	0	0	1
5993	Contig00347	2100443	0	3.AdaPerip	26.AZM	AZM	C	A	10	0.75	0.5	0.5	0.375	0.625	0.39474	0	0	-0.26667	0	0	0	1
6136	Contig00354	433119	0	3.AdaPerip	26.AZM	AZM	G	A	10	0.65	0.7	0.3	0.455	0.545	0.47895	0	0	-0.46154	0	0	0	1
6171	Contig00355	411950	0	3.AdaPerip	26.AZM	AZM	C	T	10	0.75	0.5	0.5	0.375	0.625	0.39474	0	0	-0.26667	0	0	0	1
6179	Contig00356	615449	0	3.AdaPerip	26.AZM	AZM	C	T	10	0.75	0.5	0.5	0.375	0.625	0.39474	0	0	-0.26667	0	0	0	1
6212	Contig00362	95858	0	3.AdaPerip	26.AZM	AZM	T	A	10	0.75	0.5	0.5	0.375	0.625	0.39474	0	0	-0.26667	0	0	0	1
6243	Contig00365	1605102	0	3.AdaPerip	26.AZM	AZM	C	T	10	0.65	0.5	0.5	0.455	0.545	0.47895	0	0	-0.04396	0	0	0	1
6490	Contig00405	594314	0	3.AdaPerip	26.AZM	AZM	G	A	10	0.45	0.7	0.3	0.495	0.505	0.52105	0	0	-0.34343	0	0	0	1
6532	Contig00408	602301	0	3.AdaPerip	26.AZM	AZM	C	T	10	0.4	0.6	0.4	0.48	0.52	0.50526	0	0	-0.1875	0	0	0	1
6533	Contig00408	602511	0	3.AdaPerip	26.AZM	AZM	C	T	10	0.4	0.6	0.4	0.48	0.52	0.50526	0	0	-0.1875	0	0	0	1
6534	Contig00408	602514	0	3.AdaPerip	26.AZM	AZM	T	C	10	0.4	0.6	0.4	0.48	0.52	0.50526	0	0	-0.1875	0	0	0	1
6687	Contig00415	285762	0	3.AdaPerip	26.AZM	AZM	C	T	10	0.5	0.6	0.4	0.5	0.5	0.52632	0	0	-0.14	0	0	0	1
6861	Contig00420	3505131	0	3.AdaPerip	26.AZM	AZM	C	T	10	0.7	0.6	0.4	0.42	0.58	0.44211	0	0	-0.35714	0	0	0	1
6929	Contig00424	1068513	0	3.AdaPerip	26.AZM	AZM	G	A	10	0.75	0.5	0.5	0.375	0.625	0.39474	0	0	-0.26667	0	0	0	1
7373	Contig00519	448291	0	3.AdaPerip	26.AZM	AZM	G	A	10	0.55	0.5	0.5	0.495	0.505	0.52105	0	0	0.0404	0	0	0	1
7389	Contig00526	44660	0	3.AdaPerip	26.AZM	AZM	G	T	10	0.7	0.6	0.4	0.42	0.58	0.44211	0	0	-0.35714	0	0	0	1
7454	Contig00538	1219042	0	3.AdaPerip	26.AZM	AZM	T	C	10	0.45	0.5	0.5	0.495	0.505	0.52105	0	0	0.0404	0	0	0	1
7485	Contig00540	1363264	0	3.AdaPerip	26.AZM	AZM	C	T	10	0.75	0.5	0.5	0.375	0.625	0.39474	0	0	-0.26667	0	0	0	1
7637	Contig00551	3620484	0	3.AdaPerip	26.AZM	AZM	G	A	10	0.65	0.5	0.5	0.455	0.545	0.47895	0	0	-0.04396	0	0	0	1
7655	Contig00555	437441	0	3.AdaPerip	26.AZM	AZM	T	C	10	0.75	0.5	0.5	0.375	0.625	0.39474	0	0	-0.26667	0	0	0	1
7680	Contig00556	1938664	0	3.AdaPerip	26.AZM	AZM	G	C	10	0.75	0.5	0.5	0.375	0.625	0.39474	0	0	-0.26667	0	0	0	1
7877	Contig00569	612138	0	3.AdaPerip	26.AZM	AZM	C	T	10	0.5	1	0	0.5	0.5	0.52632	0	0	-0.9	0	0	0	1
7912	Contig00569	3844265	0	3.AdaPerip	26.AZM	AZM	T	C	10	0.7	0.6	0.4	0.42	0.58	0.44211	0	0	-0.35714	0	0	0	1
8047	Contig00583	944243	0	3.AdaPerip	26.AZM	AZM	G	T	10	0.3	0.6	0.4	0.42	0.58	0.44211	0	0	-0.35714	0	0	0	1
8206	Contig00629	631802	0	3.AdaPerip	26.AZM	AZM	G	T	10	0.5	0.8	0.2	0.5	0.5	0.52632	0	0	-0.52	0	0	0	1
8717	Contig00780	528279	0	3.AdaPerip	26.AZM	AZM	G	T	10	0.75	0.5	0.5	0.375	0.625	0.39474	0	0	-0.26667	0	0	0	1
8835	Contig00803	31417	0	3.AdaPerip	26.AZM	AZM	G	A	10	0.7	0.6	0.4	0.42	0.58	0.44211	0	0	-0.35714	0	0	0	1
8896	Contig00840	1137068	0	3.AdaPerip	26.AZM	AZM	C	T	10	0.75	0.5	0.5	0.375	0.625	0.39474	0	0	-0.26667	0	0	0	1
8900	Contig00840	1150026	0	3.AdaPerip	26.AZM	AZM	G	A	10	0.7	0.6	0.4	0.42	0.58	0.44211	0	0	-0.35714	0	0	0	1
8909	Contig00851	237509	0	3.AdaPerip	26.AZM	AZM	T	G	10	0.45	0.9	0.1	0.495	0.505	0.52105	0	0	-0.72727	0	0	0	1
8976	Contig00863	2212325	0	3.AdaPerip	26.AZM	AZM	G	A	10	0.6	0.6	0.4	0.48	0.52	0.50526	0	0	-0.1875	0	0	0	1
9073	Contig00889	205397	0	3.AdaPerip	26.AZM	AZM	G	A	10	0.5	1	0	0.5	0.5	0.52632	0	0	-0.9	0	0	0	1
9078	Contig00894	116132	0	3.AdaPerip	26.AZM	AZM	C	A	10	0.75	0.5	0.5	0.375	0.625	0.39474	0	0	-0.26667	0	0	0	1
9081	Contig00899	139730	0	3.AdaPerip	26.AZM	AZM	G	T	10	0.75	0.5	0.5	0.375	0.625	0.39474	0	0	-0.26667	0	0	0	1
9205	Contig01004	271510	0	3.AdaPerip	26.AZM	AZM	C	T	10	0.75	0.5	0.5	0.375	0.625	0.39474	0	0	-0.26667	0	0	0	1
9252	Contig01007	194400	0	3.AdaPerip	26.AZM	AZM	T	C	10	0.4	0.6	0.4	0.48	0.52	0.50526	0	0	-0.1875	0	0	0	1
9306	Contig01012	469129	0	3.AdaPerip	26.AZM	AZM	G	A	10	0.7	0.2	0.8	0.42	0.58	0.44211	0	0	0.54762	0	0	0	1
9395	Contig01016	2766364	0	3.AdaPerip	26.AZM	AZM	T	G	10	0.7	0.2	0.8	0.42	0.58	0.44211	0	0	0.54762	0	0	0	1
9502	Contig01022	708824	0	3.AdaPerip	26.AZM	AZM	T	A	10	0.45	0.7	0.3	0.495	0.505	0.52105	0	0	-0.34343	0	0	0	1
9544	Contig01028	283141	0	3.AdaPerip	26.AZM	AZM	A	T	10	0.6	0.2	0.8	0.48	0.52	0.50526	0	0	0.60417	0	0	0	1
9627	Contig01036	1445134	0	3.AdaPerip	26.AZM	AZM	G	C	10	0.65	0.5	0.5	0.455	0.545	0.47895	0	0	-0.04396	0	0	0	1
9717	Contig01041	3498448	0	3.AdaPerip	26.AZM	AZM	G	C	10	0.75	0.3	0.7	0.375	0.625	0.39474	0	0	0.24	0	0	0	1
9748	Contig01041	5227641	0	3.AdaPerip	26.AZM	AZM	G	A	10	0.7	0.4	0.6	0.42	0.58	0.44211	0	0	0.09524	0	0	0	1
9765	Contig01047	723111	0	3.AdaPerip	26.AZM	AZM	A	G	10	0.65	0.7	0.3	0.455	0.545	0.47895	0	0	-0.46154	0	0	0	1
10015	Contig01057	1493698	0	3.AdaPerip	26.AZM	AZM	G	A	10	0.75	0.5	0.5	0.375	0.625	0.39474	0	0	-0.26667	0	0	0	1
10545	Contig01092	743049	0	3.AdaPerip	26.AZM	AZM	C	A	10	0.65	0.5	0.5	0.455	0.545	0.47895	0	0	-0.04396	0	0	0	1
905	Contig00190	5486280	0	3.AdaPerip	27.AYE	AYE	G	A	12	0.70833333	0.41667	0.58333	0.41319	0.58681	0.43116	0	0	0.03361	0	0	0	1
1235	Contig00004	3614692	0	3.AdaPerip	27.AYE	AYE	G	A	12	0.79166667	0.41667	0.58333	0.32986	0.67014	0.3442	0	0	-0.21053	0	0	0	1
1291	Contig00010	452623	0	3.AdaPerip	27.AYE	AYE	T	C	12	0.75	0.5	0.5	0.375	0.625	0.3913	0	0	-0.27778	0	0	0	1
1549	Contig00026	4596253	0	3.AdaPerip	27.AYE	AYE	G	A	12	0.79166667	0.25	0.75	0.32986	0.67014	0.3442	0	0	0.27368	0	0	0	1
2022	Contig00050	4699572	0	3.AdaPerip	27.AYE	AYE	A	T	12	0.79166667	0.41667	0.58333	0.32986	0.67014	0.3442	0	0	-0.21053	0	0	0	1
2023	Contig00050	4699573	0	3.AdaPerip	27.AYE	AYE	C	T	12	0.79166667	0.41667	0.58333	0.32986	0.67014	0.3442	0	0	-0.21053	0	0	0	1
2054	Contig00050	5154651	0	3.AdaPerip	27.AYE	AYE	G	C	12	0.79166667	0.41667	0.58333	0.32986	0.67014	0.3442	0	0	-0.21053	0	0	0	1
2349	Contig00071	445421	0	3.AdaPerip	27.AYE	AYE	T	A	12	0.75	0.33333	0.66667	0.375	0.625	0.3913	0	0	0.14815	0	0	0	1
2900	Contig00108	1543436	0	3.AdaPerip	27.AYE	AYE	C	T	12	0.79166667	0.25	0.75	0.32986	0.67014	0.3442	0	0	0.27368	0	0	0	1
3027	Contig00116	3055400	0	3.AdaPerip	27.AYE	AYE	G	A	12	0.79166667	0.41667	0.58333	0.32986	0.67014	0.3442	0	0	-0.21053	0	0	0	1
3050	Contig00117	1280660	0	3.AdaPerip	27.AYE	AYE	G	A	12	0.79166667	0.41667	0.58333	0.32986	0.67014	0.3442	0	0	-0.21053	0	0	0	1
3089	Contig00119	1360497	0	3.AdaPerip	27.AYE	AYE	C	T	12	0.79166667	0.41667	0.58333	0.32986	0.67014	0.3442	0	0	-0.21053	0	0	0	1
3207	Contig00128	1828415	0	3.AdaPerip	27.AYE	AYE	G	A	12	0.75	0.5	0.5	0.375	0.625	0.3913	0	0	-0.27778	0	0	0	1
3335	Contig00137	4045581	0	3.AdaPerip	27.AYE	AYE	T	A	12	0.79166667	0.41667	0.58333	0.32986	0.67014	0.3442	0	0	-0.21053	0	0	0	1
3529	Contig00143	548270	0	3.AdaPerip	27.AYE	AYE	G	A	12	0.79166667	0.41667	0.58333	0.32986	0.67014	0.3442	0	0	-0.21053	0	0	0	1
3669	Contig00148	1546583	0	3.AdaPerip	27.AYE	AYE	A	G	12	0.79166667	0.41667	0.58333	0.32986	0.67014	0.3442	0	0	-0.21053	0	0	0	1
4055	Contig00176	3320640	0	3.AdaPerip	27.AYE	AYE	C	G	12	0.75	0.5	0.5	0.375	0.625	0.3913	0	0	-0.27778	0	0	0	1
4094	Contig00183	649050	0	3.AdaPerip	27.AYE	AYE	C	T	12	0.66666667	0.5	0.5	0.44444	0.55556	0.46377	0	0	-0.07813	0	0	0	1
4904	Contig00249	913127	0	3.AdaPerip	27.AYE	AYE	A	T	12	0.79166667	0.41667	0.58333	0.32986	0.67014	0.3442	0	0	-0.21053	0	0	0	1
5581	Contig00322	292243	0	3.AdaPerip	27.AYE	AYE	G	C	12	0.79166667	0.25	0.75	0.32986	0.67014	0.3442	0	0	0.27368	0	0	0	1
6026	Contig00349	227555	0	3.AdaPerip	27.AYE	AYE	C	T	12	0.625	0.25	0.75	0.46875	0.53125	0.48913	0	0	0.48889	0	0	0	1
6110	Contig00351	2218730	0	3.AdaPerip	27.AYE	AYE	C	T	12	0.625	0.25	0.75	0.46875	0.53125	0.48913	0	0	0.48889	0	0	0	1
6190	Contig00356	1919301	0	3.AdaPerip	27.AYE	AYE	C	T	12	0.79166667	0.25	0.75	0.32986	0.67014	0.3442	0	0	0.27368	0	0	0	1
6248	Contig00365	1977881	0	3.AdaPerip	27.AYE	AYE	G	A	12	0.79166667	0.41667	0.58333	0.32986	0.67014	0.3442	0	0	-0.21053	0	0	0	1
6260	Contig00365	2519012	0	3.AdaPerip	27.AYE	AYE	G	A	12	0.79166667	0.41667	0.58333	0.32986	0.67014	0.3442	0	0	-0.21053	0	0	0	1
6271	Contig00365	3330526	0	3.AdaPerip	27.AYE	AYE	G	T	12	0.79166667	0.41667	0.58333	0.32986	0.67014	0.3442	0	0	-0.21053	0	0	0	1
6399	Contig00392	1883353	0	3.AdaPerip	27.AYE	AYE	T	C	12	0.75	0.33333	0.66667	0.375	0.625	0.3913	0	0	0.14815	0	0	0	1
6556	Contig00411	1085440	0	3.AdaPerip	27.AYE	AYE	C	T	12	0.75	0.16667	0.83333	0.375	0.625	0.3913	0	0	0.57407	0	0	0	1
6561	Contig00411	1085719	0	3.AdaPerip	27.AYE	AYE	T	G	12	0.75	0.16667	0.83333	0.375	0.625	0.3913	0	0	0.57407	0	0	0	1
6790	Contig00419	289947	0	3.AdaPerip	27.AYE	AYE	C	T	12	0.79166667	0.41667	0.58333	0.32986	0.67014	0.3442	0	0	-0.21053	0	0	0	1
6873	Contig00420	4274862	0	3.AdaPerip	27.AYE	AYE	A	G	12	0.79166667	0.41667	0.58333	0.32986	0.67014	0.3442	0	0	-0.21053	0	0	0	1
7118	Contig00470	228352	0	3.AdaPerip	27.AYE	AYE	A	T	12	0.79166667	0.41667	0.58333	0.32986	0.67014	0.3442	0	0	-0.21053	0	0	0	1
7256	Contig00503	264349	0	3.AdaPerip	27.AYE	AYE	A	T	12	0.75	0.5	0.5	0.375	0.625	0.3913	0	0	-0.27778	0	0	0	1
7354	Contig00516	151322	0	3.AdaPerip	27.AYE	AYE	C	A	12	0.79166667	0.41667	0.58333	0.32986	0.67014	0.3442	0	0	-0.21053	0	0	0	1
7477	Contig00540	92032	0	3.AdaPerip	27.AYE	AYE	T	C	12	0.79166667	0.25	0.75	0.32986	0.67014	0.3442	0	0	0.27368	0	0	0	1
7603	Contig00549	716854	0	3.AdaPerip	27.AYE	AYE	T	G	12	0.58333333	0.33333	0.66667	0.48611	0.51389	0.50725	0	0	0.34286	0	0	0	1
8230	Contig00629	2953676	0	3.AdaPerip	27.AYE	AYE	C	T	12	0.79166667	0.41667	0.58333	0.32986	0.67014	0.3442	0	0	-0.21053	0	0	0	1
8437	Contig00658	1557493	0	3.AdaPerip	27.AYE	AYE	C	T	12	0.58333333	0.33333	0.66667	0.48611	0.51389	0.50725	0	0	0.34286	0	0	0	1
8438	Contig00658	1557652	0	3.AdaPerip	27.AYE	AYE	C	T	12	0.625	0.25	0.75	0.46875	0.53125	0.48913	0	0	0.48889	0	0	0	1
8757	Contig00784	456857	0	3.AdaPerip	27.AYE	AYE	G	T	12	0.625	0.25	0.75	0.46875	0.53125	0.48913	0	0	0.48889	0	0	0	1
9383	Contig01016	2111607	0	3.AdaPerip	27.AYE	AYE	C	T	12	0.75	0.5	0.5	0.375	0.625	0.3913	0	0	-0.27778	0	0	0	1
9500	Contig01022	645831	0	3.AdaPerip	27.AYE	AYE	A	G	12	0.79166667	0.41667	0.58333	0.32986	0.67014	0.3442	0	0	-0.21053	0	0	0	1
9828	Contig01049	211114	0	3.AdaPerip	27.AYE	AYE	G	A	12	0.75	0.5	0.5	0.375	0.625	0.3913	0	0	-0.27778	0	0	0	1
9917	Contig01053	2770518	0	3.AdaPerip	27.AYE	AYE	T	C	12	0.79166667	0.41667	0.58333	0.32986	0.67014	0.3442	0	0	-0.21053	0	0	0	1
10489	Contig01090	767506	0	3.AdaPerip	27.AYE	AYE	G	A	12	0.79166667	0.25	0.75	0.32986	0.67014	0.3442	0	0	0.27368	0	0	0	1
548	Contig00115	7905216	0	3.AdaPerip	28.YL	YL	T	C	10	0.75	0.1	0.9	0.375	0.625	0.39474	0	0	0.74667	0	0	0	1
849	Contig00181	8386194	0	3.AdaPerip	28.YL	YL	C	A	10	0.75	0.5	0.5	0.375	0.625	0.39474	0	0	-0.26667	0	0	0	1
1189	Contig00002	816155	0	3.AdaPerip	28.YL	YL	C	T	10	0.75	0.5	0.5	0.375	0.625	0.39474	0	0	-0.26667	0	0	0	1
2509	Contig00082	655840	0	3.AdaPerip	28.YL	YL	C	T	10	0.75	0.3	0.7	0.375	0.625	0.39474	0	0	0.24	0	0	0	1
2788	Contig00095	455412	0	3.AdaPerip	28.YL	YL	G	C	10	0.75	0.5	0.5	0.375	0.625	0.39474	0	0	-0.26667	0	0	0	1
2826	Contig00097	1023335	0	3.AdaPerip	28.YL	YL	G	C	10	0.65	0.5	0.5	0.455	0.545	0.47895	0	0	-0.04396	0	0	0	1
4769	Contig00239	3362476	0	3.AdaPerip	28.YL	YL	A	G	10	0.75	0.5	0.5	0.375	0.625	0.39474	0	0	-0.26667	0	0	0	1
4973	Contig00250	589608	0	3.AdaPerip	28.YL	YL	G	A	10	0.75	0.5	0.5	0.375	0.625	0.39474	0	0	-0.26667	0	0	0	1
6617	Contig00413	543752	0	3.AdaPerip	28.YL	YL	G	A	10	0.75	0.5	0.5	0.375	0.625	0.39474	0	0	-0.26667	0	0	0	1
7688	Contig00556	2027350	0	3.AdaPerip	28.YL	YL	A	T	10	0.75	0.5	0.5	0.375	0.625	0.39474	0	0	-0.26667	0	0	0	1
8692	Contig00774	2596101	0	3.AdaPerip	28.YL	YL	C	T	10	0.75	0.3	0.7	0.375	0.625	0.39474	0	0	0.24	0	0	0	1
40	Contig00044	2998705	0	3.AdaPerip	29.ZS	ZS	G	T	12	0.79166667	0.25	0.75	0.32986	0.67014	0.3442	0	0	0.27368	0	0	0	1
195	Contig00058	7273082	0	3.AdaPerip	29.ZS	ZS	C	T	12	0.70833333	0.41667	0.58333	0.41319	0.58681	0.43116	0	0	0.03361	0	0	0	1
199	Contig00058	7273352	0	3.AdaPerip	29.ZS	ZS	G	A	12	0.70833333	0.41667	0.58333	0.41319	0.58681	0.43116	0	0	0.03361	0	0	0	1
440	Contig00098	6580145	0	3.AdaPerip	29.ZS	ZS	C	T	12	0.70833333	0.41667	0.58333	0.41319	0.58681	0.43116	0	0	0.03361	0	0	0	1
537	Contig00115	5796022	0	3.AdaPerip	29.ZS	ZS	A	T	12	0.79166667	0.25	0.75	0.32986	0.67014	0.3442	0	0	0.27368	0	0	0	1
604	Contig00130	452059	0	3.AdaPerip	29.ZS	ZS	C	T	12	0.70833333	0.41667	0.58333	0.41319	0.58681	0.43116	0	0	0.03361	0	0	0	1
652	Contig00130	2722292	0	3.AdaPerip	29.ZS	ZS	G	A	12	0.70833333	0.41667	0.58333	0.41319	0.58681	0.43116	0	0	0.03361	0	0	0	1
721	Contig00130	6267756	0	3.AdaPerip	29.ZS	ZS	C	A	12	0.75	0.5	0.5	0.375	0.625	0.3913	0	0	-0.27778	0	0	0	1
736	Contig00130	6899129	0	3.AdaPerip	29.ZS	ZS	G	A	12	0.70833333	0.41667	0.58333	0.41319	0.58681	0.43116	0	0	0.03361	0	0	0	1
803	Contig00181	6317446	0	3.AdaPerip	29.ZS	ZS	C	T	12	0.58333333	0.5	0.5	0.48611	0.51389	0.50725	0	0	0.01429	0	0	0	1
919	Contig00216	535555	0	3.AdaPerip	29.ZS	ZS	C	T	12	0.66666667	0.33333	0.66667	0.44444	0.55556	0.46377	0	0	0.28125	0	0	0	1
941	Contig00216	3405305	0	3.AdaPerip	29.ZS	ZS	C	G	12	0.75	0.5	0.5	0.375	0.625	0.3913	0	0	-0.27778	0	0	0	1
1072	Contig00260	7597523	0	3.AdaPerip	29.ZS	ZS	T	G	12	0.66666667	0.33333	0.66667	0.44444	0.55556	0.46377	0	0	0.28125	0	0	0	1
1174	Contig00309	6428311	0	3.AdaPerip	29.ZS	ZS	C	A	12	0.79166667	0.25	0.75	0.32986	0.67014	0.3442	0	0	0.27368	0	0	0	1
1514	Contig00026	1747998	0	3.AdaPerip	29.ZS	ZS	A	G	12	0.79166667	0.41667	0.58333	0.32986	0.67014	0.3442	0	0	-0.21053	0	0	0	1
1515	Contig00026	1748005	0	3.AdaPerip	29.ZS	ZS	A	C	12	0.79166667	0.41667	0.58333	0.32986	0.67014	0.3442	0	0	-0.21053	0	0	0	1
1966	Contig00050	1416722	0	3.AdaPerip	29.ZS	ZS	A	C	12	0.79166667	0.41667	0.58333	0.32986	0.67014	0.3442	0	0	-0.21053	0	0	0	1
2266	Contig00068	770232	0	3.AdaPerip	29.ZS	ZS	C	A	12	0.79166667	0.41667	0.58333	0.32986	0.67014	0.3442	0	0	-0.21053	0	0	0	1
2318	Contig00070	1243098	0	3.AdaPerip	29.ZS	ZS	C	T	12	0.79166667	0.25	0.75	0.32986	0.67014	0.3442	0	0	0.27368	0	0	0	1
2712	Contig00094	1409088	0	3.AdaPerip	29.ZS	ZS	T	G	12	0.70833333	0.58333	0.41667	0.41319	0.58681	0.43116	0	0	-0.35294	0	0	0	1
2728	Contig00094	2237578	0	3.AdaPerip	29.ZS	ZS	T	G	12	0.70833333	0.58333	0.41667	0.41319	0.58681	0.43116	0	0	-0.35294	0	0	0	1
2762	Contig00094	3648403	0	3.AdaPerip	29.ZS	ZS	C	A	12	0.79166667	0.41667	0.58333	0.32986	0.67014	0.3442	0	0	-0.21053	0	0	0	1
2814	Contig00097	17366	0	3.AdaPerip	29.ZS	ZS	T	A	12	0.58333333	0.83333	0.16667	0.48611	0.51389	0.50725	0	0	-0.64286	0	0	0	1
2933	Contig00116	483491	0	3.AdaPerip	29.ZS	ZS	C	G	12	0.75	0.5	0.5	0.375	0.625	0.3913	0	0	-0.27778	0	0	0	1
3465	Contig00142	374479	0	3.AdaPerip	29.ZS	ZS	G	A	12	0.79166667	0.41667	0.58333	0.32986	0.67014	0.3442	0	0	-0.21053	0	0	0	1
3624	Contig00147	597089	0	3.AdaPerip	29.ZS	ZS	T	C	12	0.75	0.33333	0.66667	0.375	0.625	0.3913	0	0	0.14815	0	0	0	1
3680	Contig00155	801453	0	3.AdaPerip	29.ZS	ZS	G	A	12	0.75	0.5	0.5	0.375	0.625	0.3913	0	0	-0.27778	0	0	0	1
3759	Contig00161	850416	0	3.AdaPerip	29.ZS	ZS	C	T	12	0.70833333	0.41667	0.58333	0.41319	0.58681	0.43116	0	0	0.03361	0	0	0	1
3916	Contig00168	3129980	0	3.AdaPerip	29.ZS	ZS	A	C	12	0.70833333	0.41667	0.58333	0.41319	0.58681	0.43116	0	0	0.03361	0	0	0	1
3979	Contig00174	49908	0	3.AdaPerip	29.ZS	ZS	G	T	12	0.625	0.41667	0.58333	0.46875	0.53125	0.48913	0	0	0.14815	0	0	0	1
4258	Contig00196	1050280	0	3.AdaPerip	29.ZS	ZS	G	A	12	0.79166667	0.25	0.75	0.32986	0.67014	0.3442	0	0	0.27368	0	0	0	1
4406	Contig00211	114024	0	3.AdaPerip	29.ZS	ZS	G	C	12	0.79166667	0.25	0.75	0.32986	0.67014	0.3442	0	0	0.27368	0	0	0	1
4678	Contig00237	3129328	0	3.AdaPerip	29.ZS	ZS	A	C	12	0.70833333	0.41667	0.58333	0.41319	0.58681	0.43116	0	0	0.03361	0	0	0	1
4842	Contig00242	215588	0	3.AdaPerip	29.ZS	ZS	T	G	12	0.75	0.5	0.5	0.375	0.625	0.3913	0	0	-0.27778	0	0	0	1
4896	Contig00249	301486	0	3.AdaPerip	29.ZS	ZS	T	A	12	0.79166667	0.25	0.75	0.32986	0.67014	0.3442	0	0	0.27368	0	0	0	1
5118	Contig00256	4168074	0	3.AdaPerip	29.ZS	ZS	G	A	12	0.75	0.5	0.5	0.375	0.625	0.3913	0	0	-0.27778	0	0	0	1
5148	Contig00257	1694759	0	3.AdaPerip	29.ZS	ZS	C	T	12	0.79166667	0.25	0.75	0.32986	0.67014	0.3442	0	0	0.27368	0	0	0	1
5180	Contig00264	994190	0	3.AdaPerip	29.ZS	ZS	G	T	12	0.79166667	0.41667	0.58333	0.32986	0.67014	0.3442	0	0	-0.21053	0	0	0	1
5333	Contig00285	823503	0	3.AdaPerip	29.ZS	ZS	G	A	12	0.79166667	0.41667	0.58333	0.32986	0.67014	0.3442	0	0	-0.21053	0	0	0	1
5390	Contig00300	530632	0	3.AdaPerip	29.ZS	ZS	G	A	12	0.79166667	0.41667	0.58333	0.32986	0.67014	0.3442	0	0	-0.21053	0	0	0	1
5392	Contig00300	671708	0	3.AdaPerip	29.ZS	ZS	G	C	12	0.79166667	0.41667	0.58333	0.32986	0.67014	0.3442	0	0	-0.21053	0	0	0	1
5478	Contig00306	521669	0	3.AdaPerip	29.ZS	ZS	C	A	12	0.79166667	0.41667	0.58333	0.32986	0.67014	0.3442	0	0	-0.21053	0	0	0	1
5771	Contig00338	115435	0	3.AdaPerip	29.ZS	ZS	C	T	12	0.79166667	0.25	0.75	0.32986	0.67014	0.3442	0	0	0.27368	0	0	0	1
5936	Contig00345	3812526	0	3.AdaPerip	29.ZS	ZS	T	C	12	0.79166667	0.25	0.75	0.32986	0.67014	0.3442	0	0	0.27368	0	0	0	1
6021	Contig00349	62953	0	3.AdaPerip	29.ZS	ZS	G	T	12	0.70833333	0.41667	0.58333	0.41319	0.58681	0.43116	0	0	0.03361	0	0	0	1
6078	Contig00351	915855	0	3.AdaPerip	29.ZS	ZS	C	T	12	0.70833333	0.41667	0.58333	0.41319	0.58681	0.43116	0	0	0.03361	0	0	0	1
6442	Contig00392	2986819	0	3.AdaPerip	29.ZS	ZS	A	T	12	0.70833333	0.41667	0.58333	0.41319	0.58681	0.43116	0	0	0.03361	0	0	0	1
6466	Contig00395	165639	0	3.AdaPerip	29.ZS	ZS	G	A	12	0.70833333	0.41667	0.58333	0.41319	0.58681	0.43116	0	0	0.03361	0	0	0	1
6563	Contig00411	1577934	0	3.AdaPerip	29.ZS	ZS	C	A	12	0.70833333	0.41667	0.58333	0.41319	0.58681	0.43116	0	0	0.03361	0	0	0	1
6586	Contig00412	79257	0	3.AdaPerip	29.ZS	ZS	C	A	12	0.79166667	0.25	0.75	0.32986	0.67014	0.3442	0	0	0.27368	0	0	0	1
6684	Contig00415	216066	0	3.AdaPerip	29.ZS	ZS	G	T	12	0.79166667	0.25	0.75	0.32986	0.67014	0.3442	0	0	0.27368	0	0	0	1
6826	Contig00420	2215176	0	3.AdaPerip	29.ZS	ZS	A	C	12	0.70833333	0.41667	0.58333	0.41319	0.58681	0.43116	0	0	0.03361	0	0	0	1
7011	Contig00432	57505	0	3.AdaPerip	29.ZS	ZS	G	A	12	0.79166667	0.41667	0.58333	0.32986	0.67014	0.3442	0	0	-0.21053	0	0	0	1
7146	Contig00493	296109	0	3.AdaPerip	29.ZS	ZS	G	A	12	0.79166667	0.41667	0.58333	0.32986	0.67014	0.3442	0	0	-0.21053	0	0	0	1
7158	Contig00496	141333	0	3.AdaPerip	29.ZS	ZS	C	T	12	0.75	0.16667	0.83333	0.375	0.625	0.3913	0	0	0.57407	0	0	0	1
7298	Contig00506	161602	0	3.AdaPerip	29.ZS	ZS	G	A	12	0.79166667	0.25	0.75	0.32986	0.67014	0.3442	0	0	0.27368	0	0	0	1
7545	Contig00544	849987	0	3.AdaPerip	29.ZS	ZS	T	C	12	0.79166667	0.41667	0.58333	0.32986	0.67014	0.3442	0	0	-0.21053	0	0	0	1
7729	Contig00559	1615980	0	3.AdaPerip	29.ZS	ZS	A	T	12	0.79166667	0.41667	0.58333	0.32986	0.67014	0.3442	0	0	-0.21053	0	0	0	1
7751	Contig00560	190680	0	3.AdaPerip	29.ZS	ZS	C	A	12	0.79166667	0.41667	0.58333	0.32986	0.67014	0.3442	0	0	-0.21053	0	0	0	1
7752	Contig00560	1162985	0	3.AdaPerip	29.ZS	ZS	G	A	12	0.79166667	0.41667	0.58333	0.32986	0.67014	0.3442	0	0	-0.21053	0	0	0	1
8052	Contig00584	238635	0	3.AdaPerip	29.ZS	ZS	A	C	12	0.79166667	0.41667	0.58333	0.32986	0.67014	0.3442	0	0	-0.21053	0	0	0	1
8227	Contig00629	2115110	0	3.AdaPerip	29.ZS	ZS	G	A	12	0.70833333	0.58333	0.41667	0.41319	0.58681	0.43116	0	0	-0.35294	0	0	0	1
8341	Contig00649	233652	0	3.AdaPerip	29.ZS	ZS	A	G	12	0.79166667	0.25	0.75	0.32986	0.67014	0.3442	0	0	0.27368	0	0	0	1
8367	Contig00655	511451	0	3.AdaPerip	29.ZS	ZS	C	T	12	0.79166667	0.25	0.75	0.32986	0.67014	0.3442	0	0	0.27368	0	0	0	1
9388	Contig01016	2149263	0	3.AdaPerip	29.ZS	ZS	A	C	12	0.75	0.33333	0.66667	0.375	0.625	0.3913	0	0	0.14815	0	0	0	1
9391	Contig01016	2661825	0	3.AdaPerip	29.ZS	ZS	G	A	12	0.79166667	0.41667	0.58333	0.32986	0.67014	0.3442	0	0	-0.21053	0	0	0	1
9423	Contig01018	427627	0	3.AdaPerip	29.ZS	ZS	C	T	12	0.79166667	0.25	0.75	0.32986	0.67014	0.3442	0	0	0.27368	0	0	0	1
9424	Contig01018	427632	0	3.AdaPerip	29.ZS	ZS	C	T	12	0.79166667	0.25	0.75	0.32986	0.67014	0.3442	0	0	0.27368	0	0	0	1
9478	Contig01020	1103302	0	3.AdaPerip	29.ZS	ZS	G	A	12	0.79166667	0.25	0.75	0.32986	0.67014	0.3442	0	0	0.27368	0	0	0	1
9506	Contig01023	532605	0	3.AdaPerip	29.ZS	ZS	C	A	12	0.75	0.33333	0.66667	0.375	0.625	0.3913	0	0	0.14815	0	0	0	1
9513	Contig01024	71476	0	3.AdaPerip	29.ZS	ZS	C	T	12	0.70833333	0.41667	0.58333	0.41319	0.58681	0.43116	0	0	0.03361	0	0	0	1
9542	Contig01028	282960	0	3.AdaPerip	29.ZS	ZS	A	C	12	0.75	0.33333	0.66667	0.375	0.625	0.3913	0	0	0.14815	0	0	0	1
9742	Contig01041	5182784	0	3.AdaPerip	29.ZS	ZS	C	T	12	0.79166667	0.41667	0.58333	0.32986	0.67014	0.3442	0	0	-0.21053	0	0	0	1
10039	Contig01058	410451	0	3.AdaPerip	29.ZS	ZS	C	T	12	0.625	0.58333	0.41667	0.46875	0.53125	0.48913	0	0	-0.19259	0	0	0	1
10487	Contig01090	744691	0	3.AdaPerip	29.ZS	ZS	C	T	12	0.79166667	0.25	0.75	0.32986	0.67014	0.3442	0	0	0.27368	0	0	0	1
10684	Contig01099	2812253	0	3.AdaPerip	29.ZS	ZS	T	A	12	0.79166667	0.41667	0.58333	0.32986	0.67014	0.3442	0	0	-0.21053	0	0	0	1
